# Supplementary material for: An altered balance of integrated and segregated brain activity is a marker of cognitive deficits following sleep deprivation
Source: PLoS Biol. 2021 Nov 4;19(11):e3001232. doi: 10.1371/journal.pbio.3001232 (PMC8568176; doi:10.1371/journal.pbio.3001232)
Supplement: S1 Data — (ZIP) [file pbio.3001232.s002.zip]

Archive with 11 entries (10 files):
- S1_Data/
- S1_Data/Data_underlying_figure2.docx
- __MACOSX/S1_Data/._Data_underlying_figure2.docx
- S1_Data/fc_PRN.mat
- __MACOSX/S1_Data/._fc_PRN.mat
- S1_Data/fc_SD.mat
- __MACOSX/S1_Data/._fc_SD.mat
- S1_Data/fc_WR.mat
- __MACOSX/S1_Data/._fc_WR.mat
- S1_Data/S1_Data.xlsx
- __MACOSX/S1_Data/._S1_Data.xlsx
