# Supplementary material for: An altered balance of integrated and segregated brain activity is a marker of cognitive deficits following sleep deprivation
Source: PLoS Biol. 2021 Nov 4;19(11):e3001232. doi: 10.1371/journal.pbio.3001232 (PMC8568176; doi:10.1371/journal.pbio.3001232)
Supplement: S1 Data — (ZIP) [file pbio.3001232.s002.zip › S1_Data/S1_Data.xlsx]

## Sheet: Ttest
	Parcel1	Parcel2	Parcel3	Parcel4	Parcel5	Parcel6	Parcel7	Parcel8	Parcel9	Parcel10	Parcel11	Parcel12	Parcel13	Parcel14	Parcel15	Parcel16	Parcel17	Parcel18	Parcel19	Parcel20	Parcel21	Parcel22	Parcel23	Parcel24	Parcel25	Parcel26	Parcel27	Parcel28	Parcel29	Parcel30	Parcel31	Parcel32	Parcel33	Parcel34	Parcel35	Parcel36	Parcel37	Parcel38	Parcel39	Parcel40	Parcel41	Parcel42	Parcel43	Parcel44	Parcel45	Parcel46	Parcel47	Parcel48	Parcel49
Parcel1		1.66488	1.57752	0.37502	-0.834452	1.28497	-2.11919	2.71497	0.178729	1.60939	1.10933	1.28197	2.63244	2.63886	1.01421	3.09695	0.86643	-3.08601	-0.966732	1.66939	2.77267	3.33917	3.22659	2.72071	3.33342	1.32881	4.31298	4.05122	4.16832	2.74821	3.05486	0.905721	2.27539	3.97304	2.78567	1.56334	2.44923	2.38281	2.4441	1.44761	3.23388	2.68905	1.93554	3.46213	3.94349	2.34352	2.95076	3.6099	3.43697
Parcel2	1.66488		1.31065	0.965178	0.23556	1.28056	-0.441791	2.32645	0.377835	2.52821	0.266568	1.17542	2.6258	1.25925	0.961775	2.61714	1.02621	-2.3509	-0.047079	1.37119	1.51475	2.69427	2.44174	2.70301	3.34545	2.84443	5.00813	4.37213	4.3072	2.0029	3.143	1.69008	3.38577	5.21039	3.25153	2.42512	4.01054	3.39971	3.13504	2.04976	4.24759	3.12274	2.97503	3.15666	3.57811	3.01231	4.06979	3.0426	4.69272
Parcel3	1.57752	1.31065		0.341006	0.020158	0.393259	-1.31878	1.64092	-0.246348	0.336208	-0.380296	0.214871	1.49078	0.895035	0.326735	2.21089	-0.316143	-2.8408	-2.89823	-0.259432	0.177468	1.17186	1.55026	1.45217	2.216	1.38875	5.09491	4.88326	5.17668	1.02275	2.50238	1.13919	2.08946	4.86702	3.48874	1.9628	1.48447	2.43304	2.26046	1.84262	3.80269	2.36385	1.29582	2.89584	3.05154	2.99477	3.11338	3.16513	3.06853
Parcel4	0.37502	0.965178	0.341006		0.969018	0.83202	-0.242476	1.41139	0.563449	0.958463	0.446271	0.295185	1.44345	0.950364	0.421692	2.30241	0.170308	-2.24431	-1.84364	-0.394579	0.153144	1.68311	1.73834	1.89266	2.28079	1.62947	4.28877	3.95845	3.1956	2.11256	2.56979	1.21859	1.82676	4.17192	2.82779	1.76942	2.13117	2.39598	2.79558	1.60191	3.49006	2.714	1.89963	2.88225	3.10492	3.10972	2.44216	3.26488	3.74443
Parcel5	-0.834452	0.23556	0.020158	0.969018		0.676238	0.565056	1.74259	0.990862	0.183966	1.76837	0.336617	0.210373	0.656435	0.0404172	1.51505	-0.38004	-1.79989	-1.60353	-0.463701	0.227826	1.49981	1.31988	1.49704	1.36438	0.912522	2.55971	2.3502	1.92842	1.13763	1.67489	0.688281	1.01171	2.06288	1.79391	0.767311	0.718946	1.25183	1.366	0.361381	1.88514	1.27596	0.90737	2.37269	2.54751	2.29659	1.70913	3.0666	3.35486
Parcel6	1.28497	1.28056	0.393259	0.83202	0.676238		0.169817	1.71131	1.03686	0.736954	1.92928	1.70714	1.76123	1.16825	0.939987	3.77306	0.851667	-1.65694	0.452525	1.17524	1.98702	3.47362	2.12502	2.17367	2.89669	1.32643	3.53437	3.34036	3.05309	0.522392	3.72454	2.27017	1.66672	3.15589	2.31075	1.94959	1.50128	2.29613	1.97214	1.30471	2.63929	2.45194	1.37357	2.80615	3.1013	2.04683	1.8133	2.09259	4.1182
Parcel7	-2.11919	-0.441791	-1.31878	-0.242476	0.565056	0.169817		1.05882	-0.382799	0.216807	0.203159	-0.483856	-0.221152	-0.265754	-0.743841	1.35906	-1.11623	-1.44842	-1.55217	-0.921011	-1.05333	0.340525	0.748911	0.987583	1.69931	0.967489	2.50593	2.30905	2.07277	1.4778	1.97462	0.982135	1.31759	2.37372	1.92125	1.04946	1.35912	1.26643	1.11999	0.483961	2.02544	1.60555	0.659987	2.24218	2.60962	2.04835	2.60273	2.91163	2.80478
Parcel8	2.71497	2.32645	1.64092	1.41139	1.74259	1.71131	1.05882		1.5209	1.33434	2.79365	1.97325	3.78227	3.29989	2.69752	3.07301	2.10444	-0.318074	1.36472	1.86586	3.96329	3.75553	3.05678	2.66553	4.10416	1.80693	4.17631	4.07331	4.44424	2.22011	4.38789	1.94481	2.08301	4.08598	3.5971	2.56834	2.0756	3.7677	4.14652	2.91156	4.5263	3.92289	3.15032	4.1068	3.62337	2.25181	4.85366	2.40313	4.30672
Parcel9	0.178729	0.377835	-0.246348	0.563449	0.990862	1.03686	-0.382799	1.5209		0.463687	2.17663	0.354867	0.710694	0.845885	1.08927	2.52834	0.3172	-1.84011	-1.0334	0.818078	0.668082	1.64623	1.89607	2.26981	2.13149	1.89531	2.97503	2.76043	2.9915	1.06536	2.22598	1.2147	2.03463	2.81697	2.30994	1.50896	1.42013	1.8866	1.3828	0.785837	2.3799	1.66018	0.76802	2.71173	2.14304	1.43764	2.88652	2.61972	3.41615
Parcel10	1.60939	2.52821	0.336208	0.958463	0.183966	0.736954	0.216807	1.33434	0.463687		2.17585	1.75614	3.23883	2.98902	3.50003	3.71358	1.91432	-0.10536	1.46435	2.44946	2.9919	3.8431	2.49535	2.25038	2.91461	1.81318	4.70823	4.57909	4.4337	2.04492	4.74603	2.34393	3.25976	4.80737	4.38069	2.40993	3.00388	3.21209	4.18	2.14467	3.89833	3.47076	2.81568	2.30335	2.33677	1.93833	4.426	2.2295	4.06787
Parcel11	1.10933	0.266568	-0.380296	0.446271	1.76837	1.92928	0.203159	2.79365	2.17663	2.17585		1.26599	1.2312	1.34166	1.4224	3.28218	0.633105	-1.08094	-1.0891	-0.394863	0.652048	1.6856	2.35157	1.95826	5.91877	2.81406	5.26846	4.43074	5.05297	2.71824	4.00265	2.6114	2.45777	4.32389	3.99674	3.60716	2.40435	3.37409	2.64959	2.43761	4.18341	3.18361	2.21695	3.20818	4.86976	2.23186	3.25424	2.39859	5.56226
Parcel12	1.28197	1.17542	0.214871	0.295185	0.336617	1.70714	-0.483856	1.97325	0.354867	1.75614	1.26599		2.1995	2.12979	2.02996	4.38785	1.38395	-1.79949	-0.356918	1.06107	1.23614	2.83667	1.77218	2.48077	4.39594	2.69495	6.10828	4.61753	5.42036	2.60777	4.10864	2.30055	2.69764	4.42001	4.2214	2.678	2.19741	3.76522	3.8227	2.09585	3.75244	3.39224	1.93623	3.87116	3.85862	2.44587	5.07034	2.88757	4.94475
Parcel13	2.63244	2.6258	1.49078	1.44345	0.210373	1.76123	-0.221152	3.78227	0.710694	3.23883	1.2312	2.1995		3.50376	3.80367	3.5962	1.9963	-0.78252	2.33081	2.74994	4.00773	4.45608	3.07235	3.51719	5.41335	3.38882	4.83854	5.09648	4.93257	4.64409	5.41778	2.91334	3.41646	5.32345	3.39186	2.89728	3.67754	3.91372	4.58038	3.58657	4.17731	3.11055	4.16871	3.52048	5.60986	2.72815	3.86733	2.61267	5.60396
Parcel14	2.63886	1.25925	0.895035	0.950364	0.656435	1.16825	-0.265754	3.29989	0.845885	2.98902	1.34166	2.12979	3.50376		2.3078	5.6202	5.32314	-0.95143	3.39083	3.06484	3.64951	4.35706	3.19257	3.1004	4.44789	3.15734	7.81779	5.25105	5.36747	3.34291	5.24746	3.98361	3.84778	5.885	4.79293	4.76793	4.00239	4.98254	5.75558	4.19988	6.56505	4.88598	4.36637	4.1378	6.34231	3.68752	2.0802	2.18198	7.32965
Parcel15	1.01421	0.961775	0.326735	0.421692	0.0404172	0.939987	-0.743841	2.69752	1.08927	3.50003	1.4224	2.02996	3.80367	2.3078		3.77476	2.12077	-1.93214	1.08959	1.69384	1.87145	2.98874	3.37303	3.24279	4.04171	3.34088	4.85418	4.27501	4.74626	2.79124	4.65632	2.64385	2.86598	4.81942	4.9352	3.7744	3.82984	5.1382	5.54942	3.54649	5.00214	5.10144	4.15343	4.56041	6.55928	4.44657	4.14693	3.37264	6.33446
Parcel16	3.09695	2.61714	2.21089	2.30241	1.51505	3.77306	1.35906	3.07301	2.52834	3.71358	3.28218	4.38785	3.5962	5.6202	3.77476		4.88259	0.304151	4.29298	4.00944	4.38809	4.50843	4.80967	4.76963	4.87598	3.46955	4.73607	4.71507	3.76099	3.35783	4.35618	4.1557	3.91887	4.45946	5.07724	3.24829	3.80887	5.73732	6.18895	4.6693	5.67673	4.86742	5.17264	4.49079	5.32313	3.31501	2.94838	2.92537	5.93464
Parcel17	0.86643	1.02621	-0.316143	0.170308	-0.38004	0.851667	-1.11623	2.10444	0.3172	1.91432	0.633105	1.38395	1.9963	5.32314	2.12077	4.88259		-2.01231	2.26	2.55471	2.79888	3.71921	3.61068	3.14192	4.33317	2.73129	5.12591	4.32438	4.71634	2.72113	4.21745	2.25169	2.71618	5.28807	4.20969	3.19321	3.54148	3.84599	4.68273	3.11356	4.76671	3.95869	3.3795	4.08455	5.50993	3.31297	2.22171	2.87031	5.28558
Parcel18	-3.08601	-2.3509	-2.8408	-2.24431	-1.79989	-1.65694	-1.44842	-0.318074	-1.84011	-0.10536	-1.08094	-1.79949	-0.78252	-0.95143	-1.93214	0.304151	-2.01231		-1.61977	-1.03748	-1.90931	-0.737857	0.607815	0.871811	1.49156	-0.238863	1.37672	1.97967	2.02072	0.207576	1.25312	0.290628	0.617409	2.30777	1.96251	0.208284	1.68076	1.10596	0.936507	-0.140338	1.77243	0.700651	0.6322	1.85469	2.66242	1.43414	0.812363	1.65227	2.28839
Parcel19	-0.966732	-0.047079	-2.89823	-1.84364	-1.60353	0.452525	-1.55217	1.36472	-1.0334	1.46435	-1.0891	-0.356918	2.33081	3.39083	1.08959	4.29298	2.26	-1.61977		1.74208	0.753977	2.3622	1.85118	2.87754	4.08624	1.52633	2.80367	2.61133	3.60361	1.85444	3.8029	1.15924	1.97656	3.4444	3.10709	2.13187	3.78462	3.35654	3.3781	1.7922	4.04086	2.96458	2.26682	3.52505	4.99715	3.38369	1.88358	2.8078	4.80724
Parcel20	1.66939	1.37119	-0.259432	-0.394579	-0.463701	1.17524	-0.921011	1.86586	0.818078	2.44946	-0.394863	1.06107	2.74994	3.06484	1.69384	4.00944	2.55471	-1.03748	1.74208		2.876	3.03539	2.49596	3.91195	3.67498	1.8324	4.03659	3.84135	3.95088	2.66901	4.04334	2.10565	2.98633	4.04495	3.57835	2.84446	4.74336	3.8003	4.78992	3.40676	4.62322	4.44254	3.30935	2.46657	3.94556	3.38485	2.91581	3.47773	3.9038
Parcel21	2.77267	1.51475	0.177468	0.153144	0.227826	1.98702	-1.05333	3.96329	0.668082	2.9919	0.652048	1.23614	4.00773	3.64951	1.87145	4.38809	2.79888	-1.90931	0.753977	2.876		2.85229	2.31401	2.84616	5.28502	3.59851	5.55423	4.99003	5.2303	2.94683	5.21198	3.11597	3.12795	5.2524	4.29292	4.04425	4.68934	4.4014	4.96232	2.64095	5.34664	3.81295	3.2902	4.20703	6.55509	3.48507	2.36395	2.98323	7.40895
Parcel22	3.33917	2.69427	1.17186	1.68311	1.49981	3.47362	0.340525	3.75553	1.64623	3.8431	1.6856	2.83667	4.45608	4.35706	2.98874	4.50843	3.71921	-0.737857	2.3622	3.03539	2.85229		2.74753	3.01259	5.01619	3.38886	6.40462	5.72712	5.46876	3.87364	5.83367	3.72325	3.72936	5.95374	5.09382	3.72485	4.60642	5.50923	6.01375	3.68339	5.75325	4.95913	3.67289	3.74915	5.02512	3.42342	3.38139	2.9344	5.68453
Parcel23	3.22659	2.44174	1.55026	1.73834	1.31988	2.12502	0.748911	3.05678	1.89607	2.49535	2.35157	1.77218	3.07235	3.19257	3.37303	4.80967	3.61068	0.607815	1.85118	2.49596	2.31401	2.74753		0.804231	5.47753	3.46903	5.63526	5.20002	5.94132	2.91543	3.69038	2.50002	2.98599	4.8693	4.57606	3.5123	3.12789	3.21748	3.27851	2.21805	3.96803	2.88439	2.39746	3.58119	5.1499	3.46375	2.33546	2.305	6.28906
Parcel24	2.72071	2.70301	1.45217	1.89266	1.49704	2.17367	0.987583	2.66553	2.26981	2.25038	1.95826	2.48077	3.51719	3.1004	3.24279	4.76963	3.14192	0.871811	2.87754	3.91195	2.84616	3.01259	0.804231		4.22773	3.46253	5.45858	4.61985	4.96531	3.44619	4.69938	2.49521	3.63549	5.21494	3.90264	2.88306	3.90896	4.13396	4.72705	2.48053	4.46833	3.47001	2.83177	3.37698	5.15518	4.15362	2.7915	3.38734	6.05648
Parcel25	3.33342	3.34545	2.216	2.28079	1.36438	2.89669	1.69931	4.10416	2.13149	2.91461	5.91877	4.39594	5.41335	4.44789	4.04171	4.87598	4.33317	1.49156	4.08624	3.67498	5.28502	5.01619	5.47753	4.22773		2.86525	3.32001	3.20226	3.13256	2.0414	3.59131	2.90494	2.7083	3.41997	3.48181	2.83805	2.05712	3.41573	3.55396	1.48142	4.53004	2.84607	2.99163	2.37075	3.60797	2.05281	2.34949	1.71497	4.85896
Parcel26	1.32881	2.84443	1.38875	1.62947	0.912522	1.32643	0.967489	1.80693	1.89531	1.81318	2.81406	2.69495	3.38882	3.15734	3.34088	3.46955	2.73129	-0.238863	1.52633	1.8324	3.59851	3.38886	3.46903	3.46253	2.86525		3.79574	4.55592	3.12315	2.4421	3.09555	2.66342	3.72465	3.94831	2.95496	2.00979	2.66628	3.46546	3.27899	2.38306	4.19018	2.68659	2.5012	2.52492	3.29881	2.60916	1.55205	0.7785	4.2756
Parcel27	4.31298	5.00813	5.09491	4.28877	2.55971	3.53437	2.50593	4.17631	2.97503	4.70823	5.26846	6.10828	4.83854	7.81779	4.85418	4.73607	5.12591	1.37672	2.80367	4.03659	5.55423	6.40462	5.63526	5.45858	3.32001	3.79574		2.35487	1.90465	3.55367	4.09755	3.26625	2.97432	3.02023	3.63638	3.30207	3.23559	3.46672	3.32651	2.27019	3.73876	3.885	2.51202	2.86041	3.78149	2.01378	2.48226	1.63563	4.82136
Parcel28	4.05122	4.37213	4.88326	3.95845	2.3502	3.34036	2.30905	4.07331	2.76043	4.57909	4.43074	4.61753	5.09648	5.25105	4.27501	4.71507	4.32438	1.97967	2.61133	3.84135	4.99003	5.72712	5.20002	4.61985	3.20226	4.55592	2.35487		2.00987	4.22151	4.6051	3.40826	2.06647	4.07802	2.85731	2.82985	2.79295	4.05454	3.40577	2.41554	4.10617	3.66554	2.47319	2.57886	2.77409	1.88739	2.21694	1.54602	4.55608
Parcel29	4.16832	4.3072	5.17668	3.1956	1.92842	3.05309	2.07277	4.44424	2.9915	4.4337	5.05297	5.42036	4.93257	5.36747	4.74626	3.76099	4.71634	2.02072	3.60361	3.95088	5.2303	5.46876	5.94132	4.96531	3.13256	3.12315	1.90465	2.00987		3.8461	4.2901	3.75678	2.59082	1.99747	2.58616	3.86712	2.54301	3.00818	2.80068	2.52073	2.98354	3.0437	2.51354	3.11182	4.47592	2.0653	2.85156	1.20784	5.88751
Parcel30	2.74821	2.0029	1.02275	2.11256	1.13763	0.522392	1.4778	2.22011	1.06536	2.04492	2.71824	2.60777	4.64409	3.34291	2.79124	3.35783	2.72113	0.207576	1.85444	2.66901	2.94683	3.87364	2.91543	3.44619	2.0414	2.4421	3.55367	4.22151	3.8461		2.9899	2.2751	2.96203	4.22418	4.98723	3.79249	1.90871	2.8428	3.20943	0.932039	4.166	3.78132	5.52911	2.04996	2.76465	1.15066	2.42136	0.964439	4.49613
Parcel31	3.05486	3.143	2.50238	2.56979	1.67489	3.72454	1.97462	4.38789	2.22598	4.74603	4.00265	4.10864	5.41778	5.24746	4.65632	4.35618	4.21745	1.25312	3.8029	4.04334	5.21198	5.83367	3.69038	4.69938	3.59131	3.09555	4.09755	4.6051	4.2901	2.9899		2.01835	3.45771	4.12268	4.73049	3.57195	2.20913	3.12796	3.17396	0.635111	3.34306	3.19915	2.38423	3.62837	4.64751	2.36311	2.32794	1.28406	5.77334
Parcel32	0.905721	1.69008	1.13919	1.21859	0.688281	2.27017	0.982135	1.94481	1.2147	2.34393	2.6114	2.30055	2.91334	3.98361	2.64385	4.1557	2.25169	0.290628	1.15924	2.10565	3.11597	3.72325	2.50002	2.49521	2.90494	2.66342	3.26625	3.40826	3.75678	2.2751	2.01835		3.02288	3.28644	2.32323	1.55548	1.93792	1.97961	2.74457	-0.102628	1.72191	1.63476	0.89997	3.02701	4.24905	2.73057	1.77024	1.63654	4.33024
Parcel33	2.27539	3.38577	2.08946	1.82676	1.01171	1.66672	1.31759	2.08301	2.03463	3.25976	2.45777	2.69764	3.41646	3.84778	2.86598	3.91887	2.71618	0.617409	1.97656	2.98633	3.12795	3.72936	2.98599	3.63549	2.7083	3.72465	2.97432	2.06647	2.59082	2.96203	3.45771	3.02288		2.44043	1.843	1.4778	2.26876	1.80935	3.11619	1.60145	2.388	1.16413	1.68148	2.05627	3.1753	2.8511	1.50835	1.72692	3.3708
Parcel34	3.97304	5.21039	4.86702	4.17192	2.06288	3.15589	2.37372	4.08598	2.81697	4.80737	4.32389	4.42001	5.32345	5.885	4.81942	4.45946	5.28807	2.30777	3.4444	4.04495	5.2524	5.95374	4.8693	5.21494	3.41997	3.94831	3.02023	4.07802	1.99747	4.22418	4.12268	3.28644	2.44043		2.68522	3.60325	2.8059	3.57975	3.51867	2.53556	3.09165	4.07529	3.01341	2.86747	3.22731	1.51522	2.25328	0.884408	4.8507
Parcel35	2.78567	3.25153	3.48874	2.82779	1.79391	2.31075	1.92125	3.5971	2.30994	4.38069	3.99674	4.2214	3.39186	4.79293	4.9352	5.07724	4.20969	1.96251	3.10709	3.57835	4.29292	5.09382	4.57606	3.90264	3.48181	2.95496	3.63638	2.85731	2.58616	4.98723	4.73049	2.32323	1.843	2.68522		3.44357	2.26741	3.24061	3.82296	2.24067	1.81906	2.58524	3.98921	2.08753	2.78391	1.68527	2.18872	1.25421	4.24208
Parcel36	1.56334	2.42512	1.9628	1.76942	0.767311	1.94959	1.04946	2.56834	1.50896	2.40993	3.60716	2.678	2.89728	4.76793	3.7744	3.24829	3.19321	0.208284	2.13187	2.84446	4.04425	3.72485	3.5123	2.88306	2.83805	2.00979	3.30207	2.82985	3.86712	3.79249	3.57195	1.55548	1.4778	3.60325	3.44357		2.22684	2.63093	4.45637	2.12159	3.34485	2.55251	3.68543	3.10025	3.01009	2.2244	3.39672	2.45434	3.92975
Parcel37	2.44923	4.01054	1.48447	2.13117	0.718946	1.50128	1.35912	2.0756	1.42013	3.00388	2.40435	2.19741	3.67754	4.00239	3.82984	3.80887	3.54148	1.68076	3.78462	4.74336	4.68934	4.60642	3.12789	3.90896	2.05712	2.66628	3.23559	2.79295	2.54301	1.90871	2.20913	1.93792	2.26876	2.8059	2.26741	2.22684		2.38833	3.71714	2.52235	1.28642	1.54183	2.67741	1.28098	1.94393	1.80579	2.81899	1.24232	3.71391
Parcel38	2.38281	3.39971	2.43304	2.39598	1.25183	2.29613	1.26643	3.7677	1.8866	3.21209	3.37409	3.76522	3.91372	4.98254	5.1382	5.73732	3.84599	1.10596	3.35654	3.8003	4.4014	5.50923	3.21748	4.13396	3.41573	3.46546	3.46672	4.05454	3.00818	2.8428	3.12796	1.97961	1.80935	3.57975	3.24061	2.63093	2.38833		1.5728	2.17648	2.52263	3.59816	3.08175	2.00494	2.56655	2.07638	1.92216	1.50122	4.66365
Parcel39	2.4441	3.13504	2.26046	2.79558	1.366	1.97214	1.11999	4.14652	1.3828	4.18	2.64959	3.8227	4.58038	5.75558	5.54942	6.18895	4.68273	0.936507	3.3781	4.78992	4.96232	6.01375	3.27851	4.72705	3.55396	3.27899	3.32651	3.40577	2.80068	3.20943	3.17396	2.74457	3.11619	3.51867	3.82296	4.45637	3.71714	1.5728		1.06871	4.85552	4.71518	1.5915	2.88915	3.56186	2.43099	1.74385	1.53841	5.51887
Parcel40	1.44761	2.04976	1.84262	1.60191	0.361381	1.30471	0.483961	2.91156	0.785837	2.14467	2.43761	2.09585	3.58657	4.19988	3.54649	4.6693	3.11356	-0.140338	1.7922	3.40676	2.64095	3.68339	2.21805	2.48053	1.48142	2.38306	2.27019	2.41554	2.52073	0.932039	0.635111	-0.102628	1.60145	2.53556	2.24067	2.12159	2.52235	2.17648	1.06871		2.12372	2.52556	0.196181	1.47322	2.10696	1.00623	1.0616	1.31919	4.12736
Parcel41	3.23388	4.24759	3.80269	3.49006	1.88514	2.63929	2.02544	4.5263	2.3799	3.89833	4.18341	3.75244	4.17731	6.56505	5.00214	5.67673	4.76671	1.77243	4.04086	4.62322	5.34664	5.75325	3.96803	4.46833	4.53004	4.19018	3.73876	4.10617	2.98354	4.166	3.34306	1.72191	2.388	3.09165	1.81906	3.34485	1.28642	2.52263	4.85552	2.12372		2.16156	3.75433	2.59572	3.35871	2.23806	2.64932	1.61085	5.28827
Parcel42	2.68905	3.12274	2.36385	2.714	1.27596	2.45194	1.60555	3.92289	1.66018	3.47076	3.18361	3.39224	3.11055	4.88598	5.10144	4.86742	3.95869	0.700651	2.96458	4.44254	3.81295	4.95913	2.88439	3.47001	2.84607	2.68659	3.885	3.66554	3.0437	3.78132	3.19915	1.63476	1.16413	4.07529	2.58524	2.55251	1.54183	3.59816	4.71518	2.52556	2.16156		3.27798	2.07955	2.85966	1.90692	2.12671	1.68243	4.99295
Parcel43	1.93554	2.97503	1.29582	1.89963	0.90737	1.37357	0.659987	3.15032	0.76802	2.81568	2.21695	1.93623	4.16871	4.36637	4.15343	5.17264	3.3795	0.6322	2.26682	3.30935	3.2902	3.67289	2.39746	2.83177	2.99163	2.5012	2.51202	2.47319	2.51354	5.52911	2.38423	0.89997	1.68148	3.01341	3.98921	3.68543	2.67741	3.08175	1.5915	0.196181	3.75433	3.27798		1.33451	3.08249	1.83615	1.53163	1.5578	3.63592
Parcel44	3.46213	3.15666	2.89584	2.88225	2.37269	2.80615	2.24218	4.1068	2.71173	2.30335	3.20818	3.87116	3.52048	4.1378	4.56041	4.49079	4.08455	1.85469	3.52505	2.46657	4.20703	3.74915	3.58119	3.37698	2.37075	2.52492	2.86041	2.57886	3.11182	2.04996	3.62837	3.02701	2.05627	2.86747	2.08753	3.10025	1.28098	2.00494	2.88915	1.47322	2.59572	2.07955	1.33451		3.17175	1.22651	2.0539	0.813567	3.41722
Parcel45	3.94349	3.57811	3.05154	3.10492	2.54751	3.1013	2.60962	3.62337	2.14304	2.33677	4.86976	3.85862	5.60986	6.34231	6.55928	5.32313	5.50993	2.66242	4.99715	3.94556	6.55509	5.02512	5.1499	5.15518	3.60797	3.29881	3.78149	2.77409	4.47592	2.76465	4.64751	4.24905	3.1753	3.22731	2.78391	3.01009	1.94393	2.56655	3.56186	2.10696	3.35871	2.85966	3.08249	3.17175		1.65984	3.26925	1.72118	4.94421
Parcel46	2.34352	3.01231	2.99477	3.10972	2.29659	2.04683	2.04835	2.25181	1.43764	1.93833	2.23186	2.44587	2.72815	3.68752	4.44657	3.31501	3.31297	1.43414	3.38369	3.38485	3.48507	3.42342	3.46375	4.15362	2.05281	2.60916	2.01378	1.88739	2.0653	1.15066	2.36311	2.73057	2.8511	1.51522	1.68527	2.2244	1.80579	2.07638	2.43099	1.00623	2.23806	1.90692	1.83615	1.22651	1.65984		1.53263	0.498374	2.05596
Parcel47	2.95076	4.06979	3.11338	2.44216	1.70913	1.8133	2.60273	4.85366	2.88652	4.426	3.25424	5.07034	3.86733	2.0802	4.14693	2.94838	2.22171	0.812363	1.88358	2.91581	2.36395	3.38139	2.33546	2.7915	2.34949	1.55205	2.48226	2.21694	2.85156	2.42136	2.32794	1.77024	1.50835	2.25328	2.18872	3.39672	2.81899	1.92216	1.74385	1.0616	2.64932	2.12671	1.53163	2.0539	3.26925	1.53263		1.2366	3.09357
Parcel48	3.6099	3.0426	3.16513	3.26488	3.0666	2.09259	2.91163	2.40313	2.61972	2.2295	2.39859	2.88757	2.61267	2.18198	3.37264	2.92537	2.87031	1.65227	2.8078	3.47773	2.98323	2.9344	2.305	3.38734	1.71497	0.7785	1.63563	1.54602	1.20784	0.964439	1.28406	1.63654	1.72692	0.884408	1.25421	2.45434	1.24232	1.50122	1.53841	1.31919	1.61085	1.68243	1.5578	0.813567	1.72118	0.498374	1.2366		3.23059
Parcel49	3.43697	4.69272	3.06853	3.74443	3.35486	4.1182	2.80478	4.30672	3.41615	4.06787	5.56226	4.94475	5.60396	7.32965	6.33446	5.93464	5.28558	2.28839	4.80724	3.9038	7.40895	5.68453	6.28906	6.05648	4.85896	4.2756	4.82136	4.55608	5.88751	4.49613	5.77334	4.33024	3.3708	4.8507	4.24208	3.92975	3.71391	4.66365	5.51887	4.12736	5.28827	4.99295	3.63592	3.41722	4.94421	2.05596	3.09357	3.23059
Parcel50	4.00662	3.90251	4.16561	4.527	3.34321	3.79784	3.45035	4.28073	3.18025	3.30959	4.60371	4.05782	4.56056	4.60147	4.85992	4.71497	4.31474	2.49156	3.97543	4.24717	5.58108	4.62565	4.37644	4.78884	3.95906	3.40765	4.40428	4.2702	4.63248	4.14801	5.15202	3.25713	3.29739	4.56356	4.24389	3.67351	2.85425	3.45502	3.971	2.43443	4.40088	3.51177	2.77974	2.38153	3.65782	1.85306	2.45593	1.96741	3.70872
Parcel51	1.66317	2.63728	0.900108	1.53732	0.655583	0.442383	1.73534	2.62088	2.03962	2.01066	1.87762	2.0443	2.55578	2.05353	3.77383	2.75794	2.7783	1.16598	2.03682	2.77474	1.55993	2.20224	1.45325	2.48757	3.29586	1.20534	2.92544	2.18712	2.6081	2.24125	2.87226	3.37864	1.99175	2.32524	1.89315	3.78483	2.99344	1.95555	0.866815	1.55998	2.20817	2.04826	0.875266	1.48043	1.69583	2.20854	2.22973	2.22627	3.34716
Parcel52	2.03657	3.09892	2.17349	1.50505	0.259745	2.08733	0.552464	3.31204	1.47454	2.28063	1.67468	2.48435	3.48213	4.49134	4.28699	3.90236	4.65335	0.128487	2.28417	3.41465	2.93299	4.05072	1.91182	3.10298	5.91073	3.53244	5.11794	3.62994	4.7165	2.98545	5.06289	3.8045	2.7724	5.11941	2.99794	4.23229	4.98741	3.63349	3.641	3.09682	4.68036	2.28468	2.81699	3.0354	3.09763	3.42721	2.14772	2.02901	4.94974
Parcel53	2.99227	4.96565	2.67394	3.28022	1.7886	2.02972	2.88134	3.27543	2.22411	3.27261	4.03025	3.57373	5.05365	4.17805	5.37666	3.4096	4.71745	2.09274	3.53059	5.18794	4.69207	4.12479	3.48888	4.94872	4.44071	2.29467	2.52998	1.76335	2.79931	3.37942	3.06771	5.23823	2.52646	3.18578	2.55546	4.08199	4.32877	2.59874	2.70525	2.93782	4.26817	3.55039	2.9123	1.07976	2.10606	3.16507	2.91964	2.4149	4.04515
Parcel54	3.96536	4.44008	2.83836	2.22833	1.04558	3.08342	1.91953	4.65425	2.06135	3.37611	3.26225	2.80336	6.59214	6.64765	5.8044	4.615	5.5526	0.635356	4.15138	5.56832	5.45204	5.5238	3.88293	4.17256	4.54915	3.36504	6.70918	4.22505	5.89859	4.97236	5.33923	4.50984	4.22032	5.22334	4.32694	4.71935	4.89202	3.31513	5.03572	4.30875	5.42702	3.8199	3.52824	3.57535	3.61133	2.99059	3.57145	5.40431	3.57712
Parcel55	4.67502	6.10824	4.63746	3.587	1.64593	3.82754	2.62394	7.04597	2.25803	4.16872	4.74546	4.73423	7.54812	6.06777	7.25339	5.39888	5.86045	1.81765	4.37338	4.32128	5.10412	5.8606	4.67775	5.04013	5.88066	4.93009	6.50804	5.24705	5.81394	4.75348	7.32091	4.36767	5.06612	5.83218	6.04014	5.23412	5.67071	3.55901	3.98017	4.36403	6.92469	4.61667	4.16828	4.31396	4.34475	3.83514	3.98266	3.80988	5.73463
Parcel56	4.48764	5.92759	5.65527	4.62565	2.90524	4.68505	3.34811	6.35182	3.01888	5.54538	5.04231	6.35036	6.66144	5.9952	6.93758	5.17821	5.3106	2.23967	5.03106	4.57936	5.03969	6.15563	4.46798	5.92039	4.81131	5.21459	6.28858	5.43794	6.18325	3.85715	4.65195	4.92699	4.3487	5.73802	5.77288	6.25448	4.541	3.52502	3.98945	4.17198	5.28487	4.36104	4.10865	4.34225	4.58288	3.53946	4.50628	4.80176	6.42723
Parcel57	4.26947	5.16942	4.2202	4.15201	1.74353	3.24939	2.80534	5.55115	2.27971	4.40308	4.66109	4.97539	6.10498	5.41634	6.43668	4.98906	4.68912	2.28717	4.82127	4.03916	4.8792	5.59451	4.39752	4.79474	6.19437	5.03969	5.61679	4.64961	4.93764	4.69054	5.45495	5.98466	4.79566	5.02313	5.70916	6.29135	4.4273	3.1203	3.86791	5.23408	5.43705	4.3248	4.00601	3.48738	3.76142	3.395	4.89874	3.45477	5.83051
Parcel58	1.74651	3.60585	1.80316	2.24086	0.804149	1.34325	1.41811	1.66461	0.624933	1.33586	3.69113	2.00432	4.44214	4.2825	5.64602	4.24098	4.38789	0.223109	2.39917	2.53993	4.25805	4.89223	2.9656	3.49532	4.00777	1.69446	4.77981	4.18547	4.66717	4.59866	4.34071	4.40091	3.18892	4.40038	3.76553	3.00968	3.40069	3.9869	3.70923	2.74267	5.26645	4.72878	3.52856	2.78782	3.00976	4.34799	2.55698	2.77218	3.38601
Parcel59	3.81171	4.65512	4.36621	3.65478	2.26439	3.60008	2.33721	5.30839	2.50855	4.40312	3.99094	5.74591	5.25116	5.5694	5.82853	5.29746	4.04466	1.10382	3.40119	3.33786	4.82395	5.79149	4.7268	4.85914	4.97565	4.42748	3.52192	3.36033	2.78187	3.12268	4.42765	4.64323	3.80674	3.45459	3.79824	5.02838	3.7588	2.94562	3.63709	3.94679	4.43974	3.916	4.52528	3.33092	3.77976	2.89584	3.27862	2.17484	6.11937
Parcel60	3.42201	3.24715	2.90463	1.94948	1.56125	2.43412	1.14932	4.69982	2.77154	3.26485	4.72706	3.43475	4.39515	3.07936	4.46136	4.19408	3.24018	0.427077	3.1955	4.44733	3.82103	4.01927	3.43572	3.29067	4.97743	3.17211	3.39742	3.26333	3.69281	3.19322	4.08095	2.45017	2.59005	3.54876	3.40142	3.0881	3.70849	3.19388	2.03403	2.0004	3.20863	3.16585	1.48008	3.24103	2.65129	2.22485	2.50281	2.79741	3.56195
Parcel61	2.70752	2.78158	1.85788	1.66673	0.763706	2.13065	0.365707	3.94939	1.01319	2.73159	2.82043	2.76403	4.07788	3.79759	4.94471	4.33518	2.53881	-0.904908	2.437	3.12907	3.90666	4.89161	4.10864	3.07193	3.84213	3.91641	3.95987	3.89875	4.3546	4.2603	4.53367	2.1384	2.38091	4.87509	2.93133	2.19766	2.79806	4.00256	2.80817	2.75872	3.27793	3.2138	2.29617	4.60527	4.22894	1.24431	2.85233	1.92322	4.33607
Parcel62	4.70183	3.17406	3.12596	1.58628	0.890992	1.41019	0.0357717	3.30695	1.34237	1.75679	2.82611	3.04798	4.55269	3.71759	3.22106	3.00809	3.24201	-0.799116	1.12978	3.91972	3.64534	3.58811	3.2717	2.98851	4.40123	3.21052	3.18968	3.33172	3.45423	1.79946	2.14049	3.55038	2.42441	3.18457	2.4155	1.53697	1.81132	2.08329	1.2688	1.18693	2.30086	1.75197	1.39014	2.73106	3.01838	2.89077	2.81751	3.30884	2.71509
Parcel63	2.03972	1.71117	0.970335	-0.218149	-0.821223	-0.0488323	-2.05422	1.40287	-0.180306	0.786876	1.14461	0.716452	3.25668	2.18888	1.06897	3.90749	0.977585	-3.15136	-1.12968	0.71238	2.83858	3.19229	2.76416	2.06232	5.25983	2.79447	5.04119	4.93297	5.67301	2.97128	5.06974	2.18024	2.18223	4.82654	3.54504	2.14555	1.81821	2.91084	3.2843	2.39773	4.01444	3.36312	2.05912	3.7945	3.22545	2.10167	3.17835	3.03355	3.06493
Parcel64	2.98216	3.21829	3.31643	2.99706	2.01863	2.99857	1.75229	2.99708	2.10425	2.45205	3.76173	2.96238	3.95977	3.59065	3.44791	2.96503	1.88689	1.04913	2.44061	2.25643	5.50995	4.01834	3.94409	3.32762	3.90835	2.46667	3.89562	3.74402	4.11343	2.63079	3.93714	1.75229	2.45559	3.98442	3.26051	2.26288	2.83433	3.3751	3.93969	3.01977	3.79177	2.94232	2.89666	4.16042	3.45159	1.79349	2.96339	2.00141	4.21502
Parcel65	1.60034	2.5053	0.908298	0.567419	-0.0318859	1.68153	-0.786854	2.1199	0.34664	1.46893	1.35092	1.01781	3.71817	3.29553	3.59514	3.66607	2.59318	-0.555001	1.06854	1.98668	1.80514	2.67163	1.26798	2.28732	4.06578	2.4166	4.34941	5.13296	4.41368	3.22389	4.61555	3.17489	2.90181	4.45457	3.40016	0.826859	2.03975	2.5854	3.61809	2.54955	3.12742	3.03604	1.60318	3.45327	3.57982	3.81399	4.02725	3.15058	4.32152
Parcel66	2.48757	2.67011	1.98636	2.08663	1.12182	2.29693	0.963361	2.64316	2.56919	2.5952	4.25994	2.21431	2.36446	3.2456	3.46785	3.73884	2.9479	-0.152244	1.10509	2.39981	3.34351	4.09963	2.37575	2.49083	5.38099	2.26446	4.23542	4.13323	4.55522	2.85321	5.18886	3.05903	3.05738	3.39213	3.04317	2.05974	3.0151	2.53157	3.14959	2.8304	3.22188	3.59434	2.96135	3.33919	3.25746	4.11063	3.23361	2.54474	6.75611
Parcel67	2.69277	3.29926	1.79887	2.86234	1.77983	2.45293	1.90756	2.27701	3.5633	2.31984	3.34951	3.52425	3.93826	2.66478	4.10266	4.29747	2.52713	0.863186	2.26064	2.40196	2.97117	4.72857	1.48814	2.02446	3.82149	3.87116	4.07585	3.75231	4.76849	3.20592	3.16947	3.11126	3.24367	3.83892	3.00898	2.63233	3.14436	3.07437	3.59086	2.53197	3.54787	2.84268	2.98582	3.11981	4.65279	3.47897	2.86195	2.25519	5.97535
Parcel68	1.70841	1.80096	1.16556	0.213198	-0.850743	0.582597	-0.0737482	1.0964	0.645557	2.0663	2.30609	1.89984	2.87295	2.02725	1.28024	2.97187	1.64678	-1.05474	0.201565	1.25544	3.44877	3.92783	3.71187	3.15124	1.33856	0.708914	2.46237	2.13422	2.95139	1.95202	2.0718	2.63625	2.16591	2.42	2.55967	1.89418	2.30533	1.70459	2.3626	2.18562	2.69058	2.69305	3.83392	2.26939	2.40278	1.93477	2.50141	2.14202	4.16149
Parcel69	1.18354	2.20751	1.38967	1.33676	-0.191572	0.557878	-0.581104	2.06144	0.331149	1.10189	1.43936	1.46612	3.15798	1.95247	1.73434	2.45567	1.34168	-2.28513	0.129538	1.98725	2.93497	3.47712	3.3367	3.34889	2.20612	1.82796	3.04928	2.91445	3.36253	2.44628	3.15104	3.69324	2.7292	3.24376	3.35353	1.61459	3.16077	2.47529	3.57272	3.47412	3.68916	3.74095	3.86161	2.57867	2.25332	2.47723	3.5431	3.9582	2.86485
Parcel70	0.77981	0.927983	1.34709	0.667717	0.571273	1.19495	0.191673	1.86826	0.908972	0.611336	1.50332	1.1924	1.7915	1.35165	1.05821	2.31612	1.59326	-2.10418	-0.0797343	2.14652	2.51044	2.70966	1.83763	2.18983	2.65305	2.19834	2.8916	2.41924	3.37397	1.69306	3.75037	1.78562	2.42893	2.62085	2.21798	1.06305	3.11939	2.19329	2.52191	1.20861	2.91044	2.46749	2.05104	2.27516	2.67046	1.74586	1.31596	2.45716	3.29322
Parcel71	2.06099	3.07808	2.94391	2.4534	1.85088	2.50207	1.14674	3.42014	3.13109	2.55647	4.11142	4.97053	3.13026	3.93048	4.22858	3.12658	3.12087	0.783671	2.74561	2.97278	6.42716	5.574	4.93614	4.12714	3.18671	3.55157	4.07775	3.76676	4.134	1.96519	3.42812	3.6586	3.24135	4.38708	4.44569	2.1081	3.61494	4.54259	5.31756	2.53578	4.79783	5.09712	4.67288	3.14279	4.74263	2.76911	4.30573	3.06112	7.50812
Parcel72	2.52243	1.77282	1.78677	1.54215	1.54435	1.88087	1.09162	2.86073	2.16893	3.661	3.43833	3.97478	2.70419	3.07175	2.83075	4.76742	2.51758	-0.424478	1.98585	2.22299	3.89641	4.35729	3.43647	3.53035	1.72497	3.45217	5.58118	4.8587	6.25032	1.29708	3.21563	2.50984	2.80172	6.10607	4.17611	2.65544	3.70724	4.79364	4.99041	3.1486	5.48016	4.60371	5.54019	2.70076	3.35613	2.31209	2.55717	3.50735	5.42099
Parcel73	3.03172	3.71612	3.13796	2.5432	1.54985	3.24296	2.10908	4.10222	2.40989	3.75125	4.15074	4.05261	5.79017	5.98941	4.85877	4.70751	5.20019	0.534285	3.59834	4.22394	5.9326	6.06309	4.79425	4.60989	4.58023	3.41292	5.11116	4.0002	5.8462	4.49995	5.24532	4.01008	2.8743	4.53623	3.83169	2.59875	4.78852	4.00057	5.17682	3.14107	4.83362	3.01055	3.54972	4.16762	4.47711	3.354	3.01367	3.40042	4.69211
Parcel74	2.82245	4.46226	3.76351	3.42648	2.27209	3.67239	2.47557	4.28789	3.12485	4.18393	4.4108	4.52433	5.2648	4.96324	5.0595	4.45533	4.11663	0.976995	3.37978	4.29029	5.29834	5.92741	4.72584	5.3718	3.92961	4.44656	4.48037	3.58957	5.13508	4.3653	4.67752	4.78121	2.89771	5.30804	4.27722	4.79263	4.9606	5.01011	4.60366	4.23954	6.05582	4.35983	4.00988	3.3769	4.18127	2.85572	3.43048	3.06435	4.92635
Parcel75	2.19666	3.21288	3.60818	2.69349	2.82911	3.5721	2.50053	3.86955	3.77463	4.71732	5.13623	4.92471	4.52326	4.52093	4.57193	2.90611	3.29136	1.60902	3.12496	4.51306	4.9856	6.94684	4.26528	4.62725	3.94005	4.00398	4.47298	3.64885	5.79249	3.09817	4.43493	2.96497	2.97642	3.82439	3.25164	2.82574	3.66302	3.58473	4.61409	2.95167	3.92286	2.99628	3.65827	4.26871	4.61993	3.65029	1.76255	3.24106	7.0678
Parcel76	1.98299	3.99625	3.50204	3.31799	2.94442	3.77755	2.86177	4.00769	3.70553	3.93551	5.02575	4.38289	3.98071	4.08554	5.09334	3.26628	3.2233	1.35063	2.72494	4.14655	5.04103	4.71568	4.42662	4.6699	3.57222	2.63051	3.85124	3.24101	4.38692	4.82683	4.69154	3.40375	3.4125	4.44746	3.80349	3.00791	5.58684	5.10966	5.12034	3.76911	5.28022	3.71826	4.79208	3.3437	4.82442	2.53284	2.27266	3.05697	5.63308
Parcel77	2.16296	2.69507	2.96093	2.44906	1.60129	2.2107	1.40627	3.4269	2.04668	2.40267	3.84826	3.812	2.86559	3.43222	2.98765	2.79327	3.2416	0.648878	2.14697	4.35669	3.97793	4.31661	3.80623	4.1738	2.97971	2.61073	3.96077	2.90621	4.12697	2.32767	3.09015	3.11549	3.40721	3.31295	3.07699	2.60014	3.60787	2.81806	3.09415	2.37495	4.17559	2.92897	2.97018	2.33871	3.2341	1.85712	1.51293	2.86078	4.96806
Parcel78	2.47469	2.37303	2.16405	2.30378	1.95006	3.29875	1.81904	3.6853	2.40521	4.10243	3.73462	3.78343	2.63376	3.23625	3.73538	4.65641	3.2121	1.45903	2.73377	4.07846	4.39467	4.41892	3.77662	4.00736	3.43342	3.19299	3.65456	2.97035	2.89521	1.73654	2.60357	2.4499	2.49885	3.01892	2.48967	3.66505	2.28261	3.39308	3.87097	2.38887	2.85855	2.50875	3.6411	2.83037	3.54663	2.2082	2.56016	2.27313	5.49163
Parcel79	2.05119	2.75621	1.87539	1.48823	0.838481	2.0495	1.00967	2.86904	1.28627	3.12282	3.18571	3.24802	2.77227	4.10244	4.30291	3.7277	3.87003	1.58781	3.652	3.53068	5.32241	4.61669	3.84796	3.49594	2.72429	2.77529	3.33063	3.21434	3.66406	2.23582	2.92539	1.80659	1.23178	3.52278	2.79963	1.08428	2.08954	4.65051	4.0373	2.16234	3.13997	3.54637	2.64925	2.30485	3.40375	3.14829	4.61858	2.40335	5.66137
Parcel80	2.68582	2.9523	2.81936	2.32459	1.89356	3.05895	1.66123	5.63064	2.97752	5.05422	4.55168	4.16016	2.88573	4.67653	4.26067	4.22771	3.66297	1.49705	3.65411	3.37843	6.55638	5.28661	4.67347	4.545	2.7604	4.49204	5.671	4.67188	5.12756	1.4979	2.0082	2.29892	1.49506	5.23195	3.24004	1.98297	2.35861	4.89705	4.54895	2.68817	3.21909	2.71653	3.42578	2.69457	3.51612	2.79713	3.26059	2.26043	8.1397
Parcel81	2.43309	2.91341	1.97136	2.43268	1.15316	2.64234	1.42035	3.1976	2.0889	3.4697	3.40302	4.38179	3.49432	5.45854	5.30367	4.51236	3.86227	1.38065	3.82684	3.36764	4.69197	5.28058	4.13753	4.47564	2.81873	4.75972	4.27315	4.59774	3.6927	2.62549	3.5467	1.57148	2.58996	3.84685	3.07721	1.74953	1.83137	2.3437	2.67681	1.77166	2.34085	2.48236	2.4793	2.04498	3.17391	2.57256	3.43985	2.25975	5.84765
Parcel82	0.796849	2.17766	0.0810489	1.35921	-0.422572	0.715016	-0.0986551	0.816539	0.392142	0.983038	3.11705	1.44402	2.90474	3.11304	2.63376	2.93881	2.69127	-0.388996	1.49485	2.83182	3.36599	3.64209	2.85377	2.97923	3.14708	1.35498	2.82964	2.71976	3.41145	1.97495	2.18631	3.37295	2.58254	3.14305	2.86994	2.09277	2.89309	2.90125	3.45534	2.45283	3.80704	3.17599	2.84772	2.59921	3.4212	2.72834	2.96988	3.07817	3.07746
Parcel83	0.978192	1.50916	0.0732085	1.69206	0.0700671	2.67965	0.0540584	2.85832	0.903753	1.73453	1.88248	2.1595	2.47831	2.9771	3.15388	2.42682	2.65697	-0.232434	1.78039	2.22015	3.58155	4.09256	2.92076	2.48686	2.3358	2.02229	2.79882	2.89753	3.24562	1.30901	2.37295	2.82011	2.07266	2.95047	3.73904	2.41437	1.97151	2.82333	3.6357	1.96199	3.14644	3.6131	3.56941	3.57945	3.70263	2.67122	2.91491	2.77147	4.49893
Parcel84	1.07838	2.2246	0.956731	1.73719	0.00270032	1.30754	0.337889	0.923537	0.890806	1.00832	3.58515	1.58867	2.96579	3.191	3.30282	2.58002	2.66842	-0.162577	1.28217	2.33925	4.65021	3.9707	3.4614	2.74945	3.26009	1.34427	3.37623	3.1818	4.53234	2.3132	2.42139	2.14144	1.81578	4.49903	3.33583	1.6743	2.7391	3.59894	3.59561	2.1832	5.29872	4.16726	3.14047	2.90183	3.4066	2.83029	3.26148	3.95835	3.94911
Parcel85	0.689161	2.50053	2.12577	2.40116	0.618269	2.08548	0.417122	1.94344	0.748053	1.56551	2.07493	1.21785	3.29367	3.47535	2.84695	2.45499	3.11605	-0.699836	0.70463	2.18641	3.14615	4.34142	2.47888	3.15634	3.86554	1.11336	2.78347	2.43686	3.268	2.40307	2.63638	4.58834	2.34376	2.41616	2.71237	2.20971	2.57868	1.79262	2.69909	2.29571	3.655	2.63102	4.17733	2.99235	2.95846	2.68597	1.01327	1.83427	3.34583
Parcel86	3.64301	3.49187	2.97067	2.79855	2.62523	2.8564	2.61671	3.71051	2.32953	3.62692	2.74877	3.58909	4.6225	3.38153	3.54541	3.68926	3.70354	0.84386	2.58657	3.42272	3.41919	3.96759	3.1427	4.56727	4.509	1.81347	3.37269	2.65784	2.81878	2.96144	3.5216	2.43669	2.26993	3.0838	2.1782	3.29368	3.43122	2.8814	3.45493	3.35056	3.35669	2.63085	3.07854	0.842516	2.67814	1.59693	1.62281	1.28772	3.12564
Parcel87	3.24666	3.21845	2.50785	1.81545	1.05283	3.08148	0.895875	4.22182	1.33946	2.55432	2.80403	2.49424	4.67077	5.57945	3.56692	5.49377	4.90259	-0.390876	2.37178	4.02479	4.6395	5.33322	4.36334	3.38962	4.25735	2.63446	4.82953	4.60202	5.14022	5.24336	6.14232	4.13654	3.83974	5.10863	3.79766	3.42856	5.2837	5.06977	6.62749	3.88682	5.70801	5.04189	5.63526	4.59806	7.07537	3.30486	4.20869	3.22662	5.1692
Parcel88	2.00887	2.5784	2.12286	1.62444	1.08909	2.3442	1.43229	3.23767	2.02118	2.91345	3.07777	2.78973	2.81033	3.21199	2.67254	1.85237	2.62175	-0.12735	1.25126	2.15886	3.04546	3.89834	2.8388	3.01977	3.88927	1.39531	3.30674	2.25587	3.1588	2.30848	2.60696	2.41652	1.53667	2.3472	1.93026	1.27389	2.64665	2.44954	2.83218	1.56986	2.1981	1.48459	1.90211	2.47173	3.67632	3.02437	1.92507	2.5097	3.93798
Parcel89	3.03597	2.98457	2.9235	2.04583	1.70279	2.32959	1.48333	3.30876	1.74967	2.61085	2.60148	3.36314	4.10844	3.81402	3.88602	3.5504	3.26413	0.724263	3.04351	2.81268	4.21631	4.85423	4.07056	3.75999	4.29256	2.94555	3.57433	3.35067	4.092	2.89544	3.98481	2.81352	3.27096	2.99523	3.13907	2.962	2.79292	2.45893	3.16933	0.956844	3.54588	2.83539	2.62119	3.62945	4.07131	2.78101	2.11179	2.23623	4.08396
Parcel90	1.80153	2.37691	2.85247	2.31095	1.51841	1.93461	1.45408	2.70095	1.4024	2.88753	2.82354	3.64138	2.49738	2.72592	4.09039	4.56225	2.90467	0.916805	3.78994	3.94923	5.21197	4.80504	3.76609	4.02717	3.01832	1.82992	2.99266	2.42545	3.75618	2.72468	4.01809	1.59948	2.68321	2.91318	3.02115	2.61777	2.21346	1.66529	2.83251	0.84756	2.73377	2.14666	2.45335	2.15261	3.08145	2.03567	2.03493	1.93407	3.58729
Parcel91	-2.58147	-0.637953	-1.73296	-2.05377	-2.51096	-2.19683	-1.65953	-2.47115	-1.76746	-2.93953	-1.84364	-1.64885	-0.176729	-1.63644	-3.07306	-1.61593	-2.32146	-2.84316	-3.77786	-2.38705	-1.77675	-3.36026	-1.82373	-3.73486	0.860722	-1.44326	-1.24575	-2.57751	0.0588825	-0.39856	-0.196075	-1.0896	-0.828219	-1.06006	-1.03371	-1.87382	0.177113	0.0471967	0.266313	-1.75945	0.377434	0.0549204	-0.274724	-0.560022	-0.764048	0.557659	0.272538	1.71547	-0.403252
Parcel92	-0.507717	0.474127	-0.549244	0.0601667	-0.669123	-2.97752	0.734715	-1.14874	-0.35266	-1.67254	-1.03912	-0.851795	0.42896	-1.05606	-2.025	0.0362763	-0.528039	-0.677317	-1.9186	-1.19342	-1.24617	-1.5501	-2.248	-3.05037	1.5702	-0.951027	-1.12219	-1.803	-0.296458	1.07482	0.594712	0.0908222	-0.379176	-1.04253	-1.71134	-0.224341	1.02361	0.660019	0.350881	-0.54813	0.374558	0.242263	0.487982	-0.849455	-1.32917	1.51049	-0.0385984	0.0129509	0.379346
Parcel93	0.216961	1.39551	0.167479	-0.0816621	-1.35124	-0.431069	-0.554727	-0.424348	-0.62192	-0.691802	-0.54459	0.87119	2.30257	0.748929	0.295286	1.30405	1.4572	-1.26068	-0.154207	0.897016	0.985396	1.90881	0.614048	0.824089	3.07955	1.6655	1.6613	0.909264	2.96294	1.05939	1.7482	2.49046	1.24728	1.62733	1.17696	1.32239	1.97676	2.12469	2.82293	1.44533	2.4644	1.46988	2.30389	2.54323	1.48029	1.62156	0.939046	0.86976	0.952949
Parcel94	2.26682	3.45037	2.92293	1.95836	0.314494	2.93707	0.6077	4.23039	1.37144	2.19382	2.43253	2.38078	3.53844	5.7807	3.90514	3.36594	5.15312	-0.330435	2.13624	3.52947	5.56619	5.90405	3.86721	3.46319	5.10438	3.73229	4.8174	3.7771	5.59964	3.1903	5.35635	5.55823	3.87852	3.72285	3.41752	4.50445	3.88239	2.66829	4.28542	3.09785	4.38357	2.90146	4.34241	4.68074	4.77705	3.18652	2.49426	2.46362	4.71848
Parcel95	3.35511	4.5771	3.32501	2.83333	2.03533	2.79653	1.6203	2.57121	2.20659	2.44599	3.61993	3.26175	4.51324	4.31765	4.82255	4.1711	3.82767	1.44979	4.4783	4.11074	5.99569	4.90303	4.37626	4.22588	3.27739	1.92735	4.65613	3.41074	3.72876	3.63243	4.49917	3.10905	3.72999	4.83963	3.72429	3.70306	3.50102	4.5692	6.73168	2.11191	5.34535	4.6272	5.39989	2.89579	3.55548	2.46538	3.56697	2.80099	6.01683
Parcel96	2.72861	2.56669	2.70507	2.01546	1.40475	1.51468	1.32903	2.86805	1.35109	1.65385	3.12559	2.49553	2.33654	3.19181	3.93966	3.85344	3.53852	1.47399	4.55966	4.48562	4.11771	4.22458	3.03878	3.56963	2.98302	1.02768	2.40092	2.30426	2.07609	2.98926	3.4902	2.49186	1.68279	2.2049	2.55572	1.93488	2.18372	2.46842	3.33747	1.35958	2.88025	2.75161	2.61028	1.80358	2.18852	2.29694	3.19685	1.92969	4.43272
Parcel97	2.17903	2.71519	1.55571	1.8563	1.26998	1.55268	1.04505	2.93452	1.37158	3.19297	3.66081	3.6803	3.0143	5.26243	5.13321	5.06714	5.32375	1.83877	4.75172	4.50027	5.79982	5.67669	4.81606	4.69639	2.85206	2.53207	3.91834	4.02523	3.27844	3.77587	3.67477	2.64171	3.09728	3.76977	3.73309	2.09142	2.34684	4.26931	4.2128	1.64756	2.70848	3.34664	2.80296	2.38572	3.40095	2.18258	3.96105	1.49158	6.18751
Parcel98	1.00452	2.1059	1.46543	1.8016	1.1558	1.85458	1.40186	1.37221	1.83076	2.27539	3.55428	3.14733	3.38552	2.98419	3.37418	4.24256	3.25715	1.23297	2.45394	2.57936	4.25175	5.09596	3.44096	2.35518	3.68721	2.21756	2.21958	2.19252	2.46882	1.78221	2.77023	2.0101	2.63423	2.77019	2.2868	1.18682	1.9665	2.96211	3.50372	2.35667	3.76004	2.56172	3.69872	4.40934	4.65879	2.61702	1.33258	1.93169	3.91397
Parcel99	-1.18945	-0.707311	-2.46278	-1.94146	-1.75691	-0.27428	-0.802389	-0.649595	-0.81121	-1.19024	1.67268	-0.375708	0.89288	3.02038	0.640052	1.7298	2.54057	-1.07154	0.714543	2.02889	3.87176	4.01595	4.39189	1.67272	1.36539	0.586646	2.11534	2.24397	3.2197	0.714739	0.937427	2.17658	2.29382	2.37379	2.305	-0.489623	1.97708	1.90709	3.13655	0.427274	2.74925	2.18746	2.25892	2.41768	2.78022	1.73638	1.10674	1.44315	1.78942
Parcel100	0.18747	1.40443	1.44241	1.86003	0.60554	1.89589	0.642374	1.41246	0.726085	1.63653	2.40741	3.24156	1.69326	3.15634	1.82941	3.97394	2.67849	-1.42578	0.68877	2.67134	1.81985	2.97841	1.03325	1.04884	1.9092	1.03924	1.90063	2.01477	2.2858	1.49503	0.665664	0.0622302	2.26888	2.03801	1.33067	1.9131	2.04665	0.609802	0.0924781	-0.735162	1.25847	1.02263	-0.337602	2.53258	2.7907	1.28704	0.552036	1.31035	3.36187
Parcel101	0.159865	2.05446	0.448951	0.188691	-0.782281	1.61407	0.12218	1.31801	0.612128	0.0727637	0.324256	0.416376	2.28083	2.04124	1.65249	1.42717	1.77998	-0.558658	0.448831	1.81313	0.470025	0.743453	-0.0469934	-0.812774	1.74923	0.693592	1.92086	1.34383	1.90092	1.56496	1.74359	1.96422	0.951314	1.31145	1.18398	1.18663	2.05431	0.886305	1.97312	0.958272	1.6674	1.12467	1.61234	2.02743	2.85707	0.443424	-0.262687	1.16217	2.44691
Parcel102	0.35052	3.24782	0.951014	0.900622	0.907012	1.69842	0.44005	1.24218	0.983151	0.66771	1.17438	1.39748	2.1407	1.7846	1.86082	1.86234	1.92497	-0.253434	0.648791	1.77761	1.86445	1.63622	1.12013	-0.511872	3.02135	1.91221	2.16515	1.31631	2.40798	1.78431	1.97355	2.2398	1.20266	1.57278	1.59183	0.833917	1.99499	1.95752	2.8256	1.6126	2.5722	1.95959	2.15042	2.2026	2.59144	2.5167	2.51809	2.90305	2.37238
Parcel103	1.05327	3.04997	2.204	1.9493	0.743256	2.33401	0.930396	2.61863	1.58785	1.228	1.78063	1.75323	2.4367	2.96743	2.82722	2.9494	4.23415	0.426957	2.24313	3.60867	3.00531	3.23972	1.80024	0.442102	2.16734	1.76988	2.08288	2.07898	2.06106	1.98037	0.964506	4.25485	2.04897	1.61442	2.28328	1.43527	2.74128	2.32229	2.45855	1.73776	3.29289	2.71189	2.15543	1.94242	2.80416	2.37546	1.92861	2.49591	3.26505
Parcel104	1.02156	1.65234	-0.150134	1.00006	0.236138	0.759164	0.285904	2.21461	1.05409	2.01299	1.83437	1.25226	1.77128	1.93391	2.92697	2.40889	2.39358	0.280571	2.17623	2.22085	1.89807	1.36662	1.90442	1.75113	2.17927	1.95404	3.23396	2.39452	3.14972	1.68427	2.81418	1.71681	2.90545	3.3419	2.23974	2.83206	2.01719	1.26078	2.00392	1.58984	2.69728	2.45622	1.59514	2.32633	3.73501	2.13436	2.6472	3.44775	2.57122
Parcel105	1.0162	3.20162	0.710019	0.892631	-1.12469	0.904046	-0.469264	1.55285	-0.140052	0.922705	1.57052	2.4211	1.86262	3.90327	3.50391	2.34413	2.6205	-0.0564682	2.21396	2.78028	3.60722	4.01942	1.33811	1.58411	2.52337	2.86759	2.72581	1.5115	2.66897	1.0264	2.33052	2.78017	2.14436	2.136	1.84468	2.87058	2.27062	1.26978	1.93219	1.3481	3.05378	2.16272	1.97949	3.02971	4.31014	2.44105	2.31549	3.48635	4.42738
Parcel106	-1.46087	-0.138083	-1.50122	-1.03646	-1.83576	-2.60787	-0.965924	-1.36426	-1.63272	-1.12602	-1.80574	-1.03777	-0.535042	-0.601434	-1.9156	-1.72261	-1.1269	-2.55676	-1.76007	-0.151146	0.478536	0.0975497	-0.957989	-1.73759	0.285475	0.168083	0.0334282	-0.969675	0.442196	-0.350783	0.182281	1.49085	0.343874	-0.538991	-0.794805	-0.410956	0.780568	-0.0622341	0.245556	-0.419826	0.598982	0.19716	1.03988	1.03961	0.663852	0.667566	0.169472	-0.0643754	-0.064017
Parcel107	1.23708	2.22583	2.26999	2.36755	-0.0476879	1.7161	0.56465	1.11977	0.51098	-0.187213	-0.271182	-0.231381	0.0855391	-0.0476015	1.46803	0.882893	0.954408	0.688587	0.61738	1.83171	-0.310163	-0.0763659	-1.36437	-0.711642	0.800399	0.259686	-0.884703	-0.232979	-0.698701	0.441376	0.0769935	0.481557	-1.73282	-1.1497	-0.820974	0.181967	-1.03852	-0.862197	-0.612026	-0.55312	-0.951991	-0.0454201	-1.52178	0.90016	1.60024	-0.227343	-1.60063	-0.0515676	1.06316
Parcel108	-1.10539	0.350827	-1.18101	0.449775	0.391108	0.0239396	1.3237	-0.359074	0.621777	-0.434273	1.54977	0.868524	-0.158082	0.536214	0.364949	2.2608	1.4779	0.761757	0.246698	0.503046	0.789853	0.899144	0.656538	-1.39651	0.854981	0.406582	0.947618	0.13088	1.1646	-0.0122173	-0.380798	0.553492	-0.291347	0.371413	0.709353	-1.11417	0.368763	0.789417	1.16623	-0.196249	1.71626	1.24354	1.09805	1.57776	1.95531	1.39386	0.563812	1.62971	1.17004
Parcel109	0.550448	1.58757	0.338411	1.49871	1.32667	1.13516	1.09056	-1.10057	0.260525	-0.51573	1.87756	1.08006	1.00955	1.88445	2.2573	2.65083	0.776683	1.2561	1.0793	0.816456	1.61032	1.39709	2.20974	1.38643	0.615373	0.306589	1.85794	1.18974	1.305	-0.784751	0.544575	1.0307	0.814951	1.04231	1.58196	1.19004	0.907632	0.583014	0.814663	0.0728019	0.780743	0.805655	0.307272	1.31245	1.28391	1.5373	0.75925	1.94342	1.7968
Parcel110	2.11819	3.12657	2.30079	3.2544	2.63674	1.51659	1.91466	1.4312	1.21149	2.12532	2.31686	2.00378	2.173	3.14435	4.23708	2.82105	3.51464	1.79425	3.92567	3.75049	3.26119	2.80157	3.31717	3.09474	1.9888	1.31608	2.14887	1.67693	1.82439	0.513022	2.21548	1.38348	0.825712	2.03822	2.18136	1.88881	1.61035	2.12659	2.1509	0.808324	2.1034	1.62751	1.19494	3.19142	2.97952	2.5132	1.96507	2.18099	4.29243
Parcel111	1.89729	4.7479	2.22333	2.11589	2.61859	2.30241	2.19081	1.00969	0.921231	1.37765	2.26681	1.23868	2.75929	3.51837	3.55382	3.50958	3.91238	3.51522	3.88562	3.69416	2.54281	2.59471	2.77042	2.26409	2.04258	0.895116	2.10593	1.97025	1.69649	3.45148	3.32181	2.18016	0.8085	1.9885	1.77094	2.0811	1.91442	1.75861	3.92635	1.0085	2.47006	1.37531	3.54028	2.2264	2.52999	2.4711	0.0401359	1.59262	3.31781
Parcel112	2.46631	1.7683	1.91155	2.69947	2.98834	0.792763	2.2068	0.139705	1.17892	1.58559	2.8508	2.40141	1.81654	2.66854	2.57987	0.917878	2.35877	2.17215	2.1463	2.38149	1.67333	0.854329	2.17613	1.56042	0.552273	1.387	1.19367	1.72114	2.1572	0.639326	1.06903	0.165771	1.42881	1.785	1.53928	1.19819	0.640276	1.15784	0.679094	-0.448421	1.31219	0.801476	-0.183266	0.248172	0.249618	0.199094	0.863909	0.0721843	1.52246
Parcel113	0.866583	1.13262	1.26924	1.15106	-0.0185907	2.15515	-0.0324565	1.43922	0.572973	1.52636	0.374445	0.504114	1.33355	1.46632	1.73122	3.32402	1.35423	-0.253678	0.901916	2.98404	0.625421	1.43509	0.692904	0.266309	1.99275	1.04918	1.68594	1.6219	1.05414	1.44099	1.56423	2.53918	1.46882	1.73949	0.973777	2.56099	1.32564	1.34795	1.83317	1.54757	1.41328	0.477772	1.80269	2.91223	2.86444	1.50886	0.717854	0.931149	3.29427
Parcel114	1.89708	3.14291	2.12809	1.36488	0.466826	1.46209	1.1058	1.90941	1.2823	1.49657	3.09502	2.26154	3.83978	1.827	2.67368	3.71644	1.74261	1.7526	2.06224	1.44723	2.94316	1.94195	2.51456	1.60525	0.776249	2.05564	1.40804	2.38085	2.22872	3.35542	2.91883	1.90575	2.15987	2.83139	2.8584	2.98275	2.49245	1.5727	2.76955	1.79341	2.62444	2.28115	1.97067	2.89776	3.80112	2.14053	1.12248	-0.203177	1.80527
Parcel115	0.102017	0.659141	-0.21484	-0.902013	-0.522925	1.16199	-0.530297	0.310693	0.804341	0.614332	1.01823	1.33975	0.0326949	0.220091	1.67526	1.35427	0.480446	1.0898	1.70715	0.0726309	0.424028	1.05662	0.936939	1.06496	0.0923744	-0.509657	-0.177042	0.978156	0.381207	0.81291	-0.035212	0.152011	1.24583	0.614922	1.55204	1.10774	1.31494	-0.980649	0.39926	-0.334387	-0.0674298	-0.107859	0.442577	2.40812	1.90663	-0.710526	-2.22232	-2.13739	1.05195
Parcel116	1.56565	3.50628	1.78633	1.91453	1.46957	2.0822	1.83072	1.73472	1.47799	1.24675	3.153	3.09561	4.08919	2.27483	3.27332	3.96332	2.03194	2.77946	3.26829	1.72113	2.67665	1.87599	1.94281	2.0523	1.73638	2.85965	1.69284	2.40584	2.19499	2.97318	3.09499	1.61344	1.82879	2.66715	2.2222	2.29747	3.03025	1.10934	2.38792	2.27516	2.4373	1.93897	3.33311	2.65734	2.92221	1.53135	-0.392511	-0.69375	3.29844
Parcel117	0.293914	1.54028	0.426778	0.734467	0.642156	-0.036788	1.05802	0.325435	0.932787	0.637289	2.7141	1.26395	1.86173	2.43757	2.4871	2.50612	2.34972	0.977296	1.34738	1.45505	2.09369	1.77526	2.74847	1.34316	1.29019	2.07987	1.41605	1.7937	1.49991	2.60076	2.41579	1.35713	1.84561	2.50383	2.82253	2.45103	2.1607	1.5002	2.09203	2.03437	2.13394	2.06319	2.40587	0.96537	1.56755	0.87485	1.51952	0.88503	0.774558
Parcel118	1.27343	1.93758	0.697668	1.3809	1.64133	1.14805	0.602267	1.74931	1.3584	1.6895	2.03863	2.62655	4.46555	3.16212	2.42161	3.05822	2.61871	0.616149	2.05649	1.5842	1.40921	2.37291	2.55221	1.69042	0.793534	1.48255	1.30534	1.89019	1.37358	2.21698	2.12009	1.9103	1.81574	1.96638	2.86534	2.3797	2.51561	1.65255	2.53071	1.83599	1.98755	2.37482	2.44894	1.25444	1.41207	0.44048	-0.187669	1.06472	1.84954
Parcel119	1.52159	3.07337	2.23634	2.45352	2.38452	1.97146	1.35736	1.85979	2.37424	3.79995	2.61697	4.00658	2.07224	2.50748	4.04824	0.846072	2.08756	3.43574	3.83723	1.62715	2.51598	3.09704	3.62364	3.27345	0.716463	1.71475	2.28675	2.74448	1.90572	1.85814	2.11502	2.98178	1.61957	2.43992	2.4619	2.26075	2.13044	2.05644	3.18129	0.606139	1.81779	1.85037	2.12683	3.01725	3.81736	2.71522	2.51228	1.69787	2.28525
Parcel120	2.40393	2.45856	3.38132	1.68152	1.1367	1.9511	0.922999	2.64891	1.99675	2.7789	3.19408	3.03231	1.90928	2.75998	3.47555	2.54823	2.02701	1.90441	2.29744	2.55586	2.72041	4.18893	2.66419	2.34799	1.06181	1.74293	1.81957	1.74924	1.40597	2.41115	1.72083	1.3508	1.99588	1.91484	1.24889	2.62849	1.35239	1.08429	2.83323	1.07771	1.71415	0.884473	1.60674	2.27312	3.38599	1.77353	1.31187	0.747917	2.97402
Parcel121	3.19816	1.48479	2.08545	1.31487	0.755744	1.89478	0.479554	2.76498	1.50678	1.65671	2.422	2.94699	3.98753	3.25501	3.08899	4.6922	3.38913	-0.951652	0.928569	2.49832	4.26237	3.88381	3.8492	3.7393	5.26699	3.79073	4.16981	3.26643	4.35321	2.69049	5.47667	3.18304	2.76465	3.68261	2.58857	1.75628	2.29183	2.70594	3.37518	2.21174	3.66255	2.65322	2.71828	2.96762	2.68359	2.04909	2.19724	2.14903	2.86006
Parcel122	2.21837	2.97889	2.71139	2.59055	1.02137	2.58513	1.56727	3.20958	3.35453	2.79681	4.47369	2.77458	4.67793	3.98873	4.03186	3.46842	3.15126	0.812322	1.69754	3.164	4.0746	4.20295	2.48086	2.56915	3.27213	2.16667	2.79489	2.98015	3.80573	1.62132	2.2568	3.03341	2.10655	2.81947	2.71225	1.36964	2.44888	1.5904	2.27617	2.77593	3.02222	3.72019	2.44208	2.97079	4.63474	3.63782	2.64918	2.27768	5.17125
Parcel123	0.303014	0.755549	0.32429	-0.0785855	-0.294671	0.814839	0.057932	1.72398	1.3985	0.677789	1.60078	1.27689	2.17491	3.04745	1.1585	2.80009	2.62108	-0.433057	0.785941	1.67001	2.80875	3.06873	2.22653	2.26373	2.51166	0.880742	1.55349	0.971068	1.53545	2.05077	2.72582	2.04249	1.07843	1.15906	1.91919	2.01876	2.94148	0.474261	1.73442	1.85076	1.99179	1.4087	2.23581	2.12206	2.39555	2.35347	1.01805	1.20649	3.09996
Parcel124	1.02794	2.27073	1.44571	1.40705	-0.370694	2.51548	-0.154959	2.26553	0.821181	1.57373	2.07033	1.48028	2.56238	1.91717	1.89549	1.31765	1.7192	-0.178941	0.499124	1.54597	2.26061	2.5109	2.01183	0.955872	1.15492	0.526727	1.59051	1.03477	1.89303	0.0839507	1.04387	2.7424	0.508028	1.09941	1.47637	0.97763	2.06569	-0.00745989	1.10087	1.74248	1.60648	1.87965	1.97933	1.47724	2.29683	1.9904	1.70696	1.68996	2.50163
Parcel125	2.19004	1.74133	2.90207	0.939524	1.22701	3.5364	0.370128	2.30164	3.42116	2.65434	2.90348	2.9603	3.15277	3.28178	2.62728	3.43727	3.33775	-0.399611	1.87821	3.79328	4.42873	5.27817	4.03531	3.47999	3.25986	1.72385	3.07331	2.33831	3.82895	2.20984	3.32176	4.07954	1.64609	2.17871	1.96088	1.54173	2.61355	1.68678	2.92275	1.84589	2.48989	2.02222	2.56215	2.62286	3.80083	2.56991	1.23815	1.19242	4.99101
Parcel126	1.47921	1.92537	2.3009	1.49693	0.724468	2.05578	0.243727	1.9713	1.62864	1.19512	2.36862	2.13251	2.26094	3.3634	2.77557	1.60672	2.71589	-0.456139	1.42563	2.64297	3.70452	3.94244	3.75384	2.46026	3.74262	2.01757	3.30971	3.44197	3.74563	3.04361	3.88429	3.78933	2.17878	2.82124	2.71011	1.14328	2.58345	2.01454	3.23049	2.23045	3.28064	3.2604	3.54288	3.07083	2.8918	2.17434	1.85215	3.708	3.95571
Parcel127	0.827672	2.34185	1.55408	2.17386	0.75539	1.86148	0.57596	2.42739	1.05547	1.44564	0.801266	1.9457	3.68652	3.69557	2.41373	2.99163	3.35817	-0.34532	2.56403	3.86709	1.84478	2.89335	1.74335	1.52977	2.2755	0.641403	1.65466	1.21364	2.1912	1.20984	0.915592	0.149745	0.632782	1.50202	0.863002	0.0432342	-0.0817148	-0.0728888	0.11275	-0.713501	0.468848	0.191417	-0.0660961	2.11782	2.25337	1.02706	2.18454	1.581	3.15797
Parcel128	2.65988	3.10814	2.5936	1.60002	0.465742	2.98632	0.131525	4.39699	1.35932	2.29611	1.62605	2.56701	4.09095	4.05887	3.02828	2.70145	3.06778	-1.01242	1.41026	2.24057	2.64241	3.65879	2.38399	2.27169	3.96609	2.85623	3.85685	3.14088	3.63121	3.70312	4.06005	4.55132	3.60387	3.67821	3.0566	3.39855	2.75302	2.43101	4.37402	3.20251	3.83637	2.76394	2.95744	3.35961	3.38481	2.46505	2.11193	2.70289	4.23539
Parcel129	1.99982	4.2695	2.66666	2.93954	1.40581	2.47762	1.539	2.77358	2.38043	0.691605	2.12427	2.28772	3.69998	1.88895	2.97279	1.80082	2.76576	0.110628	1.69181	2.6269	2.5019	2.13662	1.42553	0.636842	1.80983	1.21411	2.36113	2.00915	2.65213	1.31807	1.35477	2.61199	2.15722	1.9183	2.25792	2.05858	2.91036	1.52782	2.81161	2.07001	3.02015	2.30169	3.41788	2.40957	2.35029	2.17692	1.34475	2.48652	1.9168
Parcel130	0.953159	3.78892	2.9496	2.0684	0.184383	2.93058	0.480395	3.44133	1.91172	2.51395	2.82346	2.18455	5.08228	4.82657	3.48113	2.63875	3.78824	-0.703004	1.52725	2.60439	4.44073	4.78563	3.40477	3.20631	4.88119	2.32882	5.39049	4.49989	5.34864	3.73605	3.72899	4.61077	3.59149	4.05485	3.76401	3.41203	4.02868	3.40422	4.86937	3.37086	5.31052	3.68108	5.39881	4.43685	5.02883	3.59669	2.08482	2.99807	4.83541
Parcel131	2.16172	4.48162	1.71889	1.89591	0.174419	2.49074	0.332019	5.05474	1.30833	2.78165	3.71911	2.63679	4.61843	4.75376	4.51694	2.80488	3.68628	-0.982106	1.74059	2.83817	5.04796	4.2942	3.50291	3.45625	4.0003	2.39173	4.26336	3.82783	4.67571	2.69535	3.28258	4.89769	4.07545	3.46669	4.33453	3.18913	3.56879	2.94755	5.03016	3.24282	4.52448	4.62159	5.20658	5.12736	6.00674	4.09212	2.52636	2.73483	4.78109
Parcel132	1.41291	3.64132	1.18688	1.42827	0.0978467	2.10718	0.070979	3.97051	0.564317	1.68394	2.19552	1.02781	3.72668	3.52108	2.82689	1.55328	2.53075	-0.869608	1.56153	2.858	3.70001	3.76618	3.04759	2.68401	3.12286	1.52667	3.53687	3.2967	3.67219	1.89146	3.07979	3.93058	3.83581	2.92264	3.18311	2.35592	3.30153	1.65979	3.1752	2.55194	3.54769	3.77593	4.5623	3.96862	3.86792	2.40748	1.94221	2.52709	4.47989
Parcel133	1.11098	2.96305	3.42865	3.40972	2.38051	2.97858	2.28653	2.7825	2.79898	2.50767	4.11896	2.90235	2.40824	2.43153	2.41194	2.85557	2.74506	1.91057	1.62219	2.24441	2.33923	2.57278	1.46283	1.27941	3.00384	2.08854	2.26883	1.92156	2.05276	2.54809	2.10759	2.44967	1.46397	1.46214	2.49218	2.98249	3.10457	2.17938	3.42446	2.50495	2.88564	2.89485	4.8762	2.56015	2.30945	2.67241	0.915127	2.52581	2.63575
Parcel134	0.609298	2.02777	-0.0127679	1.53484	1.36765	2.04781	2.18458	1.28825	2.49285	2.10087	3.94622	2.3855	2.71353	2.68304	4.09332	2.15297	3.03018	1.2749	2.21331	3.27761	2.52755	2.21402	2.38937	1.88875	2.41384	2.37413	2.28712	2.15164	2.74505	1.37049	2.36384	1.92197	1.30417	2.50035	2.3804	1.7417	1.16084	1.59305	0.836008	-0.450685	1.60497	2.33917	-0.657117	1.97554	1.26431	1.58999	1.47219	1.4615	2.08386
Parcel135	4.34504	2.24975	1.69478	1.00855	0.786822	1.72427	0.585878	3.22782	1.39271	2.52088	3.97191	3.95903	5.52315	5.43382	4.37194	3.93449	4.44989	0.0230493	3.08375	6.56382	4.27092	3.72087	3.71815	3.60504	3.18635	3.2328	3.56565	3.36619	4.31754	2.70874	2.87281	3.72511	2.89507	4.06585	3.3482	3.19544	2.25779	1.66827	2.27355	2.53839	2.97979	1.84965	1.96289	3.56704	4.22901	3.64306	2.92407	2.64852	3.51402
Parcel136	0.726183	1.29494	0.0947048	0.379965	-0.594675	2.2335	-0.143869	0.862819	1.32114	1.15512	1.70031	1.32549	1.28869	1.95731	1.81903	1.92174	2.34419	-0.308623	1.06528	2.12686	2.90241	2.82978	1.38465	0.975043	1.84513	0.872519	2.1136	0.793464	2.19496	0.369414	1.15996	1.55944	0.599759	1.14381	1.10629	1.73786	1.64399	-0.358468	0.30925	1.99185	0.747334	0.788473	1.45124	1.26123	1.55971	1.2966	1.29622	0.490938	2.6748
Parcel137	1.05031	1.71581	1.09236	1.16061	-0.116077	2.19311	0.321262	1.69156	1.563	1.72516	1.48051	1.35312	2.36694	3.1698	2.86556	3.20041	3.99176	0.332917	2.0342	3.63289	2.9662	2.82664	1.86965	1.77062	1.49238	0.0925485	1.79461	1.11275	2.19349	2.15577	2.3652	1.5601	0.560495	1.45536	1.70508	1.70924	2.01203	0.451495	1.38922	1.15049	1.657	1.44583	1.94559	2.16857	2.60746	1.83097	0.764735	-0.0298365	2.49864
Parcel138	1.09489	1.6817	2.60942	1.52626	1.13729	3.42248	1.02824	1.64562	2.74896	1.25235	1.33853	1.83891	1.76486	2.45013	2.46854	2.12939	2.61444	0.567081	1.1982	2.00834	2.23647	2.12656	1.76861	0.853142	1.56672	0.907328	1.354	0.813669	1.62605	0.831835	1.37151	1.85034	-0.0375128	0.890736	0.265322	0.557829	0.836341	0.174392	1.10143	0.818422	1.10704	0.943992	1.29999	1.67758	2.26965	1.58709	0.885603	0.805573	1.93005
Parcel139	2.79758	3.08366	1.30947	2.05477	0.188952	4.01284	1.25184	5.58865	3.22172	4.38149	4.76131	4.65358	5.03405	3.73796	3.95665	2.95729	3.0004	0.862403	2.8992	3.61731	4.72767	5.39716	3.59394	5.70792	2.68732	2.84823	2.88974	2.3633	3.10496	1.61891	1.16338	2.32663	1.70944	2.02816	2.51726	2.30893	1.12821	0.335341	0.892858	0.96689	0.941983	1.47896	0.67077	2.94892	3.14722	2.2523	2.03501	1.80811	3.19737
Parcel140	1.47277	3.08411	2.53988	1.09681	-0.989722	2.14074	0.087159	2.42824	0.354618	1.21738	0.714041	0.856554	2.19889	2.77413	3.19065	1.89276	2.44011	0.0745844	1.77202	3.40898	2.00933	3.12001	0.408926	1.58791	2.19192	1.54511	2.28724	1.81405	1.75824	1.93777	1.314	2.72123	1.81009	0.8018	1.0828	2.50619	1.14405	-0.0674278	0.823026	0.77008	1.05348	0.869756	0.704748	2.59081	3.06676	0.613398	0.135061	0.294347	3.32494
Parcel141	0.83687	3.119	2.63783	2.23215	0.178026	3.05312	1.16375	1.30527	0.0770473	0.443854	0.389866	-0.0809214	1.35336	2.63041	2.26575	2.53384	2.37068	-0.15877	0.475814	2.31013	0.930172	1.14575	-0.0965804	-0.0665158	2.57046	0.340588	1.06939	0.276103	0.409242	1.38496	0.541829	1.43705	0.939741	-0.114266	0.0852352	0.975736	0.376334	-0.000868796	0.508502	0.931878	1.16792	0.571541	1.25593	2.0999	2.21465	0.763671	0.191143	0.159219	2.52015
Parcel142	0.810658	1.51174	0.50917	1.05425	0.730012	1.40509	0.922835	1.09827	1.34443	0.934552	0.489179	0.235985	1.14678	1.48828	2.12497	1.40102	1.80154	0.409283	0.481679	1.52884	0.619878	-0.125546	-0.428938	-0.362273	1.83762	0.14532	1.61897	0.609518	1.38314	1.02665	0.896606	1.74784	0.810141	1.17513	0.314986	0.547917	2.03315	0.71608	1.29101	0.976057	1.3464	0.671091	1.29492	1.67908	2.139	0.417867	0.164138	0.0846545	1.95524
Parcel143	-1.15896	1.09925	-1.53948	-0.105471	-0.534531	1.69815	0.0532993	2.09632	2.00297	1.18062	1.32713	1.02052	1.10764	1.49915	0.839493	0.0529015	1.05877	-1.69588	0.619885	2.16248	2.99416	3.75908	2.72485	2.67755	1.8686	1.95665	3.22667	3.02863	2.4417	2.45865	2.24796	1.76011	2.32407	2.70245	2.43526	2.1908	1.92867	0.791278	2.366	0.511234	2.90369	2.81388	2.80339	2.52743	1.96643	0.847971	1.24907	0.476365	1.73636
Parcel144	2.68148	2.82864	1.89394	2.76941	1.31406	1.35504	1.45825	2.72596	2.80266	2.90887	2.16568	2.84388	2.94961	2.39946	3.01829	3.18713	2.25169	2.10095	1.90097	1.37034	1.25603	0.330088	0.915875	0.697724	3.86391	2.13191	3.77329	3.53358	2.9189	1.88245	2.64924	3.18621	2.75608	4.04882	3.18363	2.96311	3.39415	3.89561	2.75243	2.73749	3.76105	3.63722	2.68048	2.73038	3.4909	3.18367	1.80536	2.47407	3.14938
Parcel145	1.29991	1.98774	2.08197	2.45113	1.73106	2.13779	1.08052	1.73566	3.74867	1.3746	3.47944	3.78325	2.13889	1.60476	1.92719	2.89793	1.69199	0.822914	1.19544	1.82907	2.50522	1.37384	2.0191	0.445076	2.1612	1.10937	2.60676	2.22458	1.94072	1.11676	1.83067	2.5374	1.66655	2.5792	2.14111	1.29549	2.62929	2.16927	2.13609	1.35781	2.86574	3.06562	2.26123	1.81066	3.07815	2.70447	1.5406	1.46748	4.48123
Parcel146	2.45651	2.71762	2.90899	2.28158	1.99533	2.24356	1.10398	3.49262	2.1002	2.84637	3.91816	3.34189	3.82111	5.05967	4.15696	3.94379	4.99054	1.50606	3.87498	3.96188	7.48747	4.34565	4.20676	3.46694	3.29603	2.43242	3.98096	3.48703	3.88956	2.92057	2.79175	3.72155	3.10116	5.4441	4.21499	2.21233	4.18045	5.31557	4.75528	3.28505	5.05692	4.47656	4.23644	3.04844	3.92978	3.13332	5.51022	3.33986	5.40325
Parcel147	-0.919303	1.06822	1.39971	2.82639	2.519	0.447156	2.92444	-0.511628	1.70419	-0.627216	1.72269	0.358283	-1.20924	-1.5386	0.725745	1.15691	-0.693584	3.61945	0.570003	-0.408152	-2.46064	-3.49446	-0.918975	-2.89552	0.4598	-0.224795	0.542053	0.460873	0.353315	0.2379	0.0668097	0.451193	0.0554286	0.9303	0.569731	0.591645	1.16967	0.461928	0.484403	0.292034	1.02596	0.807542	-0.0223122	-0.474416	-0.21507	1.70437	-0.0233478	1.1974	-0.0977013
Parcel148	-0.331328	0.65518	1.61178	1.35655	1.69192	1.28551	1.75759	-0.19446	1.62528	-0.372388	0.97564	-0.00202192	-0.892046	-1.7992	-0.286861	0.420493	-0.476976	2.18562	-0.582072	-0.534587	-1.84488	-2.26516	-0.90519	-2.78821	1.19691	0.223258	0.657876	0.67609	1.08444	0.959081	0.367704	0.16167	-0.267759	0.598458	0.501355	0.381592	0.186882	-0.406982	0.187704	-0.148448	0.601687	0.353963	0.34132	0.168823	0.216655	0.811696	0.29889	1.34822	0.0713065
Parcel149	4.35594	4.13774	3.0808	2.53857	0.222354	2.09605	1.21225	4.44456	1.66033	4.04105	4.25081	3.8493	4.08878	5.32646	4.72259	2.95185	4.78435	1.46281	5.04434	3.94518	7.03534	4.64776	5.33101	6.79705	3.793	4.02349	4.64074	3.63296	4.24875	3.643	3.23053	3.95942	3.78389	4.32186	3.68365	3.97931	4.47666	3.34123	2.94873	3.78801	3.93817	3.14933	3.37219	3.44761	3.49544	2.41195	3.54281	1.48773	4.72429
Parcel150	4.31376	5.95304	3.8801	3.2493	1.09782	5.156	2.05906	4.23148	4.23027	4.94357	4.52511	4.48826	5.47595	3.85689	4.86444	2.54775	3.26489	1.80987	3.01202	3.35708	5.66561	5.11642	3.30161	4.28168	5.17882	3.45963	4.06311	3.55651	3.9698	2.45965	3.07331	5.21662	3.06166	3.6487	3.25671	3.2207	3.35887	1.97099	2.74034	3.34881	3.14225	2.99497	2.37485	2.79405	4.37531	3.90756	2.60497	1.70276	5.84809
Parcel151	2.59302	4.48786	2.26064	2.56232	1.42827	2.84171	1.5127	2.791	2.58708	3.50414	3.67668	3.88104	3.84783	5.54747	2.77016	3.53904	4.76089	1.04681	3.66824	3.94166	3.71915	4.37189	3.07137	2.26989	2.71419	3.11642	3.68937	2.98222	3.06336	2.06095	1.53424	3.89761	2.08943	3.51043	3.20794	1.95562	3.22878	3.18692	1.77145	1.07745	3.74748	2.13076	1.84155	2.67686	2.84827	2.49204	1.32278	1.45474	3.09518
Parcel152	3.15504	5.71845	2.07469	2.41116	0.565187	2.48285	0.876625	3.26484	1.75692	2.86056	2.17957	3.06138	4.01579	3.62338	3.04665	2.71986	3.65933	0.0332856	2.53256	4.51483	3.16818	3.03314	2.657	3.61791	3.44162	3.81145	3.78998	3.43502	3.70904	3.70507	2.45099	3.70143	3.18596	4.55115	3.5537	3.646	2.16504	2.61378	2.31075	1.23187	3.27175	2.43526	2.19712	4.55835	3.33081	1.72273	3.45932	0.421881	3.08795
Parcel153	3.49334	4.62362	2.56095	3.03031	1.33992	3.20224	1.58153	4.32255	2.28337	4.03065	2.86003	4.46178	5.00712	4.04421	3.82897	2.36477	3.30042	1.27264	4.08834	4.96627	4.35976	4.97951	3.80873	5.63697	2.67403	3.17924	3.9781	2.82608	4.55358	1.80389	1.24927	2.63428	2.46868	2.86326	2.19453	2.08804	1.43583	0.602322	1.14054	2.11516	1.53697	1.34254	2.02194	3.4496	2.82455	1.98537	2.32883	1.55342	3.35195
Parcel154	5.20985	4.40304	3.30284	3.29303	1.80895	2.77777	1.56437	4.74711	2.29353	3.87481	3.41058	3.31001	4.60523	4.74473	4.0979	4.79383	4.42281	2.15256	4.13715	3.80181	4.43452	3.30693	4.03617	5.24188	3.11571	3.79408	5.46274	4.84216	4.58698	3.4728	3.17997	3.93489	3.35774	4.36714	3.90556	4.15037	2.92893	3.31628	3.59397	2.42181	3.71029	3.00217	2.22735	4.88229	4.79066	4.27858	3.0947	2.61698	5.05892
Parcel155	5.13581	4.89075	2.96997	3.43618	1.60549	3.03329	1.83881	4.22253	2.65151	4.83127	4.31519	3.78668	4.5154	4.65658	4.45446	4.42566	4.74535	3.14547	5.28777	4.65406	6.80316	4.83964	5.06741	6.4408	3.43712	4.85421	7.66408	5.96059	6.1293	3.19098	3.06188	4.85865	3.96818	7.28514	4.8034	4.48316	4.02977	3.8581	4.28359	3.97151	5.67178	4.21863	4.02179	5.0005	4.98039	3.51289	3.68748	2.92703	5.32448
Parcel156	4.41473	3.53816	2.74624	3.46097	1.70067	2.8228	2.32301	3.78517	2.60681	3.6436	3.46966	2.8853	3.51535	4.0816	3.33672	3.7635	4.07266	1.94946	4.0391	4.64559	3.88286	4.02022	3.65428	4.89641	3.6994	2.75679	4.07516	3.62634	3.58761	3.52397	3.01221	3.82382	2.45527	3.69397	3.1851	3.66091	3.12348	2.19546	2.81828	3.47109	3.79497	3.40135	3.16221	3.50418	3.7663	1.93009	2.21887	1.05435	3.31637
Parcel157	2.67008	3.42745	2.81255	2.78782	2.0553	2.91342	1.83309	3.99309	2.08642	2.42278	3.14507	3.18196	2.39068	2.34281	3.00495	4.30671	2.87673	1.66931	4.01519	4.12452	3.68402	3.43526	3.3622	3.4889	3.52616	1.92492	3.33022	2.62622	2.88405	2.81987	3.55194	3.48329	2.40839	2.83173	2.75695	3.35172	3.05338	2.19266	2.75797	2.67585	3.54451	2.91383	2.96865	3.05272	3.05858	1.54733	2.51788	2.4195	3.3416
Parcel158	3.61476	3.54363	3.28349	2.47029	1.70807	2.22909	1.88573	3.73285	1.80411	2.91453	2.87944	2.76676	2.75748	3.24793	3.63723	4.48097	3.68508	2.16485	4.23858	3.49477	4.75128	4.53277	2.95474	3.14235	4.72444	2.41963	3.50877	3.02758	3.01983	3.20106	4.46929	3.80791	2.37749	2.85011	2.6022	2.83095	2.42972	2.08534	3.7151	2.42524	3.09399	2.55427	3.59705	3.78619	4.5331	2.48149	2.37524	1.90495	5.31494
Parcel159	3.3234	4.76902	2.8579	2.82536	1.6378	3.9108	1.41961	3.90402	3.67916	4.59258	4.51456	3.74324	4.37881	5.38439	5.2924	4.98716	5.21142	2.26593	5.21476	4.59756	6.52706	5.24914	4.26079	3.90692	4.98575	3.34717	4.69059	3.66692	4.29661	1.9112	2.31697	4.30163	3.07512	4.78841	3.1197	2.9732	3.81221	3.25625	2.93117	3.7606	4.16632	5.73821	3.46242	3.81796	4.34648	2.66104	3.04569	3.26105	3.98358
Parcel160	2.62832	2.2572	1.8008	1.29169	1.06082	1.60165	0.807964	2.98911	2.01747	2.49886	3.1874	2.46657	3.21779	3.86481	4.4771	3.34257	4.12624	2.37742	5.12631	4.50075	5.96751	3.80916	3.71636	2.71386	3.74023	1.47145	3.15362	2.66629	3.02469	4.00626	3.02684	3.30122	2.40654	3.61155	2.9332	2.64934	3.0461	1.84454	2.90254	3.25523	3.04042	2.42327	2.6765	3.92341	3.88067	2.37762	2.85479	2.58683	5.03511
Parcel161	2.74734	2.55671	2.06048	2.21785	1.93815	2.73936	1.61186	2.1845	1.27978	2.57925	2.51834	1.87868	2.93021	3.48531	3.84287	3.78552	3.83061	3.08523	3.77116	4.76881	3.09002	3.26729	2.88994	3.16691	3.45826	2.58259	3.21997	3.32219	2.45819	2.35156	3.00655	2.95279	2.03371	3.27114	2.80662	3.26406	2.85599	2.54776	3.38625	2.20165	2.61983	1.80755	2.63558	3.22788	3.11692	3.32723	2.24597	2.75156	4.69045
Parcel162	2.61483	2.62312	2.46313	2.99804	2.66265	2.31395	2.37923	1.16771	1.51603	2.45582	2.5525	1.33326	1.90474	3.35658	3.68734	2.67078	3.78859	3.14733	3.56436	3.65822	1.59069	1.70962	1.99923	2.24558	1.74292	1.61105	1.81796	1.73779	0.802772	2.82647	3.20772	1.71364	0.985015	1.81756	1.68775	3.14748	1.47034	1.70904	2.22639	1.96795	1.98099	1.88977	1.83499	1.64605	1.54324	1.64122	1.12908	1.08033	2.75945
Parcel163	3.08746	3.17722	1.84239	2.11509	0.990692	1.79321	0.832316	2.80393	1.05546	2.62672	2.45651	1.62693	2.69257	2.69043	2.74361	2.98584	2.98188	0.987299	2.33002	3.29974	2.95674	1.8519	2.41645	1.93775	3.63406	2.12612	3.14418	2.45774	2.65854	2.39882	2.67931	2.2655	1.64009	3.51571	2.51978	2.21544	2.29392	2.17242	1.86917	0.976362	2.94315	1.30181	0.929897	3.60733	3.7213	2.15996	2.37614	2.23289	5.03183
Parcel164	1.19726	3.24851	2.11855	2.72283	1.50873	2.21852	2.24291	1.87165	0.772673	1.4173	2.16215	0.639389	1.76784	2.88154	3.98943	3.05511	2.53213	2.49321	2.64532	2.84639	1.54257	0.619014	1.40906	1.51205	1.85739	1.7681	1.87862	1.55227	1.26525	1.77041	1.88416	1.435	1.09411	1.96866	1.65294	2.13847	1.74695	0.787727	1.29484	1.48075	2.25599	1.83817	1.32923	2.44099	1.82212	1.35932	1.67837	1.88321	1.54925
Parcel165	4.32031	4.83095	2.18753	2.10233	1.28127	2.71373	0.898057	3.88564	2.2379	3.57368	2.86526	2.52503	5.66294	3.38264	4.43279	3.08791	2.8825	1.012	2.42418	3.65299	3.66942	3.05093	2.53347	2.88619	5.20519	3.08175	4.39323	4.01149	3.20613	3.78924	4.94545	3.69578	3.13896	3.42328	2.96644	3.62843	4.40962	3.99423	4.38979	3.81362	4.54321	2.20545	3.01864	4.12041	3.95832	2.86022	2.89302	1.51319	7.13321
Parcel166	0.0981669	1.84129	1.59026	2.36919	1.62338	1.64443	1.98209	0.628089	1.7122	0.248891	2.09973	0.775125	0.639946	1.55176	2.14407	1.32659	1.91835	3.13021	2.17844	1.95415	1.25783	0.324467	1.05222	0.708763	1.52327	0.994908	1.82049	1.07642	1.70096	1.66332	0.952296	1.12413	0.568095	1.72666	1.34547	1.21581	1.06512	0.621886	1.29213	0.709418	1.82237	1.0162	1.23966	1.40388	1.14894	1.3762	1.15945	1.38009	0.82434
Parcel167	3.30021	3.3958	2.53528	1.49432	1.54739	2.66306	0.715772	3.227	1.18949	2.96941	3.91166	3.14971	5.7126	4.17603	4.7632	2.83671	3.71931	0.844415	3.51364	2.94949	4.93557	4.00427	3.21827	3.29821	2.55395	3.46661	3.66275	3.84005	3.73467	5.17671	3.39322	3.66927	3.03687	3.76835	4.05456	3.54193	4.46816	2.59879	4.19121	3.2742	4.37168	3.23543	4.81494	3.64482	4.12668	1.78823	2.45077	-0.0253797	2.16335
Parcel168	5.04274	4.03228	3.64683	2.8421	1.17899	1.53656	1.25964	3.22689	1.19804	3.28155	3.89242	3.04457	5.7546	4.52407	4.83563	3.78347	4.73498	0.877407	3.84531	3.10467	4.01888	4.82829	3.68227	3.5407	1.79234	4.29427	3.42675	3.91058	3.21681	2.82462	3.01331	2.50898	3.10042	4.1233	3.89132	3.55963	3.67956	2.59971	3.11826	2.72981	3.59839	2.77871	3.37668	3.54386	3.31664	1.8853	2.63428	1.92981	3.06307
Parcel169	2.446	2.38847	0.583088	1.24771	0.741553	1.63082	0.707288	1.93019	1.17423	1.76129	3.89462	2.03621	2.83116	3.33917	3.18856	2.90166	3.17617	0.575073	2.39651	3.09702	3.2971	3.34749	2.89539	2.52592	1.6692	2.8776	2.08984	2.54317	2.28021	2.48232	3.27105	2.20076	1.32425	3.15729	2.89497	2.47932	2.14941	1.7009	2.23375	1.6832	2.72667	1.75125	2.31743	2.38737	1.8854	1.33218	1.38158	0.250311	2.96682
Parcel170	5.57869	3.28867	2.22873	2.73146	1.51368	2.88285	1.59253	4.06417	2.0852	3.53999	5.28326	4.27459	5.01084	5.11896	5.21139	6.28485	4.15978	0.188478	3.85588	4.2831	6.75004	6.64712	6.14881	5.29607	2.89574	3.83158	5.37675	5.06874	4.91395	4.07954	4.63603	3.96081	3.68889	6.11579	4.94173	3.49725	3.23639	3.42885	4.51566	3.29463	4.51876	3.88483	2.37464	4.6836	6.43453	3.14825	3.97861	2.55263	5.55527
Parcel171	5.53025	1.64291	0.7008	0.461154	0.457034	2.27996	0.0363892	3.83472	1.28539	3.388	3.6944	3.7285	5.74283	4.81492	3.90075	3.79082	3.19714	-1.08694	1.94982	4.22342	8.07891	6.03349	6.06488	5.17055	3.13078	4.88389	5.76899	4.86269	6.57216	3.64796	5.32401	4.89915	4.17174	6.44381	5.15748	5.08309	4.20819	3.09309	5.11367	4.77623	5.72563	4.48293	4.60954	4.80224	6.22054	3.65767	3.53314	3.30346	5.19452
Parcel172	5.49721	4.287	1.58175	0.985579	0.842076	2.74466	0.0927629	4.83141	1.71786	2.64938	4.2098	3.06706	6.80255	5.31775	3.75803	3.70003	3.1786	-1.16772	1.86063	3.2569	5.68616	5.66607	5.35354	6.14588	2.72472	3.0142	5.27303	4.11009	5.37373	3.00608	4.0369	2.8343	2.68744	6.0925	4.30026	3.68158	2.80014	3.86173	4.70637	3.30388	4.52479	3.85194	2.66905	4.31149	5.1583	2.55378	3.54619	2.57515	3.76909
Parcel173	5.78315	4.02258	4.00549	3.24477	1.63641	3.83163	2.34688	4.73675	2.38513	4.01452	4.48469	4.14025	3.9439	5.44532	4.61032	2.95232	3.6818	1.2986	4.30847	3.35433	6.28808	3.61073	5.45318	5.04326	3.4579	2.66841	4.40255	3.70302	4.06394	2.3134	3.52801	4.88502	3.57927	3.83254	3.23161	3.98827	2.48751	2.56462	2.55051	2.44992	3.22347	2.44317	2.37949	3.72397	4.0266	2.19355	3.20647	1.54176	3.95972
Parcel174	4.68535	4.21039	4.21973	3.42939	1.9253	4.11327	1.96362	3.55279	2.41103	3.37256	3.15018	3.26024	4.14801	6.02713	4.28101	4.59286	4.97941	0.856691	3.78585	4.21934	6.09521	4.93638	3.9672	4.74254	3.15626	3.52014	4.71403	3.3753	4.65301	3.38297	2.73568	3.76529	2.82599	3.63527	3.16106	3.33529	3.38949	3.34957	3.67579	3.26995	4.44781	3.54858	4.79995	3.39504	4.66489	2.7846	2.39623	2.11152	3.37778
Parcel175	1.90089	3.04137	1.60501	2.01067	1.5831	2.82002	0.85262	3.33136	2.81689	2.45913	2.64263	3.67671	1.43834	2.27355	2.40508	1.85437	2.50685	-0.435351	2.30038	3.12278	2.57463	3.70188	2.70206	2.41145	3.03991	3.49814	5.13607	4.75694	3.97655	2.93903	2.58112	3.46306	2.69997	4.56143	3.12863	2.72717	2.26058	2.54385	3.26599	1.82436	3.82963	2.75111	2.5555	4.85855	4.0693	1.98651	1.81892	0.344523	4.1134
Parcel176	2.55421	3.83572	1.86572	2.3755	1.2414	2.38024	0.854363	3.09665	2.08232	2.78677	2.29359	2.49617	3.17671	3.1149	2.75769	3.24937	3.05502	0.352499	3.05977	5.4273	3.6158	4.47871	2.52431	4.29329	3.15685	4.06204	4.7183	3.83528	4.49821	3.51612	2.73259	3.81325	3.15402	3.91251	2.76531	3.23375	2.99922	3.63824	3.49414	2.25816	4.0392	2.83831	3.10072	4.03336	2.81584	2.18427	3.30804	0.853118	3.28984
Parcel177	1.2405	3.54952	1.06645	2.0388	0.973608	1.25676	0.371743	1.50992	1.4378	1.28081	0.778899	1.57834	1.35605	1.4224	1.47455	1.974	1.76975	-0.590955	1.61023	2.68567	2.03595	2.04674	1.72406	1.94127	2.91942	1.6957	2.77586	1.79344	3.08232	2.37299	1.92954	2.70253	1.73449	2.39785	1.64352	1.45074	1.59989	1.8136	2.27741	1.21343	2.51079	1.39411	2.09085	2.94325	2.22945	1.52452	2.05456	1.62323	2.61171
Parcel178	2.08126	4.6936	1.86023	2.21428	0.658654	1.98224	0.745934	2.99084	1.7141	2.20375	2.32606	2.52388	2.47952	2.76306	2.94569	1.35525	2.9609	-1.16797	2.13498	3.59152	2.61594	3.16844	3.5222	3.60281	2.85885	4.23044	4.99486	4.23829	4.3737	4.19062	4.24471	4.35005	3.81585	4.5118	4.04557	4.4282	1.52296	2.72366	2.58856	1.29266	3.19913	2.40086	2.68461	4.3826	3.0614	1.511	3.19021	-0.122259	2.36846
Parcel179	2.89443	3.7861	1.70823	2.62867	1.12675	2.1491	1.09094	3.31255	1.86572	2.31522	2.23223	2.41541	3.23975	3.12131	2.30846	1.86441	2.75656	-0.265376	2.14361	4.91407	2.0818	3.45688	2.26742	4.58954	2.01027	3.74726	3.1256	2.38474	2.4317	3.01495	1.495	2.23878	2.27177	2.92997	1.96578	2.19266	0.942987	-0.354965	0.478054	0.202176	0.961524	0.887964	0.132761	2.24791	2.55018	0.633735	2.44407	-0.396041	1.23579
Parcel180	1.40586	2.74714	1.99611	2.20169	0.571987	2.14658	0.682404	2.44796	1.51141	1.9307	2.48942	3.1172	3.30149	5.53264	2.77393	3.44949	4.01526	-1.23607	2.81927	5.14684	3.73936	5.46086	1.72732	3.03029	2.55213	2.39425	2.59792	2.27747	2.7104	2.46199	1.2314	1.40888	1.79071	3.08073	1.74521	1.15377	0.648197	-0.354431	-0.364246	-0.665398	0.98745	0.700573	-0.822526	3.23921	5.77063	2.06134	1.65734	1.19821	3.43285
Parcel181	1.86463	4.75046	2.16085	2.48909	0.236992	2.9757	0.956413	2.8434	1.43408	2.0605	1.65781	2.39169	4.83087	3.41221	3.73031	2.42082	2.91483	0.926535	2.83592	3.85555	2.90656	2.87283	1.7814	2.85062	1.58475	1.06161	1.39907	1.49956	1.21229	1.55707	0.82001	2.34445	2.43377	1.49365	2.4899	2.16889	1.50215	0.723566	1.43625	0.913748	1.49662	1.8535	1.09557	1.32179	2.02888	0.68226	0.850841	0.666316	2.63452
Parcel182	1.31399	1.56922	0.530393	0.892417	-0.0516017	2.06859	0.112194	3.42144	0.999252	1.55406	2.18633	1.33791	2.92669	3.44297	1.83478	2.98803	2.97195	-0.598451	1.92093	2.41263	3.61176	4.29495	3.01602	4.13299	2.38629	0.644803	2.79643	2.48993	3.14789	1.60039	1.84824	3.09685	3.70154	2.73058	2.89878	3.69214	2.55632	1.75977	2.80645	2.32049	3.09522	2.75198	3.23647	2.60005	4.07482	2.16957	1.81967	1.71115	3.78666
Parcel183	2.96989	2.81062	2.58538	2.26737	0.972729	2.87992	0.798061	3.64571	1.86367	3.0769	2.93944	3.13672	2.69538	3.31761	3.76634	4.97702	3.4875	0.632023	3.10814	4.02101	3.9108	3.51652	3.39565	3.63824	2.52093	2.09896	3.45065	2.6141	3.00198	2.51824	3.93458	2.0231	2.62839	3.67008	2.48722	2.68439	1.90782	1.9957	2.6529	0.986995	2.9251	1.74258	1.80431	4.03993	3.5845	2.43083	2.15076	1.72182	5.14042
Parcel184	2.48577	1.8294	1.94759	0.710898	0.371039	1.54485	0.809245	2.92514	1.06428	2.5323	1.2221	0.718153	2.12351	1.54288	2.04113	1.14504	2.17678	1.1655	1.89121	3.19991	1.6337	1.44235	0.46427	1.67474	1.95721	1.17576	1.82811	0.950769	0.911617	0.08419	0.294655	0.993841	0.575848	-0.0278063	0.129753	1.1442	0.275887	0.121876	-0.650973	0.109793	-0.0506243	0.651422	-1.24314	1.24354	1.12618	-0.0370416	0.156348	-0.671271	2.09417
Parcel185	4.70243	2.33863	2.58393	1.57361	-0.0479598	2.4935	0.266825	4.56643	0.687803	2.86584	2.05204	2.48584	3.19678	4.71921	4.44912	3.28301	5.05586	0.766034	4.37388	6.25375	4.10652	5.32167	2.37733	3.97473	2.90788	4.17467	4.49876	2.8278	3.48135	2.38474	2.41668	2.96713	3.03859	2.74063	2.20606	2.68466	1.65155	1.35574	1.04991	1.07665	2.4684	1.85352	-0.187668	3.92055	5.9442	1.85049	1.45986	1.08078	5.86164
Parcel186	2.02446	1.74522	1.66815	0.240892	-1.01927	1.23172	-0.597724	2.50204	0.103407	1.0298	0.382511	1.35939	3.52304	2.34845	1.19768	1.39547	1.58751	-1.581	0.575729	1.58028	2.08434	2.72607	0.787056	1.70196	1.44709	2.91674	2.66463	1.70008	2.07904	1.09033	2.11235	2.61281	2.29439	2.01434	1.03875	1.86543	1.71525	0.726338	1.4173	0.730217	1.70415	0.589653	0.583573	1.32586	1.53228	0.371441	2.55536	0.630116	1.75947
Parcel187	3.06214	4.09394	2.59437	2.16594	0.0829432	2.70647	0.260628	4.34431	1.16968	3.56599	1.89185	2.47074	3.58955	3.45587	2.66509	2.38182	2.0693	-1.46524	0.906588	2.02924	3.46725	4.58261	2.43431	2.78538	2.34696	3.16909	3.58283	2.71402	4.16695	1.74578	2.24622	4.51602	4.08774	3.60605	2.44286	3.64637	2.53234	1.6046	2.20423	2.31017	3.14643	2.47766	2.56131	2.71992	2.57926	0.777995	1.84666	0.271968	2.79999
Parcel188	4.57091	4.1991	2.81601	2.96211	0.991476	3.40648	1.8267	4.47082	2.60077	4.03551	4.29222	3.64106	6.02298	5.35821	4.68606	3.30448	4.49673	1.72434	3.74883	3.61602	4.85149	3.77237	3.36003	3.96996	4.47706	3.7166	5.15437	5.52562	4.212	1.93739	3.00305	4.74481	2.87353	5.3788	4.3814	2.4607	3.30099	3.81213	4.45217	3.04174	4.4725	3.37737	2.65716	3.47632	4.32914	3.41402	3.79197	1.77233	4.99896
Parcel189	3.81948	2.35333	2.55529	3.29971	2.40869	2.60139	2.1017	2.65827	3.30325	2.89353	1.58385	2.70198	2.27531	2.6865	2.16477	1.58287	2.54758	0.879586	2.61802	1.51649	1.34085	0.727757	2.45652	2.65482	2.79295	2.36813	1.85893	2.1489	1.22881	1.1635	2.2462	3.86975	1.69969	2.0411	1.60805	1.92065	2.85528	2.89097	2.40027	2.05181	2.11423	1.90476	2.19008	1.09114	2.27636	1.61036	1.031	1.59343	1.53857
Parcel190	4.24194	5.15895	3.45457	4.46891	2.50452	3.51875	2.11415	4.55349	3.14217	4.04582	3.66166	4.3461	4.85858	4.48652	4.51414	3.55308	3.55916	2.29995	3.77692	2.58785	2.83958	1.73068	3.6879	3.28167	3.23898	3.35495	3.85132	3.36003	2.82372	2.54164	2.58502	4.02818	2.81115	3.70459	3.39923	3.16804	3.30397	3.73638	3.62429	2.79176	3.88223	3.13949	2.88097	3.47198	3.43525	4.1936	2.47648	2.37226	3.59367
Parcel191	6.07966	5.72745	3.66033	3.80186	1.96671	4.28816	1.0225	5.32465	3.55258	6.00244	5.37685	5.69311	5.70677	5.6493	4.74255	3.72241	4.06424	1.51069	4.6399	4.02905	5.5404	3.75939	4.88927	5.36491	5.83518	5.10191	7.77248	6.56386	6.52657	3.94364	5.25537	5.48013	5.54921	6.75763	5.86229	5.3498	5.61373	6.22272	5.68322	5.01563	6.16091	5.1306	4.69052	6.26636	6.19453	6.20798	5.36938	5.34186	6.67379
Parcel192	2.18571	3.48172	2.35134	2.72572	1.82812	2.91972	1.87475	3.04829	2.29992	3.77571	4.18666	4.62317	3.756	3.95378	4.29907	3.15506	3.88339	2.008	4.3924	4.39472	4.11198	4.97669	3.88518	3.98225	1.81179	3.80756	3.03814	3.12663	3.17979	3.65913	4.00529	2.71084	2.41728	3.6035	3.59851	3.05357	3.09516	2.00066	3.45896	2.63067	2.78049	2.30651	3.56801	4.41109	3.92732	2.61268	0.84117	0.522176	4.74425
Parcel193	2.92367	3.78832	2.85817	1.91545	1.00339	2.60589	1.01019	4.09217	1.62843	4.36803	2.97868	3.5785	4.14994	4.20692	5.01417	3.21245	3.28062	0.997537	4.5261	3.99688	3.85847	4.98303	3.30558	3.33721	3.17293	3.21398	3.43344	3.39573	2.8615	3.28499	4.92736	2.87245	2.62805	3.77294	3.89022	2.72483	2.90004	3.89274	3.76485	2.98876	3.32374	2.91522	3.35466	3.88442	3.68394	2.12953	2.70861	2.02086	4.33233
Parcel194	1.98333	2.66917	1.83427	1.77939	1.44906	3.3334	1.13767	2.54463	1.88849	3.91857	1.66173	4.00733	2.23511	1.73682	1.97309	1.54585	2.01907	0.528578	1.948	1.58479	1.21714	2.42673	2.06992	1.39964	0.475638	1.41793	0.236782	0.82707	0.0709072	-0.218436	0.136644	2.51849	-0.0387223	0.356725	0.955649	0.290955	0.424117	1.07689	1.81561	1.39411	0.650471	1.1981	1.89101	2.13208	2.68082	0.341294	0.289482	0.912137	1.55243
Parcel195	4.76561	3.01357	2.50916	2.04424	1.31339	3.21289	1.16392	6.23619	2.39961	4.39628	6.48075	5.84408	4.34327	4.98324	4.91542	5.10262	4.75321	0.158508	3.30883	3.70782	5.99952	6.02218	5.29984	5.14375	3.59175	3.9242	5.85724	5.58174	5.36031	3.88935	4.39948	3.45936	4.69119	5.52044	4.80294	4.45664	3.59464	3.6215	3.13742	2.23588	4.37228	3.1621	2.55167	4.14563	8.03177	3.45087	2.75105	1.16112	5.22641
Parcel196	5.21519	4.52529	2.67749	3.17638	0.889074	2.56677	1.68374	4.50811	2.46302	3.03908	5.50596	3.05181	5.87503	4.53359	4.79046	4.39919	3.94061	0.479264	3.6459	4.08397	4.86663	4.80884	4.83891	6.99032	2.3631	3.84012	4.95974	5.21167	4.33654	3.76029	4.50707	3.63291	3.97287	4.69905	4.13626	4.80421	2.98876	3.36218	3.3249	2.60379	3.51989	3.77068	2.66648	4.08883	2.89268	1.04251	4.45129	2.08481	2.92691
Parcel197	4.70563	2.96396	2.94793	1.42462	0.873728	3.44441	0.720398	6.1829	1.69448	4.2194	4.8896	3.93832	9.06929	5.48069	4.25676	4.64751	4.50489	-0.290594	2.49049	4.15692	5.38776	5.3288	5.4788	6.23614	4.07489	4.27199	6.60947	4.78776	6.47136	2.90668	4.26196	3.38192	4.23967	5.39936	4.00284	3.92331	3.49551	3.15148	2.78501	3.21088	4.19037	3.82341	2.65254	3.78516	5.78723	2.53647	3.57626	2.88718	4.25604
Parcel198	3.80218	1.97887	2.29293	1.12563	0.347517	3.14095	0.339755	4.32745	1.77226	3.56347	3.5766	3.78889	8.14269	6.02924	3.27903	5.64736	4.87561	-0.866228	1.98683	2.81056	5.57576	4.96693	5.74732	5.60879	3.08662	3.12897	4.75689	3.69883	5.81188	2.26344	2.94291	3.31676	3.98465	4.40051	3.49251	3.54783	2.74797	2.78061	3.3023	3.77017	4.81752	4.67298	3.66553	3.99685	5.67633	2.41614	3.50765	3.20028	4.04945
Parcel199	2.63785	2.16566	2.05195	1.26735	1.25099	2.30811	0.44485	2.64639	1.63334	1.98632	3.70333	2.79014	5.22799	4.876	3.27823	4.68766	3.66752	-0.527941	2.8671	2.71243	5.48197	3.73305	4.84121	4.13978	4.10815	2.97001	4.29986	3.5672	5.2455	2.42856	4.23863	2.71551	3.71602	4.27666	2.67467	2.64533	2.57849	2.52813	3.72523	2.87439	3.80727	3.17802	3.13659	3.5068	4.87811	2.36633	3.63376	2.76427	4.19261
Parcel200	3.72108	2.65312	3.13122	2.1497	1.65675	3.21189	1.35738	3.82821	3.41954	3.62905	4.14799	3.44039	3.81294	4.33578	3.85147	5.36118	3.843	-0.211393	2.62504	2.1571	5.5384	3.97477	3.95804	5.48641	2.51756	2.68182	4.225	3.22867	4.83529	3.36348	2.79085	2.70054	3.07622	4.05028	2.48104	3.44404	2.86146	3.20997	2.62229	2.62128	4.07329	3.16276	2.70988	3.50655	6.7356	2.7541	3.16341	1.62804	4.80966
Parcel201	1.9347	2.21793	1.45137	0.902021	-0.308516	1.46812	-1.55717	2.98744	0.469464	1.86499	1.95151	1.53373	2.1241	3.32729	2.0005	3.7884	2.15012	-2.14719	0.794311	1.93164	3.75583	4.58552	3.01293	3.35139	4.23526	2.10071	4.22961	4.41582	5.06478	4.05228	4.80173	1.92396	2.41882	4.1778	3.00521	2.0767	2.61316	3.31108	2.68385	1.48341	3.41025	2.93923	1.96593	3.38196	4.25683	3.87328	3.62095	3.42807	4.4195
Parcel202	1.98722	0.880801	1.12743	0.863802	0.265168	1.03377	-1.14726	2.35721	0.639979	1.50425	1.06388	0.963115	1.58646	1.22893	-0.164379	2.51716	0.437541	-2.54652	-1.54717	0.417995	1.8222	2.88585	2.57502	2.80379	3.61105	2.06687	3.71675	3.92917	4.64036	1.94147	3.33014	2.13161	2.57653	4.27619	2.35194	1.82681	2.93422	3.44788	2.0941	1.18325	2.72929	2.57878	1.34118	3.70986	4.12383	3.24827	3.68746	2.24424	3.99751
Parcel203	2.00164	2.05278	0.796511	0.986384	1.00577	1.5717	-0.212038	3.33929	1.54945	2.50275	1.74806	1.8626	2.24262	2.44752	2.37053	3.39782	2.32288	-1.81492	0.870799	2.00684	2.65698	3.82728	3.14385	2.80915	4.40414	3.93374	5.3977	4.769	5.04458	3.73092	5.06036	3.05746	3.09704	5.36229	3.87778	4.00671	4.27889	5.20198	4.1503	2.92122	4.42043	4.11557	3.11538	5.86746	6.32708	3.94196	4.25398	3.01053	6.26167
Parcel204	0.15377	1.12146	0.552593	2.14624	1.08858	1.61533	0.898932	2.39044	1.1929	1.61481	1.69867	0.834973	1.48019	1.53122	1.50211	2.58108	0.623518	-1.75257	-1.0245	0.238882	1.18047	2.53306	2.12198	2.79224	4.42505	2.09561	4.53132	5.0489	3.82699	3.07376	3.70483	1.89791	2.24056	4.28941	3.37898	2.24497	2.95457	3.28457	3.01871	1.64685	3.17576	2.94568	1.71781	3.56967	3.65687	3.25434	3.41393	2.93923	4.15835
Parcel205	2.08033	1.82714	2.18283	1.69944	2.00796	2.56851	0.529211	2.97017	2.63026	1.86469	2.35692	1.65052	1.29218	2.15131	1.31255	3.42569	2.33232	-1.37887	0.665434	2.1729	3.14518	4.3226	3.78226	4.58206	3.14459	2.84123	4.75253	4.80447	4.18365	1.90495	3.56176	2.02598	2.62788	3.73787	2.55716	2.33852	2.26662	3.17961	2.2323	1.46	2.87789	2.73172	1.72103	3.4833	4.38761	2.74374	3.50679	3.78098	4.3619
Parcel206	-0.81489	-0.210364	-0.438159	0.837402	2.34243	1.04539	1.11502	1.36459	1.08358	0.530348	1.4771	0.155504	0.0678457	0.000727703	-0.369518	2.33443	-0.609063	-1.88958	-2.0932	-1.37132	-0.172203	1.53492	1.16194	2.32639	2.57621	1.11525	1.75928	2.30735	1.68006	1.29115	2.44725	0.801096	1.02756	2.02359	2.00583	1.02434	1.59744	1.25464	1.05205	0.275426	1.73348	1.43108	0.644819	2.87779	2.79801	2.42639	2.4425	2.75066	3.21037
Parcel207	-2.38351	-1.12841	-2.35688	-1.06497	-1.22707	-0.623093	1.45655	0.735373	-0.785367	0.240636	0.180705	-1.08286	-0.448959	-0.0382364	-0.510851	0.982127	-1.05916	-0.488228	-1.2635	-0.80971	-0.962119	-0.0129621	0.848978	0.649678	2.44727	0.693076	2.37458	2.42034	2.33362	1.11246	1.98376	0.61028	0.912544	2.38418	2.00292	0.478233	1.25349	1.46121	0.985208	0.276524	1.75638	1.38971	0.584585	2.76049	2.77209	2.45648	1.98741	2.45483	2.61296
Parcel208	0.772918	1.18332	-0.186952	-0.203227	0.787471	0.671764	-0.598526	1.43136	1.47533	1.04098	2.13633	1.64274	1.2043	1.51107	1.71663	3.65032	1.20812	-2.65051	-0.210966	1.26862	2.22939	3.92277	2.71346	3.54073	2.46448	2.17875	3.3457	3.68655	3.43448	1.78623	2.81072	1.19498	1.6528	2.96575	2.16345	1.51091	1.88777	2.33911	1.26458	0.42657	2.25836	2.10554	0.778073	2.61453	3.35945	3.25698	3.25817	2.99853	4.78822
Parcel209	0.586419	1.2168	0.543395	1.41918	1.56439	1.88552	1.7412	2.53054	3.00408	1.9667	3.23311	1.52787	1.42914	1.82702	1.74947	3.67855	1.0406	-0.490464	-0.509851	0.535482	2.45435	3.06953	3.21041	3.88521	2.58274	2.00223	3.43976	2.98682	4.04614	1.38834	2.904	1.16611	1.96451	3.0593	2.50599	1.53509	1.71762	2.34986	1.61922	0.856334	2.56699	2.59781	1.21231	2.73324	2.36979	2.13665	3.07066	2.5422	4.17826
Parcel210	2.2026	2.7998	0.889471	1.14638	0.668219	1.03201	0.1396	1.87659	0.926945	1.99834	2.22561	2.41259	3.33095	3.05759	3.09606	4.4387	2.60037	-0.734876	1.2894	2.58801	3.70782	4.32998	3.14077	3.77888	3.6394	3.11755	5.57701	5.61996	5.41821	4.27848	4.9774	2.09188	2.41983	4.5766	3.47829	1.7	3.35118	5.13292	3.79197	1.24582	3.91926	3.8144	2.61151	2.31835	3.08955	3.0656	3.9128	2.6458	5.07357
Parcel211	0.942836	1.08096	-0.237337	0.969486	0.671114	1.25037	0.876284	2.65404	1.62456	1.91485	2.04334	1.30477	1.37373	1.73271	2.03895	2.56829	1.11187	0.055041	-0.0485318	0.671452	1.73928	1.45883	2.79704	2.59162	4.92533	3.41559	4.62453	3.707	4.20979	2.18701	4.61396	2.36396	2.11315	4.10471	2.91637	2.78796	2.54124	2.87709	2.7295	2.12318	3.11442	2.39268	2.90342	3.32456	3.8513	2.60042	2.2002	1.5124	4.42012
Parcel212	1.95493	2.75874	-0.156017	0.574718	0.138194	0.71694	-0.263083	1.4874	1.54073	1.68911	2.16467	1.19589	2.59279	2.48576	4.2398	3.75447	1.75693	-1.57394	0.00622472	1.5898	2.25751	2.59501	1.97614	3.13404	3.38972	3.12356	5.08477	4.10096	5.01949	2.34817	4.01733	1.80429	2.46216	4.17314	3.16527	2.61776	2.6771	3.78973	2.98382	1.34334	3.40651	2.92593	2.04884	2.73202	3.56402	2.93263	2.65948	2.09571	5.06784
Parcel213	2.77242	2.18191	1.21028	0.770044	0.161217	1.33896	-0.859906	3.3735	0.104184	3.11628	1.29779	2.47984	2.34899	2.75125	3.01702	2.89224	0.985426	-1.39991	0.995844	1.64302	4.49254	4.11885	4.67737	4.13051	4.38537	4.77025	5.95053	4.78779	6.5217	2.63637	4.09979	2.67282	3.036	5.32994	3.87563	2.72595	3.06576	4.70397	3.9403	3.49559	5.02345	3.48262	3.04791	5.46078	6.41325	3.76429	4.31074	2.37166	7.3001
Parcel214	0.648259	-0.218432	-0.275708	0.340056	1.5225	1.08976	1.24046	0.196812	1.31748	2.16716	0.719026	2.82785	0.104433	0.856831	0.629291	0.729767	1.06375	0.945188	1.63152	0.628625	1.26481	2.28178	2.14241	1.36549	-0.654377	0.535856	0.00847964	0.355744	-0.440851	-1.59122	-0.961308	0.779765	-0.448464	-0.779819	-0.231798	-1.38799	-1.12598	0.96648	0.645589	-0.107581	-0.240271	0.364168	0.319204	1.36547	1.78567	0.493219	-0.240414	1.04624	1.20726
Parcel215	1.69201	2.10901	0.212238	0.313443	0.59088	1.67995	-1.11314	3.91667	0.843219	2.53128	0.787811	2.09908	4.03803	2.59312	3.47302	4.07406	2.1707	-1.01941	1.76575	1.89739	3.70532	4.65157	4.47781	3.90188	5.6596	4.99588	6.29495	5.81805	6.07188	3.06633	5.54298	3.30259	3.3933	5.85493	5.02774	3.86321	4.39497	5.35709	5.34354	3.38798	5.34391	4.93465	3.77662	7.50094	9.04771	4.82122	3.75972	3.29921	8.60284
Parcel216	2.27237	1.55553	0.431117	0.452591	0.277695	1.70507	-1.25248	3.80323	0.330554	2.94974	1.19414	2.51211	3.50265	3.34656	3.29147	3.71416	2.95371	-1.27737	2.35554	3.18619	6.30436	5.96452	5.21285	5.24759	4.6086	5.37248	7.33063	5.65017	7.10912	3.49564	5.7337	2.18031	3.03783	6.39192	4.96344	3.63466	4.94869	5.15236	5.39628	3.19017	5.96964	4.6493	4.07501	5.46186	8.85823	4.162	3.28648	2.93147	11.3642
Parcel217	2.20929	1.85742	0.482841	0.908439	0.973243	1.96598	-0.0411238	2.25813	1.4608	2.61936	2.01191	2.76624	2.66903	4.38847	2.99245	3.71099	4.5711	-0.502642	2.77382	2.68609	6.31731	4.75693	6.27829	5.31316	3.78965	2.73376	5.97872	5.43728	5.66448	2.85599	4.60898	2.35803	3.87271	5.16154	4.88577	3.09681	3.66372	4.40106	4.96832	3.2665	4.69378	3.93601	3.96198	4.94172	6.59181	3.55277	3.44986	3.98313	5.70038
Parcel218	-1.32083	0.311933	-2.38662	-2.02988	-2.13755	0.0859351	-1.85324	1.53725	-1.59928	1.03745	-1.26542	-0.416714	1.81949	2.28526	1.93922	3.50671	1.58933	-0.795863	1.37537	1.53174	0.532024	1.557	1.58624	2.34313	4.94596	1.88119	3.2053	3.414	4.28999	2.68281	3.57575	1.19473	2.08707	4.12183	4.15909	2.02226	3.1883	3.25319	2.96936	1.46942	3.97293	3.14546	2.85591	4.41994	6.76869	3.70281	1.93735	2.83275	4.88827
Parcel219	0.922399	1.5256	-0.0754946	0.734035	0.785104	1.81231	0.0819668	1.96006	0.652087	1.69386	0.76177	1.28946	3.10035	4.09005	3.09571	3.16841	3.08777	-0.547408	2.00897	2.31965	3.5465	4.41531	2.70628	3.45311	5.62639	2.13694	5.28668	5.48433	4.7888	3.13752	4.31603	0.818201	2.86931	4.98595	4.87138	3.54129	4.09544	4.67199	4.42482	2.09747	5.19739	4.70684	3.27922	4.151	7.2135	2.96203	2.52823	3.39705	6.55728
Parcel220	3.13759	2.96068	1.06434	1.52796	1.29284	3.03603	0.0508411	3.38261	1.55433	3.95958	2.2782	2.78417	5.3003	4.74284	3.68544	4.91549	4.22468	-0.658367	2.72824	3.57294	4.53907	3.53405	3.00402	3.79956	4.86868	3.12431	5.85222	5.44091	5.101	3.53633	6.12577	2.90145	2.95635	5.282	4.58332	3.95592	4.00559	4.95863	5.11654	2.97373	5.35079	4.96129	3.79485	4.32276	5.91902	3.37344	3.00367	2.89214	7.31862
Parcel221	0.743674	1.34782	-0.888871	0.0957254	-0.14444	1.60337	-0.228985	2.59779	0.309319	1.99555	0.792494	0.304059	2.75552	3.21178	2.15841	3.29204	3.11007	0.223688	1.60079	2.28442	1.62168	1.80458	1.5306	2.00984	4.30146	2.37816	4.20559	4.19952	3.66218	1.77845	3.22248	1.6962	2.94949	5.12557	3.80342	3.23856	3.23495	2.7137	3.83947	2.33015	4.11613	2.80465	2.82593	3.36153	6.7826	3.24992	1.00377	1.49282	6.67156
Parcel222	2.46184	2.60877	0.906908	1.77107	1.44098	2.24448	0.853305	3.06531	1.88614	3.6125	2.35649	1.6944	4.45841	3.39201	2.87797	4.99476	3.53955	0.241278	2.18436	4.01894	2.70051	3.4628	1.02315	1.99862	4.05126	3.33673	4.97544	5.11302	5.02392	3.50709	4.29125	2.41479	4.18533	4.8354	4.06595	3.84961	3.32349	3.75629	4.71829	2.88048	4.18982	3.86962	3.13497	3.19355	5.65392	3.52324	2.32487	2.25033	6.51967
Parcel223	3.48538	2.5794	1.03067	1.71234	0.978782	2.48418	0.691578	4.15618	2.2258	3.57457	2.51016	2.12456	3.4712	3.36165	2.63866	4.47376	2.8673	0.271541	2.23956	3.5301	3.63495	4.93007	1.31338	3.03496	4.77952	3.5918	6.34898	6.11098	6.36995	4.91922	5.02805	2.83528	4.58115	6.04329	4.9376	4.774	4.17392	3.8021	5.4024	3.65319	4.80762	3.88761	3.85199	3.77645	5.95501	3.32739	3.1283	3.17956	8.63667
Parcel224	3.50745	5.09865	3.60329	3.46769	2.12448	3.39826	2.74121	3.84533	2.8705	4.42033	5.26067	5.11653	5.1181	5.42819	5.63436	3.7265	4.64251	1.65471	4.39369	3.98653	5.95333	5.24221	4.58707	5.08407	3.421	3.99661	4.48557	3.56368	4.53166	3.0596	3.90903	2.923	2.31274	4.06046	3.72604	3.39159	3.97543	4.4891	5.0092	3.09543	5.96762	4.71166	4.28187	4.70291	5.35915	4.02117	0.855229	3.87477	5.77379
Parcel225	4.07027	4.99521	3.24347	3.57188	2.25681	3.37218	3.03846	3.05212	2.46773	4.53427	4.79315	5.44827	5.56405	5.70108	5.84132	4.33659	4.00603	1.02101	3.32509	2.96388	5.04581	5.09737	4.34735	5.22568	2.54059	3.04762	5.69393	4.51827	4.95995	2.26652	4.36064	2.22809	2.69285	4.64167	3.83428	4.49714	3.50629	2.75996	3.27766	2.98697	4.35482	3.52289	3.53131	3.70907	4.77306	2.83632	1.03956	1.87778	6.46069
Parcel226	1.78006	3.10231	1.80748	1.5526	0.28358	0.97461	0.308494	0.771912	0.902547	1.9607	1.92698	1.60692	3.09595	1.77481	2.40798	2.85922	1.56841	-0.434583	0.64898	1.97343	2.09165	3.10451	2.24533	2.07471	2.44104	1.95862	4.00255	3.90968	4.59805	2.61311	3.24303	3.01441	3.92464	4.48492	3.65494	2.95529	3.13754	3.13753	3.51079	1.92695	4.46316	2.90954	4.30965	1.93026	2.4995	1.96294	1.83385	1.03768	3.52057
Parcel227	3.09186	5.8014	3.27603	3.51092	1.9488	2.57038	2.52572	3.56166	2.46627	4.05426	5.55077	4.22161	5.37007	5.83417	5.81987	4.87325	4.17148	1.88734	4.04442	3.83378	6.58772	5.72925	4.79028	5.63626	2.75756	4.98819	5.35632	5.64744	5.35418	3.45185	4.20808	1.56354	2.67536	6.32798	4.56407	4.38481	4.04567	4.27503	4.11995	3.18422	6.37523	4.23616	3.78977	4.55852	5.02884	3.83299	0.619851	3.31468	5.88527
Parcel228	1.87049	2.68519	1.16528	2.55304	1.2704	1.36661	2.2096	1.31416	1.75322	2.29323	2.53552	2.58717	3.39234	3.54877	3.58376	2.87328	3.36711	1.12377	2.60471	3.44462	3.39943	3.70011	2.99968	3.53458	3.5736	2.67084	2.90664	3.00382	3.49276	1.55345	2.30968	2.44478	2.49071	2.72654	1.6209	1.706	1.08508	1.55442	2.36434	1.58461	2.34125	2.09836	1.88038	1.97742	2.35148	1.58964	1.76038	1.68638	3.31051
Parcel229	3.84233	5.29447	2.53335	3.47583	2.23581	3.46991	2.97955	2.67242	2.77	3.64171	5.14595	4.36102	4.49207	5.2219	5.49896	4.67657	3.92535	1.55164	3.35464	4.62122	5.44332	4.97196	4.13219	4.67715	2.47655	3.85639	4.43587	4.7852	4.66033	2.64992	3.88271	1.58355	2.23088	4.60335	3.90744	3.88823	3.13648	3.47668	3.53432	2.64966	4.64285	3.69105	2.83712	3.90927	4.2311	3.36919	0.538684	3.13697	5.83945
Parcel230	2.23213	3.16165	1.77039	2.18995	2.2022	3.26239	2.23828	2.75245	3.74507	2.46477	4.73697	2.75707	3.06874	5.06907	4.56508	3.88229	3.42202	0.953311	2.20222	3.53287	3.88121	3.88918	3.16257	3.73856	2.09745	3.19333	3.13885	3.0259	3.80561	2.52294	2.63804	0.47446	1.65429	2.61153	1.58598	1.8314	2.46066	2.01483	2.49299	0.549927	2.71858	2.05002	1.91267	1.28064	2.31919	1.53138	0.651055	1.74867	3.14949
Parcel231	3.15134	3.84942	3.107	3.16462	2.75251	3.31517	3.09128	3.16069	3.72725	4.33512	6.25448	5.04915	4.02472	5.24226	4.60335	4.16017	4.18431	1.46685	3.45329	3.531	5.26843	5.29019	5.12661	4.9535	3.34912	3.71727	5.02749	4.64732	5.1184	2.32856	2.59737	1.50678	2.77719	4.38227	2.76642	3.81777	1.64295	3.48992	4.67097	2.71831	3.40923	3.54216	3.54431	3.23465	3.39499	2.92181	1.68335	2.7672	5.16497
Parcel232	4.61562	4.84902	4.668	3.65594	2.79456	4.08219	2.94537	5.35141	3.36065	5.37255	5.27192	5.42698	4.18269	4.75203	5.69051	3.93241	4.50961	1.97828	5.04105	5.03031	6.17302	6.39157	4.72227	5.88147	2.89196	6.00678	5.84682	5.3833	6.27308	2.17788	3.71305	2.87211	3.06581	5.20378	3.6382	4.07178	2.57281	3.94233	4.42838	2.82724	4.40873	3.72662	3.26969	4.06972	4.53006	2.98736	3.09225	2.18491	6.39677
Parcel233	4.22756	5.28352	4.30592	3.79396	2.69107	3.71533	3.36444	3.69853	3.40011	4.88505	6.60355	5.50816	5.06103	6.16279	6.11688	4.78779	4.52632	2.47434	4.64091	4.82208	6.34238	6.02644	4.85593	6.31959	3.32827	5.17212	4.88904	5.02551	5.01614	3.28799	3.52912	1.5421	2.45701	4.3708	3.32328	4.27098	3.32088	3.4848	3.9124	2.62171	4.44263	3.75331	3.26132	4.37568	4.07992	4.13128	1.22335	3.44962	5.56599
Parcel234	3.26939	3.40724	2.29996	2.74047	1.56826	2.13569	2.16989	3.60029	2.06704	4.18815	3.81681	3.62892	5.23089	6.19145	6.39909	5.49403	4.75896	1.5948	4.21426	5.90098	5.71591	6.94759	3.61019	5.75618	4.62539	3.43906	4.396	4.35079	4.10474	1.49678	1.76101	1.49423	2.48157	3.79107	2.31992	3.38427	1.28113	2.41727	2.87681	2.37783	3.35192	2.66191	2.08245	3.21243	4.51292	2.67417	2.12894	1.71768	5.46839
Parcel235	2.01533	2.89801	2.69222	2.24329	2.36506	2.55602	1.81052	3.54785	2.67678	2.99658	4.71939	3.89458	2.49757	4.2475	3.25434	4.05288	3.54532	0.756951	2.98654	3.35708	5.31515	4.85064	3.6984	3.70848	3.35432	2.79834	4.46501	4.07964	5.87806	2.98743	3.90024	1.16551	2.0615	4.2	2.49468	1.81655	2.92632	3.18778	3.48161	1.25241	3.82671	2.73646	2.76223	2.95955	4.57129	3.1328	2.17851	3.04962	5.66763
Parcel236	3.03132	3.80132	2.58445	2.5649	1.83758	2.06672	1.19155	4.61576	1.78624	3.35432	2.95568	3.26431	5.07582	5.8524	5.55309	4.7225	4.24946	1.23159	3.51965	4.7483	5.15505	5.88732	3.87907	5.13432	3.4124	4.28406	4.52308	4.19636	4.16147	3.00528	3.5411	1.8504	2.68292	4.25791	3.28484	3.85842	1.81251	1.2355	1.44367	1.73972	3.80005	4.23678	1.55776	2.07404	3.7068	2.32066	2.66689	2.3127	5.31245
Parcel237	2.75509	2.80406	2.13074	1.70437	1.61578	1.59622	2.06368	1.92309	2.3862	2.85619	4.94999	3.16225	4.20536	5.66184	5.35603	4.75526	5.25281	2.36874	4.38163	4.39444	5.24347	5.71566	4.20004	4.47429	2.15378	2.88458	3.08061	2.886	2.44765	1.336	1.02195	0.340605	2.17029	2.87819	1.49265	1.78711	0.705373	1.79043	1.91911	1.1116	1.61523	1.03587	1.27319	2.37702	2.44569	3.04037	1.82718	1.76139	4.04677
Parcel238	3.29544	3.79733	3.79083	3.88271	3.23189	3.32812	2.85294	3.13415	2.87697	4.70172	4.76704	4.93699	4.39848	6.40831	5.51846	4.42659	4.50271	2.01372	5.28016	4.94364	5.98917	5.83252	4.71874	5.41975	4.22722	3.82768	3.80287	3.4254	3.31393	2.68818	2.53564	0.992636	2.28986	3.19531	1.79413	2.98737	0.73314	2.66469	2.86179	2.03389	3.2696	2.04006	1.70743	3.04767	3.78502	2.85229	2.05899	2.01363	5.6989
Parcel239	2.93368	3.84309	3.27598	3.31935	2.73739	3.03807	2.14172	3.66472	2.56567	4.59521	4.12187	4.01778	4.5869	5.78788	5.10902	4.99413	4.25886	1.25998	3.64501	4.83983	4.83973	5.27097	3.41977	4.24589	3.71621	3.54335	4.07306	3.79642	3.88917	2.61155	2.26592	1.12216	2.45949	3.75098	2.42228	3.33736	1.33292	3.33025	2.94037	0.831504	2.24423	2.75309	1.37641	2.83229	3.65327	2.48553	2.37522	1.76317	5.48165
Parcel240	1.40682	1.83119	1.60919	1.45213	1.12139	1.62496	0.54331	1.0925	1.06055	1.26067	1.50603	1.58702	2.89167	3.91783	2.42037	2.12012	2.6223	0.42124	2.0815	2.74644	2.49347	3.22864	2.24201	1.66753	2.44856	1.78412	2.24278	2.14079	2.43667	2.25736	1.41848	0.290437	1.15299	2.24965	1.21219	1.3809	1.08232	2.01467	1.57444	0.464451	1.37749	1.33378	0.843085	0.855341	2.5664	0.754214	0.647712	0.216037	2.56119
Parcel241	2.28819	2.90503	1.93953	1.80483	0.901268	0.855047	0.35241	4.02088	0.610909	3.98626	1.53329	3.07174	4.70279	6.11003	4.48384	5.46114	4.32874	0.244438	2.96112	4.22967	3.41909	4.93485	2.54357	4.29276	2.60559	2.90487	3.30951	3.41503	2.69861	2.00439	2.59355	2.85565	3.45488	3.2052	2.89048	4.71542	2.57644	1.16492	1.30489	1.83552	3.83927	4.08674	1.64105	2.47633	2.97123	2.07678	1.49496	0.850663	4.5365
Parcel242	1.84418	1.97419	1.72408	1.72665	1.14035	1.42156	1.10422	3.14244	1.8093	3.40097	2.92545	2.75062	3.40211	5.85779	4.33008	4.94545	4.07571	0.942742	2.14368	4.03686	3.71747	4.72586	2.98737	3.74656	2.40118	2.51131	2.69219	2.79421	2.61984	1.53577	1.26309	0.51768	1.62976	3.31924	1.52039	2.97009	0.960525	2.0374	0.91952	0.213857	2.0156	1.96591	0.295637	1.46934	2.95735	2.271	1.12412	0.62074	4.18442
Parcel243	2.92362	4.01494	3.04883	3.24159	1.72413	2.20041	1.39229	5.67969	1.6725	4.49553	3.10621	3.90964	5.58528	7.40769	5.6422	5.86424	5.77026	1.3463	4.49675	5.97206	4.76304	5.6745	3.8377	5.03527	3.70006	4.22511	3.68341	3.87286	3.66765	2.74799	2.93671	2.77083	3.71895	3.85633	3.35371	5.3042	2.60992	1.00777	1.48293	1.3035	5.47508	3.52099	1.16791	2.31031	3.68118	2.63069	3.12843	2.13037	5.32217
Parcel244	2.98758	3.28541	2.34143	2.34784	1.00752	2.3331	1.83789	2.50398	1.96518	2.07781	1.98401	2.98612	3.62674	3.01569	3.55996	2.4076	1.89074	0.86444	2.05749	2.64317	2.62488	3.34796	1.65648	3.12768	1.98719	1.50894	2.16504	1.88317	3.01547	0.75957	4.08599	1.79412	2.03398	1.67474	1.71866	2.27877	1.06548	1.02867	1.45625	0.772306	1.2523	0.689331	0.762712	1.06649	2.71635	1.70128	1.48637	0.119926	3.55403
Parcel245	1.91424	2.69582	2.91781	2.47253	1.7265	2.13069	1.79611	3.50011	1.21563	1.77885	1.52352	1.85777	2.77641	3.7162	3.58444	3.12345	3.46228	1.52368	4.15946	4.04492	3.22737	3.36293	2.14873	3.50676	3.2602	2.89232	2.26837	2.33285	2.77639	1.72523	3.36111	2.71658	2.97179	2.14472	2.43383	3.04282	2.33994	1.44487	2.34283	1.72599	2.11189	1.72456	1.55129	1.30951	3.08507	1.83251	1.8949	1.00857	3.94501
Parcel246	1.79474	3.04862	2.76169	1.93534	0.863522	1.89195	1.14356	2.66466	0.968105	2.58788	1.63301	2.86028	3.29937	3.71578	4.3476	3.12088	2.94563	1.05539	3.59079	4.00259	2.91168	4.30134	1.79098	3.44823	1.60686	2.09014	2.15999	2.61769	2.80974	0.760604	2.90466	1.84148	1.80281	2.16241	0.846458	2.03455	1.35556	1.41861	2.1086	1.22005	1.48387	0.979978	1.74291	1.28835	1.64574	1.94648	1.43834	1.03442	3.73726
Parcel247	3.45654	3.81644	2.49489	1.95404	1.32792	2.27881	1.58484	3.22371	1.88374	4.5706	3.22278	5.05932	4.8165	4.70055	5.46665	4.37723	3.99302	0.944604	3.45853	2.46196	3.39608	4.52016	2.52864	3.15309	2.91487	2.95972	2.72465	2.442	2.53972	2.75185	3.69401	2.86539	1.45439	2.69122	1.74645	3.92185	2.92573	2.03624	3.25777	3.84144	2.78953	2.38618	2.96788	2.11156	3.06476	2.13486	1.02331	1.46491	3.86949
Parcel248	1.35383	3.80634	2.84489	3.42047	2.2718	2.05399	2.42319	2.51637	1.56612	2.52654	2.12176	3.41917	2.73701	3.92481	5.14396	2.69008	3.96233	2.38553	4.0196	2.83717	3.23139	4.76988	2.87979	4.70563	2.38414	2.08679	2.78769	2.89541	2.80788	1.01009	1.75975	1.7786	1.98428	2.43987	1.8234	2.61603	1.21467	0.927245	1.46729	1.80599	1.54057	1.62462	1.20502	0.803687	2.43832	1.72993	2.01591	1.5795	3.63218
Parcel249	2.32406	3.74956	3.78643	2.66148	2.03602	3.62067	2.39366	4.31947	2.2436	3.17537	2.77591	3.25577	3.91986	5.49646	5.71465	4.21792	6.30926	2.1108	6.20387	7.3412	4.62061	4.9276	3.07626	4.37432	2.64481	3.31376	3.29721	3.03871	3.6557	2.17175	4.32794	3.41537	3.08936	3.04766	2.96588	3.40288	2.88062	2.30156	3.7124	2.58505	3.15894	2.53067	2.32376	3.50159	3.69562	2.11621	3.11772	1.84692	4.84815
Parcel250	1.2234	1.92132	0.0355614	0.70281	0.68603	0.573292	1.28971	1.0271	1.23318	3.46246	1.3218	3.6844	2.12315	1.77004	3.6217	0.865439	2.40097	1.77256	2.45102	1.73287	0.257759	1.35961	0.807644	1.60745	1.70547	1.74518	-0.323328	-0.0845628	0.0281169	0.0868512	0.661491	2.03977	1.21049	-0.552426	-0.58796	2.56962	0.822363	-0.0566645	0.526018	0.856196	-0.199553	0.258045	0.448387	0.133792	1.07916	1.11587	0.661778	0.404574	2.06209
Parcel251	3.20345	3.93604	4.08553	4.38553	3.65372	3.41141	3.2668	3.58471	2.8424	2.96399	4.04308	4.40465	4.05199	4.27503	5.49854	4.6499	5.09494	3.53256	5.00567	4.38336	4.38541	4.42837	4.1473	4.89091	2.41963	3.07618	3.97718	3.93234	3.54366	2.79162	3.03419	2.62349	1.82945	4.23376	2.25747	2.65725	2.1877	2.33648	2.58175	2.29452	3.47237	2.45496	1.78145	0.980042	2.15807	0.935905	1.67342	1.25028	4.85809
Parcel252	1.39704	2.8481	0.317319	1.0424	0.868985	0.384121	1.57425	2.62311	1.71858	3.07955	4.1445	3.13683	3.12903	3.3736	3.9565	2.42542	3.1381	0.289197	1.81331	1.92562	2.14126	1.98172	1.98645	2.50719	2.49038	2.38064	2.60793	1.63606	1.9524	0.122994	1.83684	2.77568	2.22946	1.63245	1.8589	3.46109	2.4248	2.27225	1.84841	1.80797	3.34946	2.94934	1.81428	1.6638	2.20539	2.58872	0.951832	0.979938	2.93838
Parcel253	1.01405	2.90307	2.29147	1.6854	0.393721	2.1785	0.954497	3.20074	1.76184	2.06215	2.2391	2.96779	2.50602	3.29393	2.76639	2.29833	2.24632	-0.282499	0.378668	1.34041	1.37917	2.568	0.796624	0.378975	2.83847	1.81809	2.23254	1.5955	2.4246	1.3198	2.07694	2.24155	1.91905	2.33698	1.85572	1.88057	2.29433	2.38906	1.9878	1.24062	3.26415	1.96197	2.25159	0.806745	1.0693	2.18483	1.40306	1.33079	2.32108
Parcel254	2.49493	3.73368	1.94854	2.67802	2.78861	2.83538	2.57888	3.63605	2.37688	4.19325	5.03306	4.02371	4.55192	4.2658	4.82676	3.06563	3.76625	2.16666	3.84049	3.28132	5.30312	4.4042	4.05319	5.09059	3.13236	3.80121	4.69802	3.10389	4.03905	2.67823	1.80925	2.21779	2.24056	3.81666	2.48436	2.25953	2.43221	3.36085	3.14201	2.32304	4.42253	3.12668	2.57876	2.85128	3.42737	2.87758	1.16978	2.78116	4.25765
Parcel255	2.29192	4.37928	2.99912	2.52896	1.584	3.66279	1.88183	3.95836	2.30284	3.73159	5.08885	4.42116	5.24311	5.63068	5.95001	4.58543	4.06964	0.696963	3.57253	3.91882	4.63656	4.6129	3.68437	4.73789	4.45265	3.70632	3.87638	3.50796	3.9852	2.73105	2.82614	2.90834	3.44481	3.61902	3.05017	3.22405	3.80846	3.18707	3.33756	2.6743	4.01656	3.32851	2.89545	3.23285	3.74181	3.33132	2.0527	2.90987	4.0466
Parcel256	2.5164	3.67756	2.60552	2.39968	0.9754	2.88882	1.56035	2.75029	1.76555	1.75141	2.53463	2.32325	2.32716	3.44206	2.74646	2.01613	2.20922	0.00609982	1.2593	1.70221	2.8562	2.90058	1.92682	1.84518	3.44177	2.1743	2.58815	2.22182	3.03148	1.14827	1.84077	2.86432	1.56282	2.33343	1.99609	2.43756	1.74156	2.13117	2.13546	1.64785	3.33286	2.54104	2.31699	1.87889	2.25632	2.81677	1.87529	2.55981	3.28286
Parcel257	4.70979	5.65456	4.57916	3.73578	1.30079	2.85298	2.56399	5.26602	2.29596	4.06748	4.40782	4.38053	5.80118	5.73665	8.00257	5.34505	5.41772	1.85724	4.5794	3.72047	5.00548	5.5725	4.20001	5.01997	5.39275	4.24614	4.83581	3.88909	4.00203	3.34008	4.14294	4.84474	4.54705	4.14515	4.49691	5.9287	3.67148	2.27044	3.48484	4.66813	4.38846	3.65667	4.07217	3.62722	4.25091	3.06268	2.99577	2.98045	6.24847
Parcel258	3.25316	4.84584	4.46824	3.26457	1.02882	3.29257	1.83146	4.64468	1.96674	3.41718	4.26927	4.02494	4.19778	5.57778	5.12965	4.16584	4.77143	1.25377	2.83828	3.03747	4.92992	5.57538	4.64996	3.81269	4.77711	3.62867	4.21553	4.19144	4.37849	3.06091	4.07061	3.88766	5.1802	4.18891	4.15038	4.51388	3.63777	3.06625	3.84298	3.42794	5.12912	3.68054	5.42195	3.29052	4.03133	3.37633	2.39772	1.6053	5.92939
Parcel259	2.35461	3.20471	2.31006	1.17551	0.509764	1.93449	-0.280016	3.90382	1.46934	3.41623	4.49386	4.77931	3.45137	4.82306	3.67045	4.53916	2.89039	-1.09331	2.64335	3.66937	5.22142	5.63289	4.15929	3.75428	3.49155	3.6066	5.29581	4.53763	5.41965	3.2348	4.34142	3.91522	2.8708	5.43226	4.84129	3.22698	3.54561	4.77369	4.65011	3.007	4.75971	3.54219	3.79793	4.04985	3.85602	3.06903	2.25502	1.70946	5.92439
Parcel260	2.2753	3.3396	2.058	1.29037	0.602744	3.33862	0.382663	3.86464	1.94849	3.20895	4.2761	4.54339	3.93403	4.65336	3.75343	3.16455	3.43563	-1.13249	2.09084	3.1442	6.81418	7.05274	4.69983	3.93197	2.67214	2.63884	3.54942	3.59253	2.91257	1.58386	2.75208	1.73916	2.52027	3.35775	2.65268	1.81295	1.6614	3.59838	2.17021	1.909	2.9167	2.98673	1.81157	3.56467	4.99936	2.83133	2.10248	2.5311	4.9202
Parcel261	3.19104	3.32372	1.96817	1.77603	1.37573	2.27168	1.33003	2.03006	2.71257	2.49681	4.36355	3.13742	3.80945	3.71177	3.3565	2.99968	3.40415	-0.365528	2.25171	3.74603	4.81307	6.5091	4.39743	5.11702	3.08215	3.52823	4.00036	4.3868	4.62986	2.66396	4.60337	2.84581	3.20594	3.68073	2.99681	2.34729	3.18894	4.10226	3.0022	2.20138	3.48269	3.76355	2.05019	5.38736	5.97962	4.05027	3.30691	4.3653	5.00859
Parcel262	3.4574	4.45625	2.53893	2.53383	1.75871	2.0322	1.71699	2.59703	2.16625	2.42645	3.22345	3.2345	4.26829	3.96274	4.28898	4.42622	3.79142	0.71287	3.03358	3.16531	4.85289	4.41338	4.8351	3.83618	3.72432	2.27752	4.31145	4.44495	4.27937	3.11055	4.12981	1.99966	2.84915	4.27145	3.62497	2.51324	3.67282	3.50784	3.48351	1.87546	3.75606	3.46558	2.40071	3.15014	4.2783	2.67697	3.32189	2.7041	4.67986
Parcel263	3.85362	3.81454	2.88859	1.7701	1.37572	2.61565	0.801405	3.17245	1.34504	2.60966	2.4942	2.54163	3.10407	4.01602	3.11905	3.26602	3.04228	-0.134212	2.21968	2.12927	4.16699	3.74604	4.04635	2.84273	2.76293	3.00458	4.28383	4.11687	4.7016	3.28542	4.456	2.83404	3.6923	4.32608	3.6798	2.48852	3.48233	4.13911	4.27295	2.63736	4.47256	3.60202	3.89256	3.47781	3.29404	2.21769	4.50222	2.78426	4.52247
Parcel264	2.35137	1.54191	1.72409	1.73478	0.664819	1.3093	0.150287	1.63884	1.38056	1.67992	1.23446	0.811623	2.9106	3.03135	2.48177	4.04054	1.75774	-0.959623	-0.433174	1.56082	1.96885	3.00656	2.12809	3.15766	3.76303	3.191	5.99143	4.78711	6.05865	3.86593	4.44044	1.93615	2.00196	4.48502	3.2433	1.01711	2.03563	4.37438	3.3566	0.934021	3.40778	3.07439	2.87887	2.77631	2.87073	3.94671	6.19591	3.93111	3.82007
Parcel265	2.51804	2.59272	1.28757	1.78531	1.22616	1.85747	0.891598	2.32699	2.49667	2.92328	2.77123	1.72941	3.1587	3.72021	3.74654	4.96736	3.37186	0.804265	1.88465	2.47865	2.6594	3.67466	0.954673	2.32495	4.7878	4.41908	4.24907	4.20655	5.88919	3.33751	4.19309	2.76947	3.30334	4.33417	3.79408	2.90958	2.85707	3.30799	3.11144	3.01117	3.79117	3.59231	3.48443	2.85308	3.71024	2.7694	5.37452	2.55094	6.46641
Parcel266	1.92028	0.812296	1.59913	1.74465	0.502267	1.63029	0.249352	1.69198	1.29353	2.58401	1.81684	0.338229	2.64197	3.38314	2.31928	3.59046	2.9213	-0.640798	0.296124	1.30878	1.97005	2.95891	2.09565	2.01003	2.88128	1.69077	2.83587	3.16649	3.13325	3.30587	3.23138	1.77532	1.5181	2.7857	1.74512	1.13873	1.1653	2.54093	2.78643	1.30103	1.9322	2.18104	1.82116	2.33961	2.06322	2.68142	3.66692	1.33433	3.54171
Parcel267	1.57148	1.98149	1.8967	2.54387	1.87767	2.00149	1.86595	2.04274	3.79347	1.84014	2.67096	3.01891	1.94241	1.65187	1.48666	3.04066	1.51222	1.24995	1.50364	1.30689	1.82033	1.69368	1.84867	1.41796	2.75932	2.44263	2.69679	2.49141	3.17658	3.04676	3.06527	2.32767	2.44814	2.86147	2.96339	1.86981	2.66376	2.357	2.82314	2.01307	3.12611	3.16997	3.38149	1.86277	3.43537	2.32161	3.72732	2.86721	4.49849
Parcel268	2.11251	2.96935	1.81248	2.10256	1.39125	1.48577	1.21257	1.3694	2.57446	2.11391	2.09853	2.17885	2.73708	3.21727	2.46803	3.15115	2.78368	0.179216	0.857855	2.21759	1.98719	3.49284	2.38287	1.85704	2.47117	0.581665	2.33952	1.86728	2.87982	0.969848	1.80059	1.48265	1.84685	2.37402	1.39891	0.755694	1.09227	1.5951	1.52892	1.29001	1.93336	2.11556	1.71629	2.02525	2.69176	2.73754	2.04997	1.50936	4.39899
Parcel269	2.62558	4.39996	3.04746	2.70285	1.45485	1.93568	0.591847	3.01523	2.24773	3.21671	3.48998	2.68645	3.81769	3.4179	3.68013	3.71958	2.69426	0.477677	2.35674	2.90545	3.97225	3.7693	3.25795	3.5008	3.5392	3.32342	3.48628	3.24477	4.14641	2.98954	3.66698	3.49289	2.92745	3.90762	3.30443	2.60965	3.65716	2.69598	3.9242	3.55246	3.78453	3.97313	4.97177	2.82856	3.53837	3.16723	3.63478	3.9491	5.33485
Parcel270	1.97306	2.63262	2.51579	1.74877	1.17693	1.955	1.0029	3.40542	1.87721	2.71183	3.55948	2.80615	3.31918	4.35849	3.50311	3.45493	3.15642	-0.213893	1.6695	2.97168	3.22323	4.23121	3.5434	3.00028	4.15401	2.58426	4.51916	3.83651	4.46843	2.60174	3.34809	2.36809	3.13839	3.55237	3.40421	2.5675	3.66965	3.48738	4.1226	3.12803	4.13238	3.86231	4.20625	3.60061	4.10031	3.49194	2.22641	2.69834	5.51133
Parcel271	2.52024	2.61792	1.60678	1.75392	1.38256	1.963	0.989366	3.25669	1.99781	3.18574	2.90653	3.16756	3.16447	3.84082	3.11924	5.20522	3.79505	-0.176911	2.123	3.39356	4.38629	4.99534	3.82802	5.56845	3.17961	2.43583	5.22809	4.99255	4.98323	0.689642	2.63966	2.25666	3.10778	4.20157	3.07143	2.62011	2.60429	4.07049	3.42792	2.4646	3.01711	2.58814	2.0431	3.33546	3.90219	3.07349	3.54163	2.79211	7.00055
Parcel272	2.92876	3.43681	2.93938	2.63124	1.7209	1.98374	1.36675	2.82946	2.09182	2.84958	3.90343	3.66853	3.94639	3.94888	4.29631	4.69526	3.19943	1.21876	2.69094	3.06156	5.32844	4.71594	3.8134	4.86841	3.14476	3.12595	3.64141	3.87788	3.61914	1.11295	2.40595	2.03988	1.62715	3.83195	2.20425	1.60511	2.15459	3.46022	3.86818	2.01321	2.38683	2.76551	3.12768	2.37845	2.60252	2.44935	3.65549	3.62553	3.73623
Parcel273	4.26065	2.65342	2.49852	1.38039	1.26099	2.65503	1.03188	3.17684	2.16613	2.73097	2.39336	2.61863	3.71214	5.29058	2.74501	4.17504	4.49501	-0.420459	2.15106	3.12365	4.58074	4.81253	4.17835	2.97628	3.74578	2.45896	3.23123	2.56574	3.71158	3.37735	3.81219	2.63286	2.56966	2.78892	2.69167	2.06332	2.83864	3.64336	4.00721	2.39799	3.714	3.22146	2.87631	3.80608	4.55058	2.56741	2.58009	2.4412	5.23048
Parcel274	3.5958	5.37418	3.81287	3.89979	2.42175	3.28198	3.00641	3.94658	3.1942	4.3763	4.85414	4.75183	5.56184	4.90355	6.91352	3.99734	4.91203	2.2138	5.39676	5.22413	5.13884	5.37449	4.12581	5.11186	4.36362	4.35963	4.72048	4.29927	4.753	3.29074	4.04725	2.92313	2.86188	4.25932	3.91924	4.11339	3.78114	3.55294	4.179	3.00825	4.92434	4.24073	3.67618	3.85955	4.44594	3.28033	1.43365	3.01386	4.83686
Parcel275	3.3326	3.76602	3.8168	3.31495	2.49602	3.86624	2.61286	4.77756	3.2679	5.60681	3.89779	5.08634	3.73391	4.35207	4.5167	3.28388	4.67755	1.55173	4.1104	4.65413	4.55808	5.0479	3.59478	3.98545	3.02412	3.53323	3.64687	2.87127	4.59578	2.23926	3.68084	2.13432	2.06413	3.08114	2.74049	2.66985	3.18108	3.25309	3.54515	2.5698	4.17812	3.56706	3.24392	3.60543	4.26364	3.03872	2.12744	3.93537	5.18077
Parcel276	1.83454	2.88979	3.14321	2.93564	1.57889	3.15144	1.89739	3.11602	3.61421	2.85922	3.7894	3.45209	2.05322	4.15446	4.07327	3.11285	4.06733	1.46714	2.74234	3.93208	3.94899	4.39182	3.22726	3.74318	3.31616	2.52494	3.69417	3.53927	4.40533	3.5809	4.19597	2.82729	2.61113	3.20526	3.47473	2.96773	3.0718	2.82517	3.91975	2.72175	3.85783	3.30526	3.0947	3.24788	4.73551	2.88376	2.44845	2.51877	6.02027
Parcel277	3.29034	4.01752	2.76051	2.19307	1.80319	2.90724	1.94665	4.81536	2.58303	4.03372	4.27117	3.53077	5.26389	4.76789	4.46242	4.14603	4.55421	1.92976	4.46185	6.14366	5.93568	5.55032	4.69156	5.5222	3.7782	3.99118	4.7559	3.98503	5.76853	2.87464	4.17358	2.54041	2.88827	4.14277	3.96341	3.25139	3.2953	3.39013	3.88227	2.35486	5.10113	3.92858	3.08983	5.58235	4.67855	4.63952	1.9007	4.66811	6.63295
Parcel278	2.71793	3.47068	3.3097	2.47089	1.90286	3.1939	2.26442	3.99875	3.2656	3.97197	5.44811	4.62688	3.71387	4.70218	4.25736	3.68004	3.95471	1.79177	3.9656	4.45502	5.98024	6.40085	4.35743	5.44217	4.02668	3.58386	6.04688	4.75929	5.41678	2.98443	4.82261	3.36096	2.91866	4.5888	4.21227	4.62069	4.233	3.37593	4.21136	2.71132	4.59362	3.31144	3.36109	5.32865	5.58561	4.11006	2.62443	2.99053	7.63049
Parcel279	2.66199	2.17279	1.51068	1.66634	1.90757	1.28218	0.711957	1.96486	1.14167	2.61075	2.51453	3.01622	2.71687	3.9944	3.43406	4.09351	4.21406	0.778144	4.15437	4.78964	5.12058	4.48072	3.38458	4.19246	2.14497	2.07523	2.89849	2.74325	3.23785	0.803038	1.93573	1.11602	1.32222	2.86313	2.11238	0.886284	1.16457	3.27896	3.19384	1.28764	2.34005	2.94905	2.27522	1.77811	2.49142	1.66652	3.55134	1.74631	5.10937
Parcel280	3.50268	3.69503	2.79416	2.72636	2.03884	2.44053	1.89875	3.9144	2.71305	4.23354	3.95876	4.31568	3.79848	4.58763	4.73867	5.66093	3.4018	1.2652	3.73824	3.65936	5.20182	4.64641	4.37092	5.50269	3.17783	4.09265	4.97224	4.53722	4.29938	1.65178	2.72663	2.5626	2.00823	4.20056	2.20211	2.8104	1.66286	4.0619	4.00611	1.97437	2.55811	2.7318	2.46973	2.64247	3.85377	1.94955	3.17619	2.74989	5.06213
Parcel281	2.72188	2.79227	1.68891	1.72787	1.54623	1.54891	1.11834	3.54054	1.74339	3.17259	3.52258	3.83998	4.62338	5.21958	5.19051	4.26875	4.2034	0.8405	4.09339	5.73709	5.52382	6.00249	4.23405	6.07161	2.84121	3.2674	3.97965	4.23937	2.98077	1.66523	2.64423	0.893039	1.51049	3.3201	2.68015	2.06941	1.4215	1.17475	2.86043	0.886487	1.8672	3.27493	2.13455	2.71457	2.96767	2.51406	2.98916	1.77258	5.01914
Parcel282	1.30918	3.32306	1.91344	2.06682	0.743305	1.60681	0.813606	1.69869	1.4336	2.05134	2.513	1.6569	2.81949	3.21158	2.95226	2.61723	2.58848	-0.539762	1.29043	2.29225	2.39277	3.36155	2.57421	2.11128	2.63872	1.87801	3.11308	2.42866	4.43397	1.49003	2.18125	2.21239	2.31438	3.12175	2.23913	1.16959	2.29627	2.70706	3.19711	1.57709	3.7181	2.53575	3.59436	3.26832	3.09776	2.50953	2.94094	2.17022	3.41525
Parcel283	1.3533	2.10403	1.51487	1.22301	0.132263	1.45823	0.358915	1.86009	0.678197	2.52665	2.54307	1.71159	2.2188	3.20848	3.01647	2.92508	3.57362	-0.239322	1.9722	3.47777	3.55229	4.51359	3.10958	2.8121	2.85239	1.91515	3.92255	3.21204	4.40955	2.0115	3.73798	2.76086	2.38546	3.11316	2.76816	2.01255	2.55134	3.00641	5.13405	3.46285	3.8412	3.47604	5.14307	2.92114	2.8363	2.15987	3.03086	2.71996	3.61373
Parcel284	1.43113	1.66592	1.11064	1.21097	1.07779	1.74017	0.622439	1.57127	0.772782	1.47522	2.73194	2.03111	2.65973	3.39786	2.34247	2.66354	2.95002	0.466726	2.36736	1.99836	3.10364	3.01457	3.03627	2.2177	3.69006	1.75151	3.21386	2.50719	3.67562	2.29631	2.53373	2.12966	2.48378	2.64714	1.84959	1.79574	2.11029	2.30165	3.58774	2.75778	2.34032	1.74272	2.54107	1.5634	3.15002	2.52945	3.29372	2.97645	2.96503
Parcel285	3.79909	4.79986	3.71112	2.76974	2.45301	3.40152	2.03918	3.87365	2.09385	3.1728	3.35219	4.58388	5.05655	5.59921	5.27636	5.41979	4.28942	1.46045	3.77391	3.40235	3.9891	3.88823	3.0622	3.00017	2.61611	2.44816	3.2366	2.76439	3.00246	1.78287	2.29554	1.85676	2.09174	2.99008	2.07951	2.72957	1.77119	2.23446	2.27189	1.32515	2.87058	2.23355	1.39674	1.99045	2.78414	1.70652	2.38191	1.78804	2.7802
Parcel286	2.10393	3.38793	2.66385	2.57336	2.1578	1.85605	1.75915	2.42612	2.33263	3.17755	3.35238	3.65528	3.62361	3.69082	4.30884	2.90721	3.66769	1.61375	3.62424	3.04852	4.09266	4.42193	3.52847	4.73704	2.52747	2.34277	3.44337	2.48195	2.72413	1.80933	2.06955	1.08379	1.49452	2.89789	1.62115	1.30645	2.08504	2.22565	2.50827	0.898544	2.72347	1.66419	2.19565	3.10966	3.28981	2.12063	0.729269	1.78104	2.4647
Parcel287	2.73072	2.48924	2.15888	1.70007	0.663055	1.48291	0.805983	2.74227	1.45564	2.08818	2.23101	3.38582	3.09713	2.92777	3.34538	2.42157	3.0621	0.201041	2.04786	2.29768	2.6456	2.84775	2.18844	1.92381	2.76828	1.48691	2.53683	2.05551	2.47367	1.46341	2.3228	1.29873	2.18341	2.77639	1.65775	1.89723	1.71615	2.51866	2.95827	1.6103	2.63314	1.43316	2.29463	1.92086	3.0148	1.81047	1.8067	1.29286	2.29392
Parcel288	-0.0237145	2.25748	1.3511	2.11297	1.46645	1.59433	1.18075	1.4225	1.19983	0.711904	2.61257	1.14902	1.61244	2.0487	1.90542	1.60939	1.20868	-0.867152	0.481226	1.07004	2.05801	3.00383	1.85506	1.2167	2.6312	0.666169	1.83274	2.04174	3.21188	1.03218	2.57713	2.46945	1.86217	2.417	2.08274	1.32459	1.91821	1.65068	2.2196	1.27163	3.05168	2.50369	2.8114	2.83377	2.52758	1.81799	2.00328	1.84159	2.8684
Parcel289	1.95335	1.72478	2.49766	1.50238	1.56946	1.73622	1.97371	1.62096	2.02257	2.1461	1.89515	2.96682	1.66644	1.45348	3.0491	2.40609	2.44148	1.51634	2.99322	1.40365	2.74407	3.2049	2.26081	2.47728	1.09921	0.879774	2.46231	2.01852	3.11586	2.43881	2.96871	2.22953	2.4713	2.43964	2.16924	2.82127	2.18428	2.18958	3.75667	1.66098	2.22745	1.639	2.40023	2.80162	3.74472	2.72904	1.81005	1.37432	3.16336
Parcel290	3.67509	2.60427	2.19287	2.19821	1.77946	2.26981	2.20504	2.75894	2.36637	1.75662	1.86612	1.85445	2.23791	2.30515	3.15891	3.12844	3.19771	-0.182601	1.79264	2.48975	2.07524	3.14054	2.35591	2.29008	3.18982	1.97229	3.31175	3.10952	4.21205	1.94657	2.9548	0.887221	2.14536	2.83989	1.8375	1.13535	1.61247	2.53021	2.59443	0.697817	2.41105	1.85393	1.83578	3.04754	4.04617	2.05959	2.55472	1.71796	3.10695
Parcel291	2.19947	3.94378	3.05401	2.81142	2.06542	2.89292	2.32418	2.18473	2.22528	2.3455	2.64893	3.34145	3.47038	3.50785	5.73224	4.24477	3.42479	1.6174	3.49258	3.09014	3.18526	4.74829	2.39641	2.71372	1.93043	0.830905	2.28191	2.33438	2.49355	1.74121	2.97698	1.24652	1.79021	2.26012	1.50029	1.62927	2.06884	2.87628	3.10466	0.951216	2.06215	1.98296	2.07297	2.47959	3.16178	2.07885	1.46351	1.6079	3.46892
Parcel292	3.88769	4.06955	2.49547	2.45497	1.76894	2.78641	2.55495	2.47856	2.49013	2.90212	3.14258	3.31947	4.0434	4.53597	5.05874	3.56549	4.75607	1.01954	3.0189	3.6167	3.72263	5.06437	3.02512	3.30171	4.01281	1.91397	3.94617	3.02163	4.28125	2.14343	3.21499	2.27149	2.76945	3.81538	2.75984	2.00472	3.48205	4.3656	4.71334	1.90534	3.84769	2.7054	3.33675	3.34223	4.65556	2.9312	1.9764	2.29251	5.68729
Parcel293	-0.223398	0.443695	-1.15041	-1.03255	-0.636941	-2.09305	-0.631367	-0.466042	-0.737431	-1.91032	-0.596553	0.148144	0.896451	-1.19676	-0.660298	-0.970503	-1.88181	-0.470166	-1.8108	-1.27566	-1.09031	-2.05953	-1.42873	-2.19353	1.41746	-0.513713	-1.32202	-1.53061	-0.914993	0.664601	-0.0354723	0.527328	-0.401534	-0.296626	-1.23202	-1.07767	0.467443	1.26137	0.786524	0.210738	0.563123	-0.233057	0.344769	-1.50076	-1.58477	-0.700066	-0.892414	-0.985234	-1.44326
Parcel294	0.656405	1.09007	-0.349906	-0.060857	-0.477703	-0.637929	-0.385885	0.0784572	0.493095	0.381087	-0.520863	0.520563	2.6594	2.93314	0.592414	0.780595	1.46769	-1.78393	-1.00166	-0.08308	0.299022	0.701665	-0.189111	-0.0207328	2.78997	0.64988	2.09358	1.11649	3.60493	1.00865	1.25317	0.832602	1.10238	1.97834	0.961166	0.0878931	1.3016	1.53352	2.13368	0.765945	1.99989	1.26162	1.85999	0.939465	1.49108	0.816897	0.355258	0.529193	1.16529
Parcel295	1.41475	1.64173	2.05115	1.14917	0.619362	2.22765	0.0257109	2.61907	0.914698	2.23482	0.69154	1.55326	2.15239	2.85715	1.70748	2.2676	2.43783	-1.61272	0.370095	1.68638	1.84679	2.65301	1.05826	1.66824	1.95108	0.284527	2.25324	1.8562	3.13646	1.71212	1.85502	1.13267	1.5977	2.38696	1.54485	1.33665	1.92687	1.42144	2.37984	1.22741	2.36636	1.50465	3.28723	1.72165	2.42108	1.69172	0.846187	1.12086	1.61719
Parcel296	1.04873	2.30022	1.39364	2.57248	1.62257	1.83693	1.94775	0.970575	2.13619	1.91964	2.82107	2.71147	2.01988	2.63976	3.2338	2.99986	3.91269	1.15728	2.64392	2.46866	3.27827	3.45312	2.75381	1.9826	4.5454	1.7079	2.81519	2.55687	2.92157	1.94986	3.39716	1.78519	1.42847	2.50582	1.81977	1.65218	1.83692	2.79417	3.42677	1.13545	3.08887	2.99366	2.74321	2.95822	3.90828	1.92959	1.65765	1.96388	3.49323
Parcel297	2.7869	3.69558	1.99597	2.5217	0.796968	2.26737	1.47178	2.52608	1.90037	2.87351	3.19852	3.74172	3.15808	5.21445	5.1728	4.96249	4.7674	1.3365	4.38105	5.30341	4.89209	5.40063	3.33825	4.63513	3.97237	2.48713	4.19368	3.60393	3.77981	3.06367	4.82277	3.61613	2.9165	3.94531	3.31264	3.21327	3.83124	3.51143	5.32061	2.82478	4.52621	4.51679	4.81663	3.00024	3.53121	2.38121	2.63813	2.29014	5.03489
Parcel298	1.84407	3.34624	2.63812	2.48011	2.06177	1.99632	2.08408	2.0024	2.23874	2.18643	2.60296	3.32627	2.34683	5.68014	5.04237	3.8374	4.88579	2.31565	5.54592	4.332	4.31908	4.79156	4.46272	3.54836	1.86965	1.31206	2.16594	1.73253	2.2513	1.42619	1.78995	1.04597	0.079649	1.72251	1.12409	0.569251	1.91896	2.28637	2.44766	1.43187	2.18129	1.95205	2.3779	1.56326	2.85556	2.38947	2.77419	3.10973	3.03151
Parcel299	-0.134314	1.37668	0.300913	1.59156	1.89609	0.25651	1.72568	-1.46118	1.3964	-0.114837	0.698983	-0.101693	1.91113	1.32423	0.892895	1.80348	0.656981	0.293517	0.737937	0.850597	0.163516	1.41891	0.00479615	0.0771781	1.74889	-0.26773	1.41729	0.874114	2.03427	-0.0860957	0.797964	0.312884	0.898542	1.44016	0.530886	-0.912189	0.891622	0.521375	1.23574	-0.419974	1.59999	1.29732	1.08849	0.739401	0.83302	0.54953	1.91962	0.75616	0.831522
Parcel300	3.05454	2.91752	2.47382	2.69848	2.45642	1.80924	1.85123	1.93652	2.0307	2.55946	2.92855	3.10575	3.65201	3.87243	4.00255	3.81592	3.7461	0.919845	3.83718	4.54142	4.89725	5.19513	3.33568	4.31818	3.34051	1.87751	4.76282	3.94184	5.36924	2.272	3.17132	2.39432	1.29416	3.26926	2.45881	2.19414	2.30273	4.02333	4.22692	2.09363	3.07879	3.21918	3.94448	1.7858	3.56744	1.91854	4.70009	2.16621	4.61914
Parcel301	2.27309	2.218	1.20432	1.45321	1.08083	0.315934	1.04043	1.37726	1.09388	1.48362	2.00225	2.23053	3.45681	2.90798	3.03826	3.13172	3.16829	0.595543	2.24851	2.64756	3.64156	4.17863	2.81972	3.15131	2.6681	2.60725	3.69513	3.21449	3.72236	0.259819	1.87157	1.38249	2.53357	3.44465	2.49016	1.64629	2.45587	2.53162	2.34818	1.23602	3.08348	1.39996	1.95954	1.7428	3.38625	1.42911	1.87846	1.50523	3.82052
Parcel302	0.630563	2.34223	1.29891	1.82798	1.41669	1.1735	1.03131	0.812138	1.15248	1.06613	1.49806	1.69239	3.52872	2.66872	2.03151	3.11211	1.81034	-0.140822	0.912295	2.49638	1.64487	3.05337	1.13556	0.962092	1.8375	1.46399	1.65145	1.6925	2.27216	0.341569	1.20402	-0.742873	0.96728	1.67253	0.570609	-0.00365253	0.223027	0.614716	0.848436	-1.39883	0.770476	0.422632	-0.0449801	2.25639	2.66657	1.5457	-0.0207837	0.896761	2.97423
Parcel303	0.768784	1.39327	0.615492	1.59669	1.46146	1.30467	0.790453	0.021451	1.10091	0.77854	1.62541	1.47392	2.11631	2.9595	2.33118	2.00431	2.91613	0.380524	1.29223	1.65226	1.90029	1.82176	1.02355	0.43009	1.57329	0.516483	0.656562	0.480096	1.35873	0.555076	-0.42758	-1.82715	-0.0984161	0.20944	0.015745	-0.692957	0.108211	-0.64533	-0.547443	-0.393377	-0.320828	-0.46868	-0.940912	1.3957	1.8123	0.858081	0.0600749	0.26333	1.8427
Parcel304	1.06052	1.46709	1.48961	0.924546	1.23778	0.775904	0.935013	0.943129	0.999842	0.479701	0.712786	0.831452	1.45869	2.22674	1.45063	3.19633	2.74027	0.287136	1.65519	1.0033	1.40413	1.58377	1.01448	0.483156	1.09591	-0.667091	0.431431	0.193414	0.657839	0.22248	0.818914	-0.35992	-0.467056	0.552162	0.577757	0.208732	0.226936	0.309949	0.947396	-0.304438	0.88284	0.68892	0.602463	0.455182	1.47988	0.425499	1.26538	0.0111134	1.37521
Parcel305	2.32654	3.25229	3.4487	2.32027	1.27672	2.73627	1.50071	2.93071	1.46782	1.46914	0.625405	1.86748	2.73205	2.39421	2.13548	2.44361	2.26549	0.339001	0.85796	2.1409	1.17309	1.73785	0.354084	1.36597	3.03119	0.859819	2.0544	1.66174	2.68647	1.96235	1.78472	2.13219	1.90983	2.14984	1.43405	1.70526	0.978981	1.90435	2.82808	0.882234	1.97385	1.19921	2.02916	1.49799	1.73684	1.78201	1.27136	0.807218	2.33411
Parcel306	1.17342	3.01603	1.69873	2.15025	0.656157	2.7764	0.844065	2.0886	1.02117	1.30678	-0.132183	1.07316	2.79482	2.12547	2.13127	2.71163	2.46037	0.67874	1.0495	1.72366	1.02083	1.26367	0.493543	0.293459	2.93193	0.622451	1.35469	1.19649	2.1472	3.53054	2.27225	1.86968	2.61107	1.99056	2.04601	1.4623	2.33715	1.816	2.44357	0.373733	2.57268	1.54813	1.98958	1.02557	1.39533	1.21704	1.91108	1.89992	1.1298
Parcel307	0.0203261	1.72947	1.60228	2.6172	2.61103	1.45171	2.37271	0.334411	2.15602	0.582962	-0.437001	0.450263	0.709733	1.60997	0.902808	2.81682	2.31146	0.479451	2.22841	1.22961	0.161246	0.702692	-0.427231	-0.563479	1.26418	-0.0789836	1.15	1.15313	2.04925	2.75296	1.37089	1.12876	0.76089	1.70833	1.43872	0.74718	1.48134	1.17691	2.50055	0.745663	2.51552	1.82787	1.76848	1.41603	1.33016	1.53366	0.901085	1.17186	0.34519
Parcel308	0.355065	2.40249	0.879759	1.6848	0.761649	1.56597	0.560369	1.0935	0.938688	1.34187	0.436292	1.20488	2.34238	2.3741	2.20276	3.21776	2.56896	0.271312	1.51947	1.99721	1.07308	1.87099	0.609206	-0.0493414	2.63579	1.28302	1.42651	1.15547	2.77674	2.45347	2.15963	1.96199	2.37155	1.51316	2.11184	1.21916	2.39309	2.12883	3.50141	1.32329	3.36928	2.20486	3.21753	1.33157	1.72054	1.87593	1.4146	2.04944	1.32467
Parcel309	0.264741	1.32928	-0.609932	0.395319	-0.107311	0.758864	-0.0793309	1.4583	0.0867941	1.00545	0.545995	0.374191	0.959488	1.50345	1.04716	1.2254	1.9955	-1.30033	1.36876	2.69274	1.01725	1.47802	0.815566	0.584545	1.45451	0.85374	1.72888	1.04494	2.55646	1.18392	1.93082	0.322161	1.06734	2.22921	0.866643	0.710379	0.677901	0.97606	1.07489	0.308093	2.23384	1.52093	1.1521	0.990886	2.17269	0.941506	1.39095	1.97629	1.86612
Parcel310	-2.12373	-0.530307	-3.62615	-3.52414	-2.05393	-2.30207	-2.08337	-0.680516	-1.61965	-2.37365	-2.44828	-1.44259	-0.512341	-0.39099	-1.49485	-0.478651	-1.08008	-2.51824	-3.12583	-0.7636	-1.09177	-0.557572	-1.37199	-3.46121	1.68782	-0.410917	0.3179	-0.616109	1.37082	-0.0419715	0.823305	0.207246	0.38217	0.955914	0.0643128	-1.12885	0.901005	0.968103	1.20798	-0.351875	1.42917	0.657838	0.78415	-0.252683	0.14219	0.0173261	-0.0329056	0.809566	-0.80798
Parcel311	-1.37173	1.23851	-0.312098	1.37807	-0.112641	-0.258134	1.27025	-1.52499	0.640006	-0.672069	0.267682	-0.391096	-0.846373	-0.680487	-0.0953633	1.00249	0.281278	1.72703	0.751822	-0.0425522	-1.02121	-1.78089	-1.22312	-2.08657	0.52465	-1.02158	-0.264712	-0.604404	0.151497	-0.300551	0.0064186	0.118653	-0.644273	-0.281648	0.184101	-0.580989	-0.369186	-0.24672	-0.0341928	-0.645853	0.860385	0.921634	0.471486	0.312849	-0.379305	0.357591	0.606258	0.550996	-0.55402
Parcel312	-0.937648	-0.226447	-0.650092	0.410133	-0.13912	-0.771433	0.700919	-1.76811	-0.0930553	-0.623415	0.166932	0.251345	-0.214246	-0.425236	-0.333912	1.59768	0.854587	0.424546	0.565483	0.274235	0.228036	0.487387	-0.21278	-2.43468	0.882557	-1.23836	-0.475926	-0.362462	0.688924	-0.464846	-0.0305985	0.228601	-0.497706	-0.161916	-0.278486	-1.10757	0.0483085	0.298475	0.761295	-0.89361	0.705958	0.654013	1.02055	0.374996	0.749688	0.742782	-0.118305	0.16227	1.29542
Parcel313	1.73178	1.36541	2.09682	2.93418	2.78248	1.1092	3.81873	-0.716069	1.54001	0.013527	1.33588	1.22579	0.619311	1.15853	1.67258	0.834697	0.808562	3.50212	1.94335	1.36056	1.16362	0.696966	1.18661	0.597168	-1.22246	-0.975928	-0.768334	-0.98929	-1.49546	-0.658776	-0.687725	-0.367925	-1.40484	-1.10699	-0.792848	-0.119684	-0.00458359	-0.00454759	-0.330165	-0.200009	-0.128806	0.0537858	-0.41235	0.31643	0.188907	0.192123	0.576748	0.735239	-0.0733772
Parcel314	2.08346	1.71101	2.42252	2.79005	1.80018	0.630912	2.21148	-0.0127466	1.18145	1.25736	0.929205	0.983007	1.18637	1.14001	1.40787	1.71511	1.14036	1.79754	1.76734	1.95489	1.48407	1.23058	1.17805	0.276409	0.686318	0.0165917	-0.307734	-0.754397	-0.40632	1.27626	0.88595	0.177643	-1.27183	-0.259067	-0.0520512	1.22622	0.632912	1.26092	1.12163	0.169579	0.687678	1.07492	0.978487	0.526234	0.618205	1.51545	1.9007	2.50398	0.893316
Parcel315	3.39032	3.92767	3.20321	3.0104	2.47352	2.11458	1.91133	2.10129	1.0448	2.23295	2.09854	1.45236	3.26005	2.96205	3.15096	3.45838	3.56815	2.32396	3.21156	3.55533	1.93509	2.80989	2.04477	2.5186	2.49143	1.30039	1.75491	1.90526	1.76091	3.35356	3.98734	2.40901	1.00603	3.07466	2.53407	2.56349	2.99268	2.72082	3.67263	1.34568	3.37908	2.248	3.85927	3.05078	2.93299	2.26528	0.60151	2.01986	4.20647
Parcel316	0.387777	1.09999	-0.162709	0.0746652	0.860404	-0.517176	0.561002	-1.81332	-0.252116	0.0534177	0.351961	-1.17465	1.87545	1.5116	1.2847	3.17009	1.97029	0.932356	1.66215	1.85579	0.291279	0.701078	0.69267	0.712647	0.854749	-0.961905	-0.00554109	0.0955543	0.224811	1.45904	1.56321	0.109095	0.18945	0.246148	0.221085	1.67139	0.859132	-0.0591062	0.404016	0.0367039	0.712846	0.80401	0.566844	0.229436	0.54649	-0.25506	0.550414	1.86593	1.85432
Parcel317	1.97904	1.91407	1.54484	2.74948	2.53063	0.500788	2.63431	-0.308997	1.77037	1.1795	2.60911	2.53314	0.745296	1.96048	2.09004	0.81697	1.66821	1.836	2.28897	4.12876	1.0812	1.41181	1.24567	1.90502	-0.256641	1.30686	1.46677	1.36988	1.19452	1.46559	0.954892	0.738385	-0.154443	1.57277	1.11968	1.81602	0.876492	2.00916	1.46097	1.23074	0.992295	1.13999	0.663778	0.678722	0.338565	-0.617177	1.43062	1.47695	1.76296
Parcel318	1.83487	1.92899	1.68805	1.24072	1.58994	2.10869	0.801924	2.60288	0.729644	1.97837	1.12696	0.652507	3.19916	2.4385	2.46046	4.01308	3.40384	2.03783	3.41603	3.34302	2.40645	3.52351	1.88737	3.39007	3.4462	1.48548	2.78383	2.45222	2.88006	3.42833	3.47012	3.58191	3.23983	2.79099	2.29433	4.01247	2.77382	1.97237	3.81435	2.51393	2.80168	2.03026	3.21653	3.01881	2.53514	1.82959	1.848	1.36337	5.16927
Parcel319	2.54433	3.85266	2.55096	2.27286	1.97568	2.38389	2.21244	1.63022	2.03725	1.67092	2.08282	2.6391	3.44555	2.06666	2.89573	3.64805	2.54731	2.45229	2.52264	1.81156	2.0923	1.45134	1.98236	1.46676	1.13674	1.11317	0.851512	1.68187	1.63746	1.79815	1.48298	0.819756	2.02295	1.95533	1.66578	2.43525	3.32576	1.21006	1.6267	1.21247	2.12658	1.29318	2.32917	1.94158	2.14719	1.20257	0.0725486	-0.572247	2.66198
Parcel320	1.33187	2.35784	2.38247	1.79874	1.27841	1.51033	1.61765	1.51363	1.68396	1.11342	1.99673	1.68121	2.42102	1.35878	2.07827	2.70015	1.97346	1.54266	2.79225	2.54043	1.31984	1.28814	1.06421	1.5692	1.31794	1.64748	0.356199	0.766586	1.62621	2.12623	2.46515	0.832036	1.69292	1.64522	1.83857	1.75276	2.30315	-0.0378391	1.15365	0.0672772	1.42194	0.676366	2.29222	1.57624	1.55964	1.57057	0.369616	-0.102458	2.48077
Parcel321	2.37783	2.57652	2.32328	2.59351	2.08908	2.5081	2.45998	2.46107	1.87157	2.15073	2.22803	1.66895	2.40789	1.94421	3.33561	2.84901	2.34676	2.4178	1.91412	1.08522	1.9923	2.10305	1.22762	1.6087	-0.244795	0.170134	0.687658	0.793528	0.0680306	1.82071	0.295794	1.4714	1.44883	1.38106	1.18183	2.13517	1.711	1.48353	1.18574	1.64867	1.50958	1.16119	1.49802	1.84166	2.84012	1.9756	1.14798	0.0456546	1.54673
Parcel322	1.54312	3.97714	2.31578	2.33606	1.55789	1.94916	1.62761	1.87127	1.76392	2.41664	2.33624	2.80007	3.92684	3.20929	3.25165	4.08926	3.5069	1.71318	3.84639	2.96364	2.71923	2.58745	2.50989	2.48535	1.39835	2.23687	1.45279	2.05159	2.30882	2.48645	3.33121	2.66326	2.69075	2.00495	2.9055	4.13308	2.60517	1.54112	2.76264	1.90737	2.37364	1.7523	3.78721	2.87981	2.26252	1.86445	-0.231748	0.480164	4.32902
Parcel323	0.549772	0.237628	1.56277	1.92968	2.54894	1.30697	1.9647	0.498812	1.22234	1.84827	0.516293	1.61405	0.792927	0.102783	0.648315	2.22415	1.30238	0.862227	0.986942	0.245709	0.892704	1.39156	0.663255	0.946901	0.0223608	-0.317429	-0.511343	-0.370814	0.117354	1.47338	1.30019	0.455827	0.700088	0.0601604	0.0683577	1.37908	1.20982	0.729252	1.04535	0.322933	0.57271	0.413282	0.59962	2.54027	1.66472	2.90356	0.40753	0.0543953	1.11399
Parcel324	1.9311	3.12093	1.79829	1.85894	0.470066	1.77972	1.37837	1.94749	1.63648	2.18901	3.124	3.24508	2.96132	3.28201	3.63155	3.25336	1.84774	0.321625	2.69626	3.60329	3.13504	3.52325	2.47762	2.03148	2.37044	2.32737	2.21624	2.32374	2.922	2.44454	2.80502	1.52295	1.96832	2.44607	2.54086	2.89469	1.72809	1.61557	2.04346	1.8498	2.36837	1.88231	1.87959	2.5757	2.74654	2.38323	1.35488	1.49568	3.98193
Parcel325	2.00192	2.7472	1.4816	1.4959	0.269495	2.60358	0.148092	2.21436	1.95499	2.96911	2.06354	1.3508	2.80007	2.79056	2.21482	2.70406	2.37887	-0.68335	-0.441588	1.1889	2.57031	3.69566	1.42128	1.66822	3.32276	1.01768	2.22717	2.35395	2.3544	2.65183	2.75253	3.16313	1.92848	2.0253	1.50605	1.205	1.49558	1.24362	2.30874	1.17617	1.68024	2.50543	1.82517	2.37607	2.46456	2.85954	3.15467	0.52905	4.4398
Parcel326	2.11277	3.82942	2.787	3.51986	1.9958	3.58229	2.3139	3.28381	3.25329	4.78421	3.33595	4.00217	3.13811	4.65651	4.27384	4.03553	5.1832	1.60058	3.01216	3.69276	4.08767	4.82755	3.41252	3.77245	2.40022	2.27826	2.73005	2.27516	2.97455	1.29722	3.20902	2.06009	1.99435	2.23217	2.12558	2.14355	2.30424	2.30851	2.93331	1.89727	2.77274	2.23651	2.88563	2.47276	2.77951	2.04738	1.72855	1.41834	4.98012
Parcel327	1.4964	2.20731	3.15816	3.04996	2.13607	2.78109	2.59982	1.44093	2.73683	1.64761	2.03468	2.46048	0.932379	2.27738	2.77559	1.80315	3.0354	1.67889	1.56518	1.08747	1.15973	1.31745	0.224907	0.091388	1.68683	0.190125	0.951864	0.704392	1.60235	1.14577	1.52885	0.726531	1.02664	0.936214	0.951577	1.0339	1.39062	0.442001	1.70737	0.748173	1.26993	1.31133	1.70148	0.323385	1.12902	0.359112	0.3172	-0.329563	2.42507
Parcel328	1.08824	2.24333	2.45947	2.46951	1.33494	1.92806	1.27365	2.62976	2.09441	1.91537	2.96605	2.62611	1.47375	3.39763	3.78553	1.78435	3.49102	1.49686	2.38239	3.13736	2.98738	3.18717	2.79445	2.23237	3.1129	1.00512	2.6823	2.32055	3.26099	2.5683	3.0294	2.1849	1.667	2.45831	2.4183	1.0616	2.38591	2.20319	2.71308	1.53879	2.93195	2.68709	3.00462	1.96467	2.73743	2.711	1.86752	1.83619	3.7187
Parcel329	1.79604	2.54781	1.86757	2.19636	0.555864	2.24518	0.504388	2.36369	1.51159	3.12099	2.9806	2.69403	2.77201	3.72657	3.56533	3.39753	3.67588	0.48483	2.86281	3.80337	3.95357	4.21858	3.12493	2.55541	2.56729	1.89391	3.50522	2.64554	4.37013	1.37188	1.65931	0.908842	1.26099	2.50437	1.3687	1.16673	0.527116	1.08286	1.97404	1.49909	1.67563	1.48311	1.5046	2.94443	3.84395	2.55924	3.16855	3.4769	3.68186
Parcel330	2.26361	2.0755	2.96393	1.86038	1.1637	3.36994	0.472751	3.01326	0.698942	2.73298	1.63666	1.53701	2.76141	3.45137	2.40558	1.81038	2.63192	-0.229244	2.03946	2.61148	2.36742	3.34139	1.37154	2.12074	4.06091	1.86254	2.71054	2.01582	2.77018	2.30255	2.22358	3.14354	2.28228	2.40504	2.41758	1.89571	2.04693	2.02025	2.23849	1.68474	2.60776	1.9545	3.31653	1.53828	3.22611	2.33207	1.69448	1.26432	3.54166
Parcel331	2.61137	3.14915	2.74952	2.09127	1.23521	3.62492	0.750636	3.93631	1.0452	3.8308	3.71888	2.5694	4.57113	4.54195	3.61541	4.01842	3.51693	0.123385	1.93026	3.51353	3.2526	4.75851	2.52932	3.68828	2.6418	1.98975	3.96388	2.87924	4.12546	1.69177	2.12732	2.68695	2.5216	3.52839	2.78269	2.45907	2.1328	2.70107	3.07	2.15275	3.8015	2.78798	3.9227	3.01948	4.46835	3.56278	1.96503	2.1488	4.48806
Parcel332	0.151308	2.04871	0.799852	1.40426	-0.0801699	1.89579	1.24581	1.61651	1.17704	1.82076	2.28212	1.43941	1.43821	2.87172	2.27841	2.31959	2.55273	0.447915	1.05124	2.22871	1.55958	2.12123	1.07483	0.70633	2.67198	2.14654	1.67039	1.26032	1.80005	1.11076	1.54188	1.86287	1.6951	1.27902	2.10134	1.72784	1.2343	1.196	1.87931	0.837053	2.17205	2.242	3.25953	1.00436	1.85711	1.91978	0.626271	0.992297	2.30524
Parcel333	1.30067	3.12071	2.77099	2.0621	0.562754	2.8723	0.351619	3.1835	1.21156	3.19217	2.69937	2.74946	2.75133	3.77527	3.3835	2.59564	3.03555	-0.248787	1.51588	2.26543	2.99323	3.71442	2.44747	2.84374	3.54765	1.57715	3.00593	2.50959	3.79407	2.50451	3.09225	3.0655	2.21858	2.64152	2.15359	1.94617	1.86846	1.99971	3.38113	1.71874	3.31848	2.50411	3.53631	2.67993	3.42227	2.44735	2.36606	2.27737	3.65848
Parcel334	0.521187	2.17215	0.699889	1.1739	0.441576	0.949328	0.49145	2.81123	0.509095	0.892622	2.83504	1.32046	1.57468	2.50405	2.10833	2.11707	2.36738	0.501712	1.16336	2.33567	2.67163	2.89656	1.73056	1.67482	2.827	1.72036	2.80612	2.44879	3.94643	1.33202	3.16323	3.49458	1.74777	2.02677	2.21486	1.47333	1.79702	1.18692	2.12124	0.116723	2.37394	2.26712	1.59274	1.81901	2.93691	2.39684	1.3276	0.47848	3.12627
Parcel335	0.698064	2.98925	2.36551	3.11309	1.92343	2.26354	2.10875	1.94189	2.34499	2.21452	3.05188	2.62844	1.32866	1.86275	2.15333	2.10546	2.31453	1.7157	1.77153	2.1642	1.75136	1.83962	1.20444	0.757494	2.37487	0.983985	1.22798	1.7002	1.8067	1.63682	1.97772	2.05759	1.34009	1.28364	1.67274	2.13484	1.99716	1.06211	1.70083	1.59907	2.08249	2.04146	2.89653	2.07007	2.07154	2.07502	2.53348	2.74881	2.36663
Parcel336	0.547925	1.2664	-0.0781143	1.14992	0.994381	1.37321	0.853262	0.930317	1.806	1.55516	1.97471	1.95895	2.28889	1.81378	1.78489	2.10603	1.81853	-0.0409405	1.83288	3.23406	1.57242	3.26371	1.43078	1.66547	2.17899	0.841759	1.6263	1.65824	2.7536	2.61876	3.1204	1.56211	1.4612	1.87041	2.4062	1.91252	1.43227	1.20044	1.34047	1.59216	1.99009	1.65676	0.992873	2.92668	2.49544	2.47613	1.07493	1.20039	4.65957
Parcel337	1.66082	1.33976	0.855035	0.455277	-0.0659882	2.09866	0.538626	3.38436	1.35364	2.74814	2.13445	2.44031	2.90213	5.15122	2.8033	3.22795	3.9428	-0.269694	2.18769	5.11912	4.39346	4.83403	3.09974	4.35072	2.89631	2.17607	2.48869	2.4181	3.09801	1.87394	2.26739	2.93624	3.01732	2.67052	3.96411	3.77576	2.92593	1.17657	1.83053	2.7918	3.08147	2.92756	2.28897	1.99106	2.64033	1.3264	1.76439	1.47171	3.67687
Parcel338	1.96435	2.93976	2.43091	2.38129	1.74477	2.0621	2.42298	2.18085	1.94325	1.49619	2.88202	1.92877	2.87967	3.58838	2.92339	4.08042	3.50734	1.21582	2.87613	2.7843	3.95444	3.20299	3.62316	2.82603	1.12474	0.550283	1.75989	2.32025	2.44679	1.36406	1.59444	1.25779	0.993657	2.16273	1.93814	0.949398	1.60654	1.88296	1.8893	1.19772	2.68181	1.94628	2.09935	1.69237	3.1321	0.676495	1.60352	0.444776	2.69129
Parcel339	-0.856087	0.245186	1.33187	0.359193	0.716613	1.71114	0.631182	0.948372	0.817086	1.06433	0.469531	-0.157059	-0.315267	1.85363	0.948328	2.81985	2.47694	0.732188	1.69657	0.693422	0.59702	1.25536	-0.139114	0.633453	0.27614	-0.153633	0.622638	0.602745	0.642797	1.71754	0.686163	0.36521	0.266256	0.707471	0.356349	1.25899	0.836363	-0.539757	0.375804	0.2208	0.363158	-0.334333	1.30907	-0.255803	0.370778	-0.620451	-0.101941	-1.29951	1.47858
Parcel340	0.446901	0.0623068	0.826263	0.385417	2.36925	0.964131	1.39788	-0.0230729	1.27575	0.37013	0.100863	0.422399	0.317946	1.13421	1.03209	1.88222	1.94114	0.964028	1.18694	0.424637	0.46938	1.1424	-0.24968	-0.0296267	0.171026	-1.40499	0.0471206	0.0966738	0.357759	-0.610634	0.0092145	-0.382706	-0.721309	0.110137	0.0596105	0.118	-0.312212	-0.615442	0.297941	-0.333272	0.31633	-0.0185146	0.433372	0.00275344	0.724204	-0.150348	0.0225893	-0.916875	1.12655
Parcel341	1.60705	2.14977	2.38636	1.18183	1.20973	2.48601	0.3784	2.32127	2.4415	2.74645	1.76795	1.5327	1.09912	2.31662	2.03481	1.52939	1.8704	0.652286	0.645228	0.821112	2.2385	1.94511	1.13229	0.917797	2.68376	0.778799	1.07255	1.08241	1.83354	2.2428	1.77916	1.32002	1.34	1.27479	1.18662	1.17392	1.98995	0.676454	1.72905	0.446653	1.51737	2.08481	2.57529	0.371003	1.18494	1.0755	1.00737	-0.221222	3.19085
Parcel342	0.284092	2.6539	1.28945	0.389534	0.197154	0.9002	0.368409	1.52079	1.14813	0.977226	1.06863	1.35004	1.52601	2.28324	2.60517	3.24108	2.93133	0.541468	1.66232	2.28086	1.47425	2.04662	0.917696	-0.204214	2.56099	1.12134	1.49145	1.22449	2.41493	0.677765	1.11549	2.18185	1.6586	1.59035	2.39247	1.6122	1.64523	0.554185	1.2558	0.421137	2.71362	2.06849	2.02393	0.67009	1.25193	1.09989	0.42063	1.81492	1.56914
Parcel343	-0.285107	1.61355	-0.672696	0.688127	-0.75201	0.196359	0.179825	0.825551	0.620163	0.590807	0.895117	0.352986	1.11015	1.52739	1.44325	2.69044	1.79523	0.0538515	0.778547	1.37926	1.0178	1.95684	1.54149	1.32474	1.49934	-0.157827	1.17735	1.42392	1.74777	0.116687	1.33742	0.443226	0.605261	0.905408	1.31787	1.4535	0.26173	-0.914142	0.15981	-1.01617	0.35568	0.667361	0.212853	0.153042	0.779689	-0.0592286	0.102603	0.100439	1.13352
Parcel344	0.148942	1.31798	0.43581	0.0194903	-0.27681	0.471475	0.106671	1.20005	1.09559	0.461867	1.63732	0.844711	1.33792	2.30898	1.545	2.22439	1.62269	-0.28381	0.550613	1.16341	1.33597	2.32049	1.37891	0.781731	1.57609	-0.296919	1.80637	1.63399	2.22128	0.879797	1.47272	2.00131	1.44752	1.72153	1.90188	1.28856	2.70164	0.917054	1.74395	0.085412	2.15048	1.38279	2.70656	1.50758	1.6533	0.204759	0.708837	0.24331	1.84426
Parcel345	2.00484	3.46589	4.16231	2.52493	1.11281	3.25128	1.74263	4.11301	2.52778	3.1405	3.19278	2.3054	3.2043	2.87665	3.14716	2.57497	2.42319	0.407593	1.77703	2.70441	2.90638	3.42299	2.64573	2.86383	1.75624	1.64553	2.59056	2.12679	2.53014	1.32424	1.89534	2.00347	1.89501	1.81055	1.68409	2.56592	1.26773	1.07989	1.76511	1.81976	1.49296	1.75649	1.7946	2.4423	2.30297	1.04448	1.58849	0.639241	2.70334
Parcel346	1.76914	2.02227	0.355572	-0.970603	-1.33888	0.320534	-0.991074	1.55028	-0.0591336	0.845509	-0.0773869	1.08573	1.43053	0.793904	0.889163	0.602894	1.70059	-0.00863308	1.81892	2.30135	1.28488	0.671806	0.436549	0.471318	0.348109	-0.0681012	0.154598	-0.0965047	-0.745152	-1.09192	0.402351	0.776703	0.0289345	-0.664978	-0.0763286	1.88943	0.221953	-0.706459	-0.266177	0.034575	0.24323	0.597978	0.137569	-0.483066	0.0205031	-0.706247	0.126986	-0.632829	1.72036
Parcel347	0.08728	1.0299	0.175257	-0.563054	0.261926	1.4002	-0.116574	0.500877	-0.073744	-0.205242	-1.44579	-1.3602	-0.451189	0.428853	0.671353	2.15956	1.23197	0.0236938	0.808589	0.356566	0.433436	1.01372	-0.39616	0.162729	0.413521	-0.652945	0.678186	-0.1879	0.126827	-0.696885	-0.423777	0.353954	0.935375	-0.311456	-0.0416449	1.36395	-0.0833083	-0.203998	-0.0601017	0.012493	0.216006	0.319365	0.140846	0.404573	1.23033	-0.448482	-0.922967	-0.230144	1.82735
Parcel348	1.16808	0.965104	2.65282	0.168697	0.655547	3.08898	0.6075	1.37481	1.07564	0.819129	-1.17811	-0.151854	0.666795	1.10824	1.12511	1.96108	1.56665	-0.471103	0.142411	1.02635	0.410578	0.793486	-0.884389	0.21707	0.195493	-0.552619	0.239538	0.259828	0.945766	0.368956	0.530891	0.361407	1.51869	0.394207	0.645734	1.18169	0.253908	-0.234754	0.970983	-0.137045	0.467604	0.605812	0.784419	0.185483	0.53555	-0.674663	0.096654	-0.770484	0.582388
Parcel349	0.645148	2.25624	0.697266	0.493321	-0.114792	1.57331	0.190522	1.24458	0.634728	0.637606	-0.734208	-1.04215	2.70363	2.13912	2.11903	3.61347	2.15819	-0.361262	0.767995	0.949515	0.304108	1.04824	-0.021578	0.435361	1.73351	-0.190096	0.751134	0.519899	1.62165	1.58019	1.26929	1.30168	1.81603	1.32606	1.12756	1.65277	2.08412	0.461421	1.43251	1.11426	1.93174	1.27682	1.43266	0.995937	1.21199	0.0204765	1.22921	0.444084	1.42377
Parcel350	-0.145075	1.89716	-0.578974	0.859209	-0.113156	-0.316012	0.94179	0.253807	0.0496597	0.362316	-0.274552	-0.0163381	0.883987	1.43553	1.18915	0.203223	1.94849	-0.262153	0.635358	1.69007	0.179667	1.56306	0.294413	0.56353	0.453828	-0.0283607	0.315967	0.602298	1.40927	0.00561038	-0.511713	-0.0865935	0.194005	0.331843	-0.127948	-0.513737	-0.704406	-0.963171	-0.110073	-0.408703	-0.353596	-0.347767	0.156511	0.657914	0.260699	-0.358328	0.80037	0.0596307	0.302411
Parcel351	1.58019	3.44061	1.72415	3.50412	1.77392	1.45842	1.94464	2.75531	2.47523	3.51091	4.2061	3.31179	3.57598	3.22904	4.03455	3.27745	2.80575	2.46719	2.99785	2.28765	1.60237	0.62878	2.41709	1.88417	5.43305	2.01679	6.85788	6.16072	3.51083	3.34226	3.5053	2.84337	3.27697	5.74878	3.80647	2.59039	3.78202	5.22368	4.66359	2.92533	5.06062	5.13888	3.62946	3.31667	4.10655	4.91543	1.59218	3.08607	4.7249
Parcel352	0.260911	1.38019	0.616493	1.66024	0.410191	0.264594	0.629034	0.793711	1.73667	0.620433	1.56782	0.608348	1.88606	0.866902	0.825044	2.75242	1.10921	0.840648	0.0600695	0.549537	0.0206534	-0.839934	0.489799	-0.0683583	3.16939	0.228167	2.33825	2.00776	1.68233	1.78323	2.06616	0.693751	2.09026	2.03667	1.93711	0.892446	2.47988	2.28954	2.5575	0.6658	2.73091	2.39941	2.95288	1.48114	2.35607	2.26885	1.32485	1.96678	2.28232
Parcel353	3.258	4.29726	3.78719	3.31002	1.6512	3.03611	1.55286	3.20131	2.94333	4.02584	3.86243	3.3017	3.70168	5.72761	4.67248	4.24292	4.129	1.87834	4.37486	4.18904	5.86917	4.73145	4.0483	4.04986	3.02371	2.15548	3.18814	3.0804	3.79513	2.13927	2.71051	2.44781	3.30071	3.98859	3.31085	2.67961	4.28657	3.40325	3.51181	2.64621	4.35127	4.45346	3.5305	3.58447	4.8135	2.77868	3.25779	4.17164	4.34728
Parcel354	2.40068	1.94495	2.5335	2.45959	2.47884	1.76546	1.34	2.05724	2.18662	1.75484	3.37946	2.98757	1.7941	3.17694	2.5777	2.72439	3.15795	0.643484	2.47366	2.8286	2.85862	2.89945	2.96497	1.74959	2.49827	0.943589	2.26731	2.26876	2.68303	1.34467	0.910433	1.42219	1.56499	2.56695	1.69337	0.935404	2.34745	2.83801	2.54812	1.40515	3.13371	3.71694	2.50815	1.4729	2.17255	1.98611	1.76749	3.64573	2.90329
Parcel355	2.17874	2.81716	3.86038	2.31715	2.47478	2.67884	1.36437	2.59844	2.94998	2.38469	3.53816	3.27956	3.29771	2.86094	2.87323	3.11719	2.72121	1.60328	2.33933	2.67766	4.29627	3.03376	3.10215	2.1047	2.24939	2.055	2.3608	2.26726	3.20929	1.85539	2.65354	0.877363	2.52257	2.7096	2.13245	1.45896	2.69924	2.41871	3.73841	2.09766	3.39862	3.1727	3.62061	1.9394	3.11074	2.12203	3.79286	3.0707	4.12514
Parcel356	-0.397198	1.38113	1.75823	2.27639	1.92502	1.11912	2.04503	-0.0687606	2.08916	0.00823722	1.71745	0.00903932	-0.869776	-1.19935	0.771134	0.343785	-0.748383	1.86135	0.429038	-0.0185097	-1.58501	-2.4047	-0.617513	-1.08136	0.450788	-1.19908	0.871189	0.621648	0.939403	0.674228	-0.155523	-0.0694366	-0.206755	0.858409	0.868949	0.658427	2.05823	1.03827	0.960825	0.679736	1.33732	0.414925	1.11376	-1.03529	-0.428812	0.602251	0.350121	0.885779	-0.907757
Parcel357	-1.66129	0.16006	0.377189	0.727083	0.579021	-0.338638	1.39111	-1.77264	1.00721	-1.16625	-0.040375	-0.833457	-1.86468	-4.34292	-1.20049	-1.04838	-3.46182	1.01888	-2.08844	-1.69576	-4.22758	-3.63525	-2.50216	-3.12203	-0.157883	-1.47003	-0.795826	-0.633688	-0.261748	0.0355595	-0.62566	-0.546054	-1.07794	-0.906791	-0.56735	0.0112792	0.261018	-0.709078	-0.403409	-0.00394198	-0.219186	-0.098467	0.291474	-1.22262	-0.986135	0.11653	-0.765377	0.755424	-0.7778
Parcel358	1.5847	1.72716	1.07649	0.210592	0.37623	0.665134	0.48666	1.40684	1.08144	1.61514	1.38288	1.3868	2.35786	2.48652	1.81136	3.76188	3.01378	0.490446	3.25604	2.57436	2.1652	2.98412	2.1106	2.91749	1.35659	1.24272	1.8959	1.91318	2.77766	2.99742	3.102	1.68851	1.6624	2.45691	2.26705	2.96831	2.22519	1.1084	1.95766	1.69189	2.42156	1.49622	1.63889	2.44045	2.29093	1.59276	1.57465	0.826744	3.04793
Parcel359	4.31337	5.77129	6.2275	3.60201	1.99106	6.77793	3.1922	5.82043	4.4975	5.62593	6.54189	4.19044	5.15691	7.47722	9.01223	4.30032	5.28049	2.8775	6.37748	4.07093	10.2359	7.35251	5.82058	6.16542	4.48576	4.01326	5.8427	6.19765	5.38916	5.342	4.06459	4.20798	4.12572	5.5659	4.58604	3.1361	4.29238	5.28825	3.96472	4.32562	5.47987	5.10214	4.46825	4.72041	5.34835	2.87712	2.88887	1.33135	7.3925
Parcel360	3.11119	3.96127	3.30051	2.59138	1.29556	3.93793	1.78735	3.87853	2.76122	4.98809	4.54711	4.16656	4.27679	4.24444	3.30364	3.54005	4.28805	1.51565	2.89688	3.2625	4.8135	5.11529	2.9659	4.16521	3.8501	2.79177	3.4926	3.48053	4.17037	4.49539	3.78593	3.19054	2.33147	3.39288	2.8339	2.58201	2.88109	1.94089	2.57462	1.16784	2.66305	2.94963	2.37223	3.13361	3.34127	2.46886	2.05308	-0.20967	6.60204
Parcel361	2.30826	6.27086	2.40187	2.38493	1.06353	3.18702	1.31823	3.93775	2.33533	3.95423	3.52696	3.86599	6.39175	5.18102	5.14045	4.45276	5.16292	1.24503	4.15657	4.62471	4.22886	4.885	3.05095	3.78962	4.07574	4.45627	4.82784	3.97943	5.93313	3.28336	3.01945	4.64852	3.83964	4.56879	3.79467	3.50454	3.33333	3.51838	3.36552	1.92506	4.229	3.21775	2.89794	4.30745	4.51945	2.38097	2.159	1.383	3.8937
Parcel362	2.5808	4.77645	2.36068	2.1058	-0.0376074	2.59021	0.710879	3.44707	2.06817	3.11876	2.73194	2.23444	3.09407	3.91832	4.16043	3.25872	3.57153	0.776573	2.71967	3.50541	3.58306	4.5353	2.98902	3.63384	2.8871	3.28305	4.68442	5.19039	7.02237	2.36453	2.52799	3.35337	3.82124	4.61309	3.9481	4.14748	2.06791	2.02114	1.78412	0.944339	3.31149	2.61234	1.48436	4.17516	4.70873	1.52931	2.61332	1.30944	3.80486
Parcel363	4.97978	4.63981	3.76258	4.20711	2.39812	3.64319	2.78373	4.16894	3.131	4.10252	4.97813	3.33449	3.75579	4.72425	5.41911	3.9903	4.3074	3.66541	5.09613	4.28114	5.66805	5.29757	4.95974	6.93281	3.60745	4.22038	6.37646	5.87848	4.92493	5.48334	3.87931	4.01311	3.41927	6.00447	4.99821	4.36814	4.63924	4.64822	4.35847	3.68514	5.88871	4.07319	4.03309	5.79259	4.96157	4.16408	4.30408	3.49268	4.80197
Parcel364	4.99186	5.55488	3.77519	4.5115	2.25415	3.94525	2.75078	5.12831	3.92247	5.72445	5.61043	4.69561	4.36493	5.11624	5.73907	4.18555	3.99138	2.81506	4.22485	3.25805	5.60643	4.62851	5.74343	6.49679	4.31723	5.28822	8.10647	6.69132	5.66931	3.75239	4.21358	3.90844	4.20538	7.04517	4.49916	4.31338	4.37058	4.95269	3.86984	2.71131	5.35898	4.33814	2.91482	5.65394	5.31468	4.70507	4.96782	4.24824	6.74456
Parcel365	2.24516	3.1648	2.853	3.42766	1.96348	2.72602	2.80615	2.65138	3.03984	1.93101	3.80455	2.20095	1.70899	2.65376	3.12734	3.96342	2.99072	2.46508	3.99166	3.00143	2.88206	3.13803	2.97056	3.25033	3.561	1.86415	3.07467	2.59269	2.97272	2.83855	1.87219	1.80614	2.05131	2.57337	2.56538	2.34434	2.68511	2.66559	3.10862	2.53715	3.28036	2.95932	3.55968	1.80986	2.19141	0.984079	2.17682	2.20604	2.59884
Parcel366	0.91757	2.43291	2.32454	2.36223	1.48974	1.42175	1.94402	1.68626	1.39483	1.33731	2.3966	1.92928	0.995414	2.33799	2.60558	2.61899	2.53103	1.28078	2.6431	2.09214	2.07426	2.8301	1.54871	1.18712	2.35881	0.6113	1.55288	1.62762	1.59114	1.25417	1.825	1.88138	0.820146	1.52413	1.73589	1.58521	1.50034	1.23472	1.81705	0.99619	1.88411	1.55397	1.74252	1.64771	2.21586	1.19082	1.27544	2.01896	2.57009
Parcel367	3.82925	2.73889	3.52938	3.80154	2.70887	2.70831	2.14803	2.78995	2.62852	2.74564	3.23269	2.58208	1.93167	3.05673	2.68188	2.85066	2.53966	1.74557	2.61872	2.78937	2.76553	2.20458	3.29822	3.07471	2.94759	1.54031	4.06139	3.15144	4.99121	3.16403	1.72461	2.92845	1.99198	4.57013	3.09316	2.74971	3.25254	3.57854	2.483	2.79806	4.53068	4.02401	2.99216	2.47956	1.77306	1.40021	2.06991	2.23062	2.26513
Parcel368	2.35409	2.99247	1.98665	2.96592	2.31438	1.48422	2.43227	1.17233	1.24038	2.05094	2.25281	1.24806	2.99848	2.43876	2.94969	3.23136	3.00167	3.05266	3.48292	3.75948	2.39001	1.98554	2.65177	3.13358	1.8919	1.17695	2.0807	2.10381	1.42972	3.67453	3.2668	1.70699	1.90408	2.40767	2.08747	2.71186	2.5699	1.83501	1.98402	1.80085	2.43572	1.93829	1.39395	2.08619	1.88162	1.98442	2.79841	2.73997	4.0301
Parcel369	2.05045	3.91935	1.81933	2.22338	0.518345	1.16924	1.40267	3.60642	1.97156	2.00945	3.20939	1.96435	3.57078	2.96699	3.62583	3.00341	2.50483	1.67484	2.79572	3.98518	3.01598	3.17649	2.92686	3.67486	3.88636	2.7385	2.61966	2.01924	2.51312	2.27869	3.19689	2.89679	2.75842	2.15336	1.5475	3.47506	1.65054	1.52944	2.18222	1.58851	1.97518	1.38371	1.74959	2.86036	2.27709	1.47098	2.43123	2.17917	4.70372
Parcel370	1.36691	2.40099	1.34131	2.44924	1.78915	0.777207	1.99875	0.28451	0.153482	-0.0480383	1.35136	-0.0687382	1.33372	1.98867	2.36207	2.22529	2.29367	2.56112	2.42538	2.20424	0.862313	0.0964378	0.976168	1.16159	1.4073	0.862866	1.06942	0.794265	1.0072	1.04915	1.46197	0.969583	1.35137	1.31751	1.07302	1.64915	1.32251	0.351654	0.480454	0.575617	1.50727	0.936115	0.827761	0.448331	0.354185	0.0903108	1.94096	1.58099	1.09919
Parcel371	3.9982	4.98577	2.18765	3.08486	2.02746	1.89059	1.9403	2.77764	1.44091	1.75225	2.67946	1.93355	2.36633	2.16062	3.70089	2.50819	1.93499	2.71476	2.52935	2.63363	1.9456	1.51245	2.2472	2.45864	1.92874	2.2354	3.04028	2.20391	2.43266	1.83293	1.39534	2.11555	1.77963	3.08262	2.02288	1.92495	1.92903	2.12902	2.14029	1.19592	2.81583	1.77235	1.76617	1.95157	2.76145	0.365752	2.50387	2.19459	2.28268
Parcel372	2.32069	2.81479	2.29067	2.95722	2.12625	2.14863	1.58122	3.0431	2.11303	1.72	1.81751	1.96823	2.80092	2.98244	2.61335	3.39149	2.60049	1.51696	2.22908	2.53753	2.19415	2.46436	1.0377	2.1673	2.529	2.37618	2.80875	2.98256	3.7126	3.40662	3.05203	2.76495	2.32088	2.9741	2.5325	2.25472	2.84384	3.10237	3.60723	2.05234	3.20858	2.41505	2.39641	2.89247	2.86892	1.14352	3.07163	1.42547	2.93434
Parcel373	0.0921037	1.97385	1.87654	2.5911	1.76801	0.573591	1.82519	0.807798	0.79958	-0.0425021	2.04929	0.666843	1.05786	2.16752	2.85121	1.98518	2.12137	3.32031	2.58738	2.05992	1.56219	0.771875	0.698563	1.03401	1.98745	1.06016	1.4919	1.11232	1.65164	1.5915	1.76633	1.75949	1.38035	1.59482	1.41672	2.13864	2.16924	0.573719	0.868497	0.806263	1.83697	1.12074	0.938024	1.42579	0.878195	1.12278	1.39525	1.30878	1.03097
Parcel374	1.75484	2.66306	1.13715	1.90351	1.47149	1.40701	1.7433	1.02604	1.04926	1.24241	1.85146	1.08022	2.77341	3.60319	3.44159	3.93969	4.39421	0.860315	4.59098	4.97986	2.71613	4.33335	2.02907	2.83554	1.20278	0.613358	1.65229	1.77647	2.73752	2.44444	2.61984	2.40415	2.11506	2.35633	2.82828	2.86643	2.71974	1.2597	2.39294	2.57737	2.54462	2.34293	2.372	2.46656	3.25204	1.78073	1.58317	2.40654	3.45452
Parcel375	3.64036	3.45078	3.26298	2.38579	1.88694	2.85848	2.13941	2.98252	1.63185	2.43793	2.29751	2.66215	5.89569	3.90104	4.40636	4.19857	3.32077	0.90208	3.93184	5.01226	4.49041	5.39703	2.97606	3.4355	1.72604	2.45727	1.96922	1.75017	2.84537	1.74604	2.43926	1.87214	1.84875	2.06691	2.30493	2.67616	2.35606	1.21603	2.13198	2.27495	2.58815	2.22196	2.12271	2.97237	3.41516	1.81737	2.12464	1.86623	3.53494
Parcel376	2.72693	1.85179	2.54801	1.6418	1.92535	2.202	1.97659	2.41829	2.28415	2.25845	2.74283	2.90964	2.68992	2.92178	2.9778	4.62521	3.19514	1.5753	3.89946	3.24591	2.97299	2.47784	2.1233	2.10186	1.57547	3.12465	2.33045	2.39892	3.5013	3.24087	3.33703	2.27092	3.30519	3.35988	2.3822	3.02962	3.35078	1.90546	3.34084	2.41279	3.0238	1.78769	4.50428	3.15769	2.95868	0.881607	1.34491	-0.248998	1.98321
Parcel377	2.15742	2.54693	2.39101	2.51705	1.39447	2.06775	1.05647	2.86417	2.54694	2.45954	1.8231	2.8354	1.34811	2.03408	2.21765	1.99903	1.91059	0.979297	2.82835	3.17616	3.21392	2.46787	2.58488	2.92531	2.84369	3.89967	5.00236	4.53297	5.45867	4.52364	4.05163	3.43815	2.85656	5.16004	3.86166	2.70989	3.00858	3.91434	3.3899	1.54233	3.92355	2.97877	2.01456	3.58862	3.35005	1.29612	3.37124	1.82581	3.48048
Parcel378	0.858233	1.1882	1.65064	1.63051	1.28429	2.25802	1.07702	1.98293	2.48894	2.41645	0.997518	1.58732	1.33297	2.43175	1.19101	3.75942	2.21296	0.528994	2.50898	4.02982	2.3198	2.65967	1.0507	1.90503	3.7049	2.2532	3.0745	3.29003	3.74259	3.60211	2.9325	3.19235	2.78137	3.92736	3.50657	2.57298	2.25351	2.29093	2.88298	1.5195	4.38715	2.74772	2.02798	2.81945	2.46072	1.13831	1.54291	1.17671	2.02093
Parcel379	1.27032	2.25831	0.701406	2.0745	1.00962	1.09739	0.899528	1.14916	1.27234	1.3142	0.850053	0.519623	0.13316	0.966571	1.94602	1.30375	0.845335	0.196641	0.979696	1.37047	0.503749	1.22889	0.858443	0.852982	2.02186	0.807263	2.47695	2.61177	2.91757	1.60119	1.89076	0.982637	2.36975	2.82248	1.61468	1.72665	0.609912	0.806913	1.38657	0.35341	1.40114	1.00783	1.60179	1.16463	0.997063	-0.620701	1.46536	0.380771	0.366528
Parcel380	1.31259	2.50111	0.814742	1.30356	0.286792	1.0988	0.42054	2.28701	1.30054	1.50413	1.21962	1.93197	0.933252	2.19533	1.4181	2.44794	2.44306	-0.51541	1.17115	2.96735	1.99853	2.48054	2.01342	2.62388	3.02518	2.9685	3.2756	3.31483	3.27076	3.50448	2.50679	2.5988	2.53908	3.24453	2.64627	3.50303	1.03377	1.66693	1.85782	0.757372	2.36741	1.39418	1.62001	1.62513	1.98033	-0.928784	1.92683	-0.927304	1.02421
Parcel381	1.39665	2.44487	1.18814	2.89156	0.873208	0.827358	1.4895	0.774413	1.2872	0.661636	0.733082	1.07515	0.514136	3.13838	1.85065	2.04618	2.52819	0.0208503	1.88846	2.84771	1.40164	3.15708	1.15671	2.57183	1.47965	1.01075	1.07221	0.545824	1.64739	0.341054	0.0903041	-0.0170936	-0.205101	0.559316	0.144926	0.0253557	-0.395322	-0.642956	-0.305644	-1.29533	-0.314786	-0.610245	-0.89087	0.790873	1.72051	0.581518	2.08476	-0.210766	1.08268
Parcel382	1.91437	2.10755	1.1664	1.32998	1.3934	1.44389	0.914013	1.42339	1.06254	2.56749	1.26406	1.35397	2.78416	2.62239	2.11934	3.26998	2.96088	0.2869	3.39415	4.20597	2.54899	2.76314	2.29311	1.66415	1.13272	0.672665	2.18489	1.99711	2.32476	1.30381	1.94878	1.27566	1.37234	2.31796	1.46552	2.08418	0.122185	1.42537	2.16203	0.515368	1.73261	2.35139	1.20019	1.76263	2.10992	1.88388	1.98551	2.40102	2.43987
Parcel383	1.89857	1.44501	1.62887	0.307416	0.314928	1.29609	0.413012	2.12573	0.415702	1.73845	0.0635233	1.01374	2.21317	2.21595	1.389	3.35365	2.47534	-0.928159	1.63952	2.20248	1.60637	2.77919	0.538307	1.34545	0.974718	0.263339	1.37778	1.24605	1.90813	0.808852	0.914816	1.16843	1.61104	1.63096	0.877097	1.48277	0.311195	0.88196	1.38035	-0.182278	1.55033	1.20712	1.45472	1.14463	2.07681	0.364487	0.764118	-0.398559	2.08498
Parcel384	-0.348439	0.990499	-0.25466	-0.480788	0.0109544	0.73167	0.127148	0.986209	-0.483117	0.58651	-1.05386	0.115102	0.386959	2.24289	0.523611	1.43316	2.22928	-1.28268	0.103785	0.537754	0.182268	1.84377	-0.335038	-0.960139	0.764062	0.031098	0.535162	-0.24129	0.794955	0.0813963	0.90448	1.12948	0.91773	0.773591	0.829989	0.418165	0.386159	0.918413	1.55501	0.0687152	1.31457	1.12946	2.22575	0.672855	0.973211	0.727048	0.0163665	-0.474789	0.763764
Parcel385	3.52885	5.70883	3.85076	2.91723	1.52352	3.90499	1.46667	4.5814	2.77375	5.9973	4.12796	5.18024	4.88896	5.06681	5.57207	4.5757	4.41319	2.09552	4.84355	4.12001	6.2783	5.37263	4.40203	6.4467	3.85	3.50669	5.01822	5.01321	4.57747	4.27285	3.29836	3.52084	3.07654	5.54431	4.47302	2.65896	4.12926	4.0611	4.358	2.99062	5.06263	4.07794	3.96565	3.04445	3.9793	2.72915	4.20714	3.04668	5.60106
Parcel386	3.03711	4.37878	2.53461	2.11856	0.882647	2.80019	0.78729	4.25453	1.90304	3.54423	3.29618	2.72786	4.14987	3.67477	3.31311	4.04518	3.76497	0.401013	2.62798	3.70109	3.26426	4.67562	2.81218	4.65613	4.74104	3.15364	5.64714	5.1884	5.79397	4.96465	5.13446	3.55833	3.17412	5.52502	4.52511	2.78444	3.77408	4.46563	5.44824	2.69802	4.85317	4.38783	5.11077	3.45775	4.19258	4.63005	5.74345	2.83596	6.43989
Parcel387	3.55791	1.85343	2.20341	2.20854	1.61753	1.83863	1.1164	2.90529	1.57116	3.32405	2.80363	2.81685	3.69705	2.94024	3.32005	1.69973	2.81414	0.965844	3.41484	2.64951	3.72847	3.32627	4.47524	4.00994	3.99066	3.98802	4.5422	4.42373	3.46073	2.25664	3.42962	3.48232	2.71655	3.51151	2.89322	2.72104	2.76268	4.29497	2.95634	1.43382	3.58693	3.10111	2.89069	3.37677	4.42131	2.40466	2.02409	2.27254	3.91754
Parcel388	5.50407	5.78719	3.91444	4.1606	1.78271	4.78846	2.43469	5.71244	3.52094	6.22212	6.38563	5.54542	5.37993	4.48302	6.06324	3.21834	3.55729	2.48406	4.7904	4.00395	5.73551	4.87961	6.10746	5.85982	5.36907	4.81891	7.79106	6.87316	5.59055	4.92574	4.93306	5.52432	4.17276	6.58245	5.34834	4.43086	4.89645	6.31239	5.67888	4.58659	6.18446	4.95368	5.79413	7.41057	5.94262	5.18864	4.90473	4.77716	5.77577
Parcel389	3.55078	4.43382	3.15904	3.14536	2.71249	3.31103	2.64215	3.82374	3.63365	4.85481	3.6729	5.57268	4.29315	4.01921	4.48736	3.00546	4.00212	2.26353	5.19901	2.93444	2.73785	3.76754	3.62537	2.48307	1.44937	3.00382	1.87554	1.96192	1.96856	1.8258	1.99884	2.80672	1.79854	2.3616	2.18593	3.33719	1.96269	1.96088	2.75299	2.09121	1.85273	1.93525	2.69911	3.49653	2.94424	2.5754	0.329898	1.49736	3.43474
Parcel390	2.45039	4.36311	1.75322	1.40011	0.694517	2.88684	-0.222159	3.95822	1.34793	5.3227	2.85963	5.30437	3.98184	4.28094	5.97246	3.24132	2.76002	-0.295577	3.52327	4.15386	4.22768	5.28872	3.95584	3.45227	2.72919	2.95594	3.92176	3.67786	3.38216	2.64587	3.45123	3.69211	2.96638	3.37911	3.11526	3.34301	2.14214	4.69875	5.01416	3.12482	3.07817	3.18042	3.59269	4.54307	4.56517	3.75382	3.08064	2.27433	6.86558
Parcel391	2.40009	0.730264	1.74607	0.36325	0.832191	1.33271	0.40795	2.0213	1.12887	1.51459	0.918831	1.15094	1.7577	1.91498	1.45992	2.82051	2.07595	-0.533246	1.11053	1.28695	1.51032	1.35429	0.477193	1.48892	1.68984	1.6548	2.13172	2.22546	2.00877	2.08027	2.58464	2.88313	2.60579	2.55867	1.53316	3.813	1.44358	1.34274	3.11519	2.42718	1.08846	0.788915	1.88619	2.74622	2.08488	2.06507	1.72448	-1.46229	2.41746
Parcel392	2.91944	2.36774	1.643	0.972414	0.401056	2.33725	0.39028	3.56994	1.45668	2.57923	2.781	2.64839	4.36568	4.21212	4.71764	6.26281	5.65288	-0.251596	3.86183	3.77571	4.76302	4.65677	3.23689	3.9274	2.36378	2.02013	4.69032	4.23888	5.16109	3.8002	4.97201	2.80129	3.61202	5.05515	4.15868	4.00361	3.89219	2.9505	4.37937	3.57034	4.21157	2.83321	3.19069	3.51457	5.05598	2.40172	1.81064	-0.122959	5.30967
Parcel393	3.47949	3.23547	2.664	2.44858	1.09488	2.33661	1.55113	3.17178	1.31782	2.68884	3.33142	2.97218	4.07629	6.22959	4.47457	5.75433	6.28839	0.514516	3.96855	4.5427	6.85918	5.38889	5.07694	6.11615	2.26341	2.23423	4.70305	4.07516	6.00227	3.07162	4.72311	1.4608	3.91853	4.84493	4.1922	3.03349	3.21936	3.52657	4.69563	2.94565	4.56876	3.95278	2.68296	2.27927	4.86514	1.65072	2.52796	1.80433	3.81229
Parcel394	4.70919	1.53816	1.38024	0.572167	0.711789	3.77297	0.159418	6.28603	1.72802	3.84118	4.91474	5.40298	4.51295	6.41422	4.08504	4.24518	4.35118	-0.569115	3.88372	4.58597	8.17279	6.50398	7.87	7.65899	2.57935	4.35493	4.80306	3.53233	3.95041	1.67417	3.74291	2.3105	3.63241	5.32205	4.47575	2.68396	3.76026	4.51397	2.8066	2.22096	4.23047	4.26063	2.1769	2.47887	5.97403	0.399302	1.77625	1.2206	4.19595
Parcel395	4.89441	4.02407	4.1645	3.18743	1.87022	5.00054	2.24952	4.50354	2.59086	3.6184	4.49332	4.92442	4.57454	6.81351	6.85654	5.04831	6.79725	0.381214	5.11776	5.06444	8.05092	7.531	5.8877	6.5164	2.44312	3.79785	3.99353	3.75465	4.14214	1.36544	3.31141	1.85564	2.94097	3.97464	3.40511	2.9754	2.33704	3.48228	2.92451	2.44915	3.69621	3.36565	1.98133	2.43272	5.0283	3.10887	3.14095	2.89403	5.52451
Parcel396	2.27718	4.48914	3.52021	3.04169	2.49351	3.26623	2.54302	3.47444	2.09481	2.77387	3.79518	4.23122	4.4189	5.0204	3.97767	4.60091	4.99601	-0.0293985	3.58804	4.41845	6.8387	5.76632	4.48113	3.52061	2.10494	3.10275	3.81548	4.04189	4.33602	2.59191	4.31582	2.05775	3.11941	3.75473	3.66533	2.67768	3.56729	3.37764	2.91231	2.68306	3.84958	3.11958	2.27667	3.8807	4.42492	1.72596	3.74881	2.53724	4.32796
Parcel397	2.66301	3.92726	2.84627	2.66856	1.32822	2.98796	1.09882	3.39904	2.07309	2.73619	3.96264	4.54777	6.329	4.94768	3.08285	4.1242	4.22659	-0.087596	2.6201	2.9669	5.21244	4.26205	5.06426	4.04795	1.98016	2.3648	3.39311	3.47933	3.48735	1.60127	2.08366	1.22501	1.93002	3.39031	2.92902	1.86389	2.43249	2.3281	2.05151	1.80706	3.32585	2.53679	1.15816	1.77883	3.64685	1.7357	2.21001	1.02068	3.91242
Parcel398	5.17075	5.25276	4.57459	3.48605	2.12257	4.83899	2.37322	5.7949	3.39025	4.31952	4.88487	5.17639	5.35577	5.21946	5.57419	4.5952	5.98761	2.25629	6.25566	7.24446	7.34574	6.02367	4.81584	5.70938	3.56834	3.47885	3.83034	3.95141	4.53833	1.46655	3.34267	2.27044	3.2136	4.27056	3.80409	3.11859	2.16778	2.54595	3.24789	2.47485	3.93775	3.03382	1.71505	2.48253	4.37653	1.72243	3.14777	1.84458	4.52132
Parcel399	2.63229	4.34457	2.91989	3.68872	2.91692	3.02679	2.88824	3.95403	3.46151	3.29729	3.94902	3.88191	3.28823	4.86879	4.06397	3.84629	3.9896	1.52047	3.3762	3.64233	5.3499	4.06479	4.62265	3.86336	2.21394	3.3946	2.97427	2.86505	3.78142	2.58673	2.40698	1.93811	2.87832	3.09748	2.21438	2.19097	2.48293	2.348	2.13702	2.10424	3.31326	2.19843	1.97539	2.37084	4.01565	1.84911	3.612	1.75773	4.53499
Parcel400	2.29829	2.97787	2.2996	1.76249	1.74446	3.07274	1.83882	3.26317	2.78337	2.40735	3.68751	2.56684	2.65243	4.26432	4.1489	4.32333	4.29984	0.235751	2.93901	2.10853	5.85093	5.4585	3.69711	3.58296	1.98968	2.50182	3.51808	3.75862	4.33818	2.77098	2.45482	0.869058	2.36604	3.93077	2.81131	2.62328	2.06828	2.92837	2.57843	2.53178	3.50235	3.10319	1.50558	2.24458	4.29352	1.88585	1.81358	1.4511	3.73873
[truncated: 351 more columns]

## Sheet: Pvalues_fdr
	Parcel1	Parcel2	Parcel3	Parcel4	Parcel5	Parcel6	Parcel7	Parcel8	Parcel9	Parcel10	Parcel11	Parcel12	Parcel13	Parcel14	Parcel15	Parcel16	Parcel17	Parcel18	Parcel19	Parcel20	Parcel21	Parcel22	Parcel23	Parcel24	Parcel25	Parcel26	Parcel27	Parcel28	Parcel29	Parcel30	Parcel31	Parcel32	Parcel33	Parcel34	Parcel35	Parcel36	Parcel37	Parcel38	Parcel39	Parcel40	Parcel41	Parcel42	Parcel43	Parcel44	Parcel45	Parcel46	Parcel47	Parcel48	Parcel49
Parcel1		0.112342	0.131181	0.711799	0.414395	0.214247	0.0474717	0.0137381	0.860043	0.124021	0.281134	0.215277	0.0164069	0.0161828	0.323227	0.00593531	0.397064	0.00608175	0.345823	0.111434	0.0121236	0.00344705	0.00444119	0.0135686	0.00349211	0.199649	0.000375119	0.000681605	0.000521698	0.0127845	0.00651812	0.376426	0.0346535	0.000814856	0.0117856	0.134475	0.0241877	0.0277797	0.0244487	0.164026	0.00436915	0.0145283	0.0679488	0.00261017	0.000871764	0.030132	0.00820804	0.00186592	0.0027633
Parcel2	0.112342		0.205598	0.346581	0.816294	0.215761	0.663628	0.0312108	0.709741	0.0204832	0.792673	0.254348	0.016642	0.223191	0.348244	0.0169531	0.317681	0.0296767	0.962942	0.186296	0.146294	0.0143658	0.0245701	0.0140973	0.00339857	0.0103679	7.80696e-05	0.000327861	0.000380088	0.0596653	0.00535573	0.107354	0.00310274	4.98002e-05	0.00419925	0.0254381	0.000747964	0.00300643	0.00545181	0.0544483	0.000435401	0.00560352	0.00777976	0.00519464	0.00200588	0.00716366	0.000653294	0.00669813	0.000158507
Parcel3	0.131181	0.205598		0.736841	0.984127	0.698506	0.202919	0.117263	0.808054	0.740398	0.707944	0.832157	0.152436	0.381967	0.74744	0.0395032	0.75534	0.0104504	0.00921438	0.798092	0.861019	0.25574	0.137576	0.16277	0.0390975	0.180973	6.43432e-05	0.000103236	5.36608e-05	0.319271	0.0216315	0.268783	0.0503538	0.000107066	0.00245736	0.0644803	0.154085	0.0250208	0.0357247	0.0810455	0.00120237	0.0288927	0.210558	0.00926303	0.0065664	0.00744748	0.00572186	0.00509712	0.00632301
Parcel4	0.711799	0.346581	0.736841		0.344711	0.415733	0.811009	0.174295	0.579719	0.349868	0.660446	0.771054	0.165179	0.353861	0.677982	0.0327902	0.866568	0.036918	0.0808899	0.697548	0.879899	0.108714	0.0983308	0.0737396	0.0342738	0.119681	0.000396391	0.000842474	0.00476094	0.0481011	0.0187541	0.237914	0.0834904	0.000517431	0.0107518	0.092872	0.0463541	0.0270302	0.0115342	0.12567	0.00244997	0.0137668	0.0727702	0.00954349	0.00583079	0.00576873	0.0245482	0.00407512	0.00137332
Parcel5	0.414395	0.816294	0.984127	0.344711		0.507039	0.578647	0.0975679	0.334205	0.855989	0.0930522	0.740095	0.835616	0.519416	0.968182	0.146219	0.708131	0.0877781	0.125312	0.64813	0.822216	0.150097	0.202558	0.15081	0.18839	0.372928	0.0191599	0.0297192	0.0688807	0.26942	0.110338	0.499594	0.324388	0.0530631	0.0887584	0.452327	0.480924	0.225825	0.187891	0.721802	0.074799	0.217347	0.375576	0.0283683	0.0196627	0.0331839	0.103711	0.00635017	0.00332712
Parcel6	0.214247	0.215761	0.698506	0.415733	0.507039		0.866949	0.1033	0.31282	0.470153	0.0687676	0.104085	0.0942849	0.257157	0.359022	0.00128649	0.405006	0.113952	0.656015	0.254416	0.061532	0.00254308	0.046925	0.0425775	0.00924563	0.200422	0.00221551	0.00343783	0.00654388	0.607435	0.00143704	0.0350247	0.11197	0.00520353	0.0322342	0.0661407	0.14972	0.0332149	0.0633283	0.207574	0.0161679	0.0240511	0.185568	0.0112717	0.00587805	0.0547613	0.0856149	0.0500434	0.000584926
Parcel7	0.0474717	0.663628	0.202919	0.811009	0.578647	0.866949		0.302956	0.706118	0.830669	0.841171	0.634018	0.827333	0.793291	0.466073	0.190043	0.278242	0.163801	0.13712	0.368592	0.305403	0.737198	0.463082	0.335768	0.105576	0.345455	0.0214704	0.0323469	0.0520399	0.155848	0.0630262	0.338375	0.203309	0.0283081	0.0698322	0.307131	0.190025	0.220666	0.276676	0.633945	0.057102	0.124865	0.517183	0.0370778	0.0172277	0.0545989	0.0174831	0.00894692	0.0113053
Parcel8	0.0137381	0.0312108	0.117263	0.174295	0.0975679	0.1033	0.302956		0.144754	0.197865	0.0115827	0.0631932	0.00125974	0.00376631	0.0142654	0.00626029	0.0488827	0.753898	0.188287	0.0775769	0.000833208	0.00133898	0.00649041	0.0152824	0.000603985	0.0866366	0.000512275	0.000648064	0.00027828	0.0387741	0.000316314	0.0667504	0.0509997	0.000629584	0.00192107	0.018812	0.0517499	0.00130232	0.000548315	0.00894829	0.000230982	0.000913774	0.00526879	0.000600352	0.0018096	0.0363595	0.000110325	0.0266311	0.000380507
Parcel9	0.860043	0.709741	0.808054	0.579719	0.334205	0.31282	0.706118	0.144754		0.64814	0.0423254	0.726597	0.485907	0.408144	0.289658	0.0204774	0.754551	0.0814275	0.31439	0.423454	0.512116	0.116157	0.073264	0.0350504	0.0463244	0.0733696	0.00777986	0.01245	0.00750159	0.300064	0.0383161	0.23936	0.0560853	0.0110087	0.0322878	0.147759	0.171772	0.0745927	0.182765	0.441654	0.0279477	0.113293	0.451916	0.0138345	0.0452694	0.166803	0.00945454	0.0168597	0.00289668
Parcel10	0.124021	0.0204832	0.740398	0.349868	0.855989	0.470153	0.830669	0.197865	0.64814		0.0423919	0.0951711	0.00432077	0.00754285	0.00239519	0.00147341	0.0707613	0.917194	0.159448	0.0241762	0.0074949	0.00109642	0.0219544	0.036465	0.00888844	0.0856344	0.000153053	0.000204941	0.000285023	0.054967	0.000140547	0.0301066	0.00412224	0.00012242	0.000321537	0.026257	0.00729881	0.00458812	0.000507978	0.0451226	0.00096648	0.00255961	0.0110398	0.032727	0.0305545	0.0675854	0.000290053	0.0380439	0.000656166
Parcel11	0.281134	0.792673	0.707944	0.660446	0.0930522	0.0687676	0.841171	0.0115827	0.0423254	0.0423919		0.220819	0.23327	0.195524	0.17112	0.00391953	0.534212	0.293253	0.289732	0.697342	0.522181	0.108226	0.0296356	0.0650464	1.06734e-05	0.0110789	4.38023e-05	0.00028695	7.064e-05	0.0136413	0.000761575	0.0171622	0.0237586	0.00036591	0.000771911	0.00187759	0.0265637	0.00318575	0.0158148	0.0247828	0.000504043	0.00489056	0.0390228	0.00462855	0.000106411	0.0378626	0.00417372	0.0268837	2.30075e-05
Parcel12	0.215277	0.254348	0.832157	0.771054	0.740095	0.104085	0.634018	0.0631932	0.726597	0.0951711	0.220819		0.0404214	0.0464819	0.0565998	0.000316341	0.182417	0.0878437	0.725087	0.301959	0.231471	0.0105451	0.0924016	0.0226389	0.000310571	0.0143446	7.14068e-06	0.000187863	3.13631e-05	0.0172958	0.000597831	0.0329154	0.0142616	0.000294031	0.000462193	0.0148782	0.0405924	0.00130971	0.00114869	0.0497212	0.00134845	0.00305768	0.0678588	0.00102836	0.00105824	0.0243587	6.796e-05	0.00943267	8.99502e-05
Parcel13	0.0164069	0.016642	0.152436	0.165179	0.835616	0.0942849	0.827333	0.00125974	0.485907	0.00432077	0.23327	0.0404214		0.00237499	0.00119968	0.00192501	0.0604345	0.443553	0.0309314	0.0127366	0.000752777	0.000270896	0.00626949	0.00230367	3.18481e-05	0.00308141	0.000114136	6.41197e-05	9.24362e-05	0.000176909	3.15406e-05	0.00891342	0.00289463	3.88018e-05	0.00306028	0.00923366	0.00159955	0.000933106	0.000204343	0.00196764	0.000511102	0.00575812	0.000521229	0.00228652	2.07469e-05	0.0133522	0.0010374	0.017116	2.10143e-05
Parcel14	0.0161828	0.223191	0.381967	0.353861	0.519416	0.257157	0.793291	0.00376631	0.408144	0.00754285	0.195524	0.0464819	0.00237499		0.0324299	2.0287e-05	3.88281e-05	0.353333	0.00306744	0.00637518	0.00170504	0.000339301	0.0047934	0.00588992	0.000275981	0.00518671	2.35577e-07	4.55185e-05	3.52214e-05	0.00341811	4.58815e-05	0.000795418	0.00108475	1.14714e-05	0.000126463	0.000133782	0.000762016	8.26607e-05	1.51415e-05	0.00048545	2.76205e-06	0.000102608	0.000332187	0.000559338	4.37427e-06	0.00156359	0.0512831	0.0418729	5.9949e-07
Parcel15	0.323227	0.348244	0.74744	0.677982	0.968182	0.359022	0.466073	0.0142654	0.289658	0.00239519	0.17112	0.0565998	0.00119968	0.0324299		0.0012815	0.047323	0.0683924	0.289522	0.106627	0.0767628	0.00754753	0.00319339	0.00428258	0.000696567	0.00343381	0.000110196	0.000409015	0.000140476	0.0116435	0.000172089	0.0160108	0.00989018	0.000119149	9.1894e-05	0.00128256	0.00113011	5.84422e-05	2.36593e-05	0.00215534	7.91213e-05	6.34152e-05	0.000539728	0.000213799	2.79492e-06	0.000276812	0.000547791	0.00319616	4.44629e-06
Parcel16	0.00593531	0.0169531	0.0395032	0.0327902	0.146219	0.00128649	0.190043	0.00626029	0.0204774	0.00147341	0.00391953	0.000316341	0.00192501	2.0287e-05	0.0012815		0.000103391	0.764319	0.000392609	0.000749849	0.000316167	0.000240537	0.000121788	0.000133271	0.000104935	0.00256663	0.00014374	0.000150711	0.00132241	0.00330489	0.000339976	0.000536934	0.000922202	0.000268819	6.69239e-05	0.00422995	0.00118552	1.5749e-05	6.02603e-06	0.000167115	1.79497e-05	0.000106971	5.41434e-05	0.000250366	3.88291e-05	0.00364012	0.0082514	0.00868043	1.03183e-05
Parcel17	0.397064	0.317681	0.75534	0.866568	0.708131	0.405006	0.278242	0.0488827	0.754551	0.0707613	0.534212	0.182417	0.0604345	3.88281e-05	0.047323	0.000103391		0.0585828	0.0357583	0.0193644	0.0114516	0.00145461	0.00186263	0.00536866	0.000358263	0.0132616	6.00588e-05	0.000365503	0.000150278	0.0135563	0.000466378	0.0363679	0.0137021	4.19474e-05	0.000474708	0.00478643	0.00218004	0.0010892	0.000162121	0.0057196	0.000134152	0.000842017	0.00314699	0.000631644	2.57855e-05	0.00365693	0.0386486	0.00979658	4.21786e-05
Parcel18	0.00608175	0.0296767	0.0104504	0.036918	0.0877781	0.113952	0.163801	0.753898	0.0814275	0.917194	0.293253	0.0878437	0.443553	0.353333	0.0683924	0.764319	0.0585828		0.121761	0.312538	0.0714414	0.469617	0.550507	0.394195	0.152233	0.813769	0.184605	0.0624133	0.0576307	0.837769	0.225366	0.774485	0.544294	0.032432	0.0645156	0.837224	0.109176	0.282551	0.360764	0.88987	0.0923582	0.492013	0.534791	0.0792268	0.0153851	0.167785	0.426645	0.11491	0.0337454
Parcel19	0.345823	0.962942	0.00921438	0.0808899	0.125312	0.656015	0.13712	0.188287	0.31439	0.159448	0.289732	0.725087	0.0309314	0.00306744	0.289522	0.000392609	0.0357583	0.121761		0.0976604	0.460106	0.0289911	0.0797526	0.00964251	0.000629206	0.143403	0.0113327	0.0171651	0.00189283	0.0792648	0.00120179	0.260722	0.0627896	0.0027172	0.00580265	0.046289	0.00125299	0.00331454	0.00315695	0.0890397	0.000697918	0.00796149	0.0352652	0.00226296	8.00067e-05	0.00311735	0.0750206	0.0112311	0.000122455
Parcel20	0.111434	0.186296	0.798092	0.697548	0.64813	0.254416	0.368592	0.0775769	0.423454	0.0241762	0.697342	0.301959	0.0127366	0.00637518	0.106627	0.000749849	0.0193644	0.312538	0.0976604		0.00967521	0.00680617	0.0219264	0.000936876	0.00160893	0.0826126	0.000704753	0.0011008	0.00085717	0.0151688	0.000693978	0.048765	0.00758787	0.00069143	0.00200479	0.0103671	0.000141397	0.00120896	0.00012732	0.00295889	0.000185458	0.000279357	0.00368686	0.0233241	0.000867647	0.00310919	0.00886518	0.00251948	0.000954488
Parcel21	0.0121236	0.146294	0.861019	0.879899	0.822216	0.061532	0.305403	0.000833208	0.512116	0.0074949	0.522181	0.231471	0.000752777	0.00170504	0.0767628	0.000316167	0.0114516	0.0714414	0.460106	0.00967521		0.010191	0.0320188	0.0103287	4.22308e-05	0.00191492	2.34127e-05	8.12896e-05	4.76547e-05	0.00827963	4.96258e-05	0.00568885	0.00553884	4.53835e-05	0.000392662	0.000692543	0.000159721	0.000306742	8.64839e-05	0.0161104	3.68717e-05	0.00117453	0.00384937	0.000477598	2.81906e-06	0.00247786	0.0288863	0.00764005	5.13972e-07
Parcel22	0.00344705	0.0143658	0.25574	0.108714	0.150097	0.00254308	0.737198	0.00133898	0.116157	0.00109642	0.108226	0.0105451	0.000270896	0.000339301	0.00754753	0.000240537	0.00145461	0.469617	0.0289911	0.00680617	0.010191		0.0128034	0.00715923	7.66775e-05	0.00308112	3.84386e-06	1.6099e-05	2.82105e-05	0.00102256	1.28035e-05	0.00144128	0.00142136	9.90714e-06	6.44991e-05	0.00143605	0.000192644	2.58246e-05	8.72098e-06	0.00157839	1.52179e-05	8.71034e-05	0.00161661	0.00135862	7.51658e-05	0.00284941	0.00313359	0.00850967	1.76492e-05
Parcel23	0.00444119	0.0245701	0.137576	0.0983308	0.202558	0.046925	0.463082	0.00649041	0.073264	0.0219544	0.0296356	0.0924016	0.00626949	0.0047934	0.00319339	0.000121788	0.00186263	0.550507	0.0797526	0.0219264	0.0320188	0.0128034		0.431212	2.76751e-05	0.00256965	1.9635e-05	5.0957e-05	1.01725e-05	0.00887246	0.00155344	0.0217395	0.0075936	0.00010652	0.000206351	0.00232939	0.00553958	0.00453293	0.00395206	0.0389356	0.00082425	0.00949867	0.0269473	0.00199185	5.69435e-05	0.00260061	0.0306368	0.0326167	4.88722e-06
Parcel24	0.0135686	0.0140973	0.16277	0.0737396	0.15081	0.0425775	0.335768	0.0152824	0.0350504	0.036465	0.0650464	0.0226389	0.00230367	0.00588992	0.00428258	0.000133271	0.00536866	0.394195	0.00964251	0.000936876	0.0103287	0.00715923	0.431212		0.000455568	0.00260779	2.88456e-05	0.000186879	8.59081e-05	0.00270617	0.000156139	0.0219609	0.00176034	4.93018e-05	0.000957031	0.00952652	0.000943308	0.000564263	0.000146694	0.0226501	0.000263458	0.00256399	0.0106587	0.00316498	5.62812e-05	0.000539501	0.011637	0.00309175	7.96638e-06
Parcel25	0.00349211	0.00339857	0.0390975	0.0342738	0.18839	0.00924563	0.105576	0.000603985	0.0463244	0.00888844	1.06734e-05	0.000310571	3.18481e-05	0.000275981	0.000696567	0.000104935	0.000358263	0.152233	0.000629206	0.00160893	4.22308e-05	7.66775e-05	2.76751e-05	0.000455568		0.00990602	0.00359935	0.00469039	0.00548209	0.0553471	0.00194656	0.00907957	0.0139375	0.00287172	0.00249628	0.0105134	0.0536664	0.0028994	0.00211907	0.154889	0.000229036	0.0103307	0.00749934	0.0284827	0.00187415	0.0541226	0.029763	0.102615	0.000109022
Parcel26	0.199649	0.0103679	0.180973	0.119681	0.372928	0.200422	0.345455	0.0866366	0.0733696	0.0856344	0.0110789	0.0143446	0.00308141	0.00518671	0.00343381	0.00256663	0.0132616	0.813769	0.143403	0.0826126	0.00191492	0.00308112	0.00256965	0.00260779	0.00990602		0.0012216	0.000215984	0.00559845	0.0245516	0.0059539	0.0153519	0.0014367	0.000862218	0.0081324	0.0588711	0.0152579	0.00259054	0.00394772	0.0277649	0.000496307	0.0146054	0.0216853	0.020626	0.00377549	0.0172448	0.137149	0.445862	0.000408468
Parcel27	0.000375119	7.80696e-05	6.43432e-05	0.000396391	0.0191599	0.00221551	0.0214704	0.000512275	0.00777986	0.000153053	4.38023e-05	7.14068e-06	0.000114136	2.35577e-07	0.000110196	0.00014374	6.00588e-05	0.184605	0.0113327	0.000704753	2.34127e-05	3.84386e-06	1.9635e-05	2.88456e-05	0.00359935	0.0012216		0.0294341	0.0720778	0.00212049	0.000613161	0.00406255	0.00779208	0.00703902	0.00175679	0.00374783	0.00435235	0.00258314	0.00354696	0.0350237	0.00139121	0.000996373	0.0211959	0.0100116	0.00126198	0.0584149	0.0225677	0.118375	0.00011863
Parcel28	0.000681605	0.000327861	0.000103236	0.000842474	0.0297192	0.00343783	0.0323469	0.000648064	0.01245	0.000204941	0.00028695	0.000187863	6.41197e-05	4.55185e-05	0.000409015	0.000150711	0.000365503	0.0624133	0.0171651	0.0011008	8.12896e-05	1.6099e-05	5.0957e-05	0.000186879	0.00469039	0.000215984	0.0294341		0.0588613	0.000462076	0.000193221	0.00294886	0.0526898	0.000641126	0.0100796	0.0107035	0.0116004	0.000676452	0.00296554	0.0259516	0.000601219	0.0016439	0.0230024	0.0183957	0.0120862	0.0744805	0.039023	0.138593	0.000215906
Parcel29	0.000521698	0.000380088	5.36608e-05	0.00476094	0.0688807	0.00654388	0.0520399	0.00027828	0.00750159	0.000285023	7.064e-05	3.13631e-05	9.24362e-05	3.52214e-05	0.000140476	0.00132241	0.000150278	0.0576307	0.00189283	0.00085717	4.76547e-05	2.82105e-05	1.01725e-05	8.59081e-05	0.00548209	0.00559845	0.0720778	0.0588613		0.00108893	0.000395192	0.00133517	0.0179328	0.0602971	0.0181118	0.00103789	0.0198511	0.00722952	0.0114067	0.0208096	0.00763488	0.00668179	0.0211283	0.00574174	0.000258958	0.0528104	0.0102073	0.241931	1.141e-05
Parcel30	0.0127845	0.0596653	0.319271	0.0481011	0.26942	0.607435	0.155848	0.0387741	0.300064	0.054967	0.0136413	0.0172958	0.000176909	0.00341811	0.0116435	0.00330489	0.0135563	0.837769	0.0792648	0.0151688	0.00827963	0.00102256	0.00887246	0.00270617	0.0553471	0.0245516	0.00212049	0.000462076	0.00108893		0.00752821	0.0346744	0.00800639	0.000459276	8.17989e-05	0.00123068	0.0715234	0.0104049	0.00461559	0.36301	0.000524463	0.00126247	2.47296e-05	0.0544264	0.0123366	0.264148	0.0256386	0.346942	0.00024735
Parcel31	0.00651812	0.00535573	0.0216315	0.0187541	0.110338	0.00143704	0.0630262	0.000316314	0.0383161	0.000140547	0.000761575	0.000597831	3.15406e-05	4.58815e-05	0.000172089	0.000339976	0.000466378	0.225366	0.00120179	0.000693978	4.96258e-05	1.28035e-05	0.00155344	0.000156139	0.00194656	0.0059539	0.000613161	0.000193221	0.000395192	0.00752821		0.0578972	0.00263645	0.000578977	0.000145559	0.00203417	0.0396439	0.00553866	0.00499735	0.532931	0.00341695	0.00472319	0.0276976	0.00178913	0.000175549	0.028937	0.0311152	0.214559	1.45738e-05
Parcel32	0.376426	0.107354	0.268783	0.237914	0.499594	0.0350247	0.338375	0.0667504	0.23936	0.0301066	0.0171622	0.0329154	0.00891342	0.000795418	0.0160108	0.000536934	0.0363679	0.774485	0.260722	0.048765	0.00568885	0.00144128	0.0217395	0.0219609	0.00907957	0.0153519	0.00406255	0.00294886	0.00133517	0.0346744	0.0578972		0.00699781	0.00388209	0.031418	0.136331	0.0676388	0.0624204	0.0128858	0.919334	0.101326	0.118558	0.379402	0.00693403	0.000433948	0.0132824	0.0927321	0.118185	0.00036066
Parcel33	0.0346535	0.00310274	0.0503538	0.0834904	0.324388	0.11197	0.203309	0.0509997	0.0560853	0.00412224	0.0237586	0.0142616	0.00289463	0.00108475	0.00989018	0.000922202	0.0137021	0.544294	0.0627896	0.00758787	0.00553884	0.00142136	0.0075936	0.00176034	0.0139375	0.0014367	0.00779208	0.0526898	0.0179328	0.00800639	0.00263645	0.00699781		0.0246376	0.0809877	0.155847	0.0351257	0.0862467	0.00568609	0.125773	0.027482	0.258783	0.109034	0.0537565	0.00498244	0.0102176	0.147915	0.100404	0.00320946
Parcel34	0.000814856	4.98002e-05	0.000107066	0.000517431	0.0530631	0.00520353	0.0283081	0.000629584	0.0110087	0.00012242	0.00036591	0.000294031	3.88018e-05	1.14714e-05	0.000119149	0.000268819	4.19474e-05	0.032432	0.0027172	0.00069143	4.53835e-05	9.90714e-06	0.00010652	4.93018e-05	0.00287172	0.000862218	0.00703902	0.000641126	0.0602971	0.000459276	0.000578977	0.00388209	0.0246376		0.0146486	0.0018944	0.0112777	0.0019984	0.00229595	0.020167	0.00600586	0.000645139	0.00714619	0.00985775	0.00443409	0.146178	0.0362505	0.387531	0.000111061
Parcel35	0.0117856	0.00419925	0.00245736	0.0107518	0.0887584	0.0322342	0.0698322	0.00192107	0.0322878	0.000321537	0.000771911	0.000462193	0.00306028	0.000126463	9.1894e-05	6.69239e-05	0.000474708	0.0645156	0.00580265	0.00200479	0.000392662	6.44991e-05	0.000206351	0.000957031	0.00249628	0.0081324	0.00175679	0.0100796	0.0181118	8.17989e-05	0.000145559	0.031418	0.0809877	0.0146486		0.00272232	0.0352222	0.00430358	0.001148	0.0371919	0.0847001	0.0181475	0.000785315	0.0505457	0.0118309	0.108292	0.0413093	0.224979	0.000440902
Parcel36	0.134475	0.0254381	0.0644803	0.092872	0.452327	0.0661407	0.307131	0.018812	0.147759	0.026257	0.00187759	0.0148782	0.00923366	0.000133782	0.00128256	0.00422995	0.00478643	0.837224	0.046289	0.0103671	0.000692543	0.00143605	0.00232939	0.00952652	0.0105134	0.0588711	0.00374783	0.0107035	0.00103789	0.00123068	0.00203417	0.136331	0.155847	0.0018944	0.00272232		0.0382492	0.0164601	0.000270714	0.0472466	0.00340321	0.0194551	0.00157105	0.00589183	0.00719898	0.0384388	0.00302683	0.0239301	0.000899569
Parcel37	0.0241877	0.000747964	0.154085	0.0463541	0.480924	0.14972	0.190025	0.0517499	0.171772	0.00729881	0.0265637	0.0405924	0.00159955	0.000762016	0.00113011	0.00118552	0.00218004	0.109176	0.00125299	0.000141397	0.000159721	0.000192644	0.00553958	0.000943308	0.0536664	0.0152579	0.00435235	0.0116004	0.0198511	0.0715234	0.0396439	0.0676388	0.0351257	0.0112777	0.0352222	0.0382492		0.0274629	0.00146152	0.0207386	0.213752	0.139606	0.0148969	0.215617	0.0668642	0.0868201	0.0109604	0.229234	0.0014723
Parcel38	0.0277797	0.00300643	0.0250208	0.0270302	0.225825	0.0332149	0.220666	0.00130232	0.0745927	0.00458812	0.00318575	0.00130971	0.000933106	8.26607e-05	5.84422e-05	1.5749e-05	0.0010892	0.282551	0.00331454	0.00120896	0.000306742	2.58246e-05	0.00453293	0.000564263	0.0028994	0.00259054	0.00258314	0.000676452	0.00722952	0.0104049	0.00553866	0.0624204	0.0862467	0.0019984	0.00430358	0.0164601	0.0274629		0.132269	0.0423383	0.0207263	0.00191647	0.00613968	0.0594291	0.0188837	0.0516705	0.0697102	0.149736	0.000169262
Parcel39	0.0244487	0.00545181	0.0357247	0.0115342	0.187891	0.0633283	0.276676	0.000548315	0.182765	0.000507978	0.0158148	0.00114869	0.000204343	1.51415e-05	2.36593e-05	6.02603e-06	0.000162121	0.360764	0.00315695	0.00012732	8.64839e-05	8.72098e-06	0.00395206	0.000146694	0.00211907	0.00394772	0.00354696	0.00296554	0.0114067	0.00461559	0.00499735	0.0128858	0.00568609	0.00229595	0.001148	0.000270714	0.00146152	0.132269		0.298591	0.000109867	0.000150674	0.127999	0.00940008	0.00208136	0.0251283	0.0973426	0.140437	2.52872e-05
Parcel40	0.164026	0.0544483	0.0810455	0.12567	0.721802	0.207574	0.633945	0.00894829	0.441654	0.0451226	0.0247828	0.0497212	0.00196764	0.00048545	0.00215534	0.000167115	0.0057196	0.88987	0.0890397	0.00295889	0.0161104	0.00157839	0.0389356	0.0226501	0.154889	0.0277649	0.0350237	0.0259516	0.0208096	0.36301	0.532931	0.919334	0.125773	0.020167	0.0371919	0.0472466	0.0207386	0.0423383	0.298591		0.0470468	0.0205983	0.846551	0.157067	0.0486388	0.326951	0.301724	0.202783	0.000572829
Parcel41	0.00436915	0.000435401	0.00120237	0.00244997	0.074799	0.0161679	0.057102	0.000230982	0.0279477	0.00096648	0.000504043	0.00134845	0.000511102	2.76205e-06	7.91213e-05	1.79497e-05	0.000134152	0.0923582	0.000697918	0.000185458	3.68717e-05	1.52179e-05	0.00082425	0.000263458	0.000229036	0.000496307	0.00139121	0.000601219	0.00763488	0.000524463	0.00341695	0.101326	0.027482	0.00600586	0.0847001	0.00340321	0.213752	0.0207263	0.000109867	0.0470468		0.0436242	0.00134265	0.0177465	0.00329837	0.0373892	0.0158239	0.123701	4.19293e-05
Parcel42	0.0145283	0.00560352	0.0288927	0.0137668	0.217347	0.0240511	0.124865	0.000913774	0.113293	0.00255961	0.00489056	0.00305768	0.00575812	0.000102608	6.34152e-05	0.000106971	0.000842017	0.492013	0.00796149	0.000279357	0.00117453	8.71034e-05	0.00949867	0.00256399	0.0103307	0.0146054	0.000996373	0.0016439	0.00668179	0.00126247	0.00472319	0.118558	0.258783	0.000645139	0.0181475	0.0194551	0.139606	0.00191647	0.000150674	0.0205983	0.0436242		0.00395672	0.0513487	0.0100279	0.071767	0.0467674	0.108847	8.07617e-05
Parcel43	0.0679488	0.00777976	0.210558	0.0727702	0.375576	0.185568	0.517183	0.00526879	0.451916	0.0110398	0.0390228	0.0678588	0.000521229	0.000332187	0.000539728	5.41434e-05	0.00314699	0.534791	0.0352652	0.00368686	0.00384937	0.00161661	0.0269473	0.0106587	0.00749934	0.0216853	0.0211959	0.0230024	0.0211283	2.47296e-05	0.0276976	0.379402	0.109034	0.00714619	0.000785315	0.00157105	0.0148969	0.00613968	0.127999	0.846551	0.00134265	0.00395672		0.19781	0.00612965	0.0820341	0.142094	0.135782	0.00175861
Parcel44	0.00261017	0.00519464	0.00926303	0.00954349	0.0283683	0.0112717	0.0370778	0.000600352	0.0138345	0.032727	0.00462855	0.00102836	0.00228652	0.000559338	0.000213799	0.000250366	0.000631644	0.0792268	0.00226296	0.0233241	0.000477598	0.00135862	0.00199185	0.00316498	0.0284827	0.020626	0.0100116	0.0183957	0.00574174	0.0544264	0.00178913	0.00693403	0.0537565	0.00985775	0.0505457	0.00589183	0.215617	0.0594291	0.00940008	0.157067	0.0177465	0.0513487	0.19781		0.00502212	0.234991	0.054007	0.425972	0.00288965
Parcel45	0.000871764	0.00200588	0.0065664	0.00583079	0.0196627	0.00587805	0.0172277	0.0018096	0.0452694	0.0305545	0.000106411	0.00105824	2.07469e-05	4.37427e-06	2.79492e-06	3.88291e-05	2.57855e-05	0.0153851	8.00067e-05	0.000867647	2.81906e-06	7.51658e-05	5.69435e-05	5.62812e-05	0.00187415	0.00377549	0.00126198	0.0120862	0.000258958	0.0123366	0.000175549	0.000433948	0.00498244	0.00443409	0.0118309	0.00719898	0.0668642	0.0188837	0.00208136	0.0486388	0.00329837	0.0100279	0.00612965	0.00502212		0.113362	0.00403524	0.101461	9.0059e-05
Parcel46	0.030132	0.00716366	0.00744748	0.00576873	0.0331839	0.0547613	0.0545989	0.0363595	0.166803	0.0675854	0.0378626	0.0243587	0.0133522	0.00156359	0.000276812	0.00364012	0.00365693	0.167785	0.00311735	0.00310919	0.00247786	0.00284941	0.00260061	0.000539501	0.0541226	0.0172448	0.0584149	0.0744805	0.0528104	0.264148	0.028937	0.0132824	0.0102176	0.146178	0.108292	0.0384388	0.0868201	0.0516705	0.0251283	0.326951	0.0373892	0.071767	0.0820341	0.234991	0.113362		0.14185	0.62394	0.0537894
Parcel47	0.00820804	0.000653294	0.00572186	0.0245482	0.103711	0.0856149	0.0174831	0.000110325	0.00945454	0.000290053	0.00417372	6.796e-05	0.0010374	0.0512831	0.000547791	0.0082514	0.0386486	0.426645	0.0750206	0.00886518	0.0288863	0.00313359	0.0306368	0.011637	0.029763	0.137149	0.0225677	0.039023	0.0102073	0.0256386	0.0311152	0.0927321	0.147915	0.0362505	0.0413093	0.00302683	0.0109604	0.0697102	0.0973426	0.301724	0.0158239	0.0467674	0.142094	0.054007	0.00403524	0.14185		0.231304	0.0059802
Parcel48	0.00186592	0.00669813	0.00509712	0.00407512	0.00635017	0.0500434	0.00894692	0.0266311	0.0168597	0.0380439	0.0268837	0.00943267	0.017116	0.0418729	0.00319616	0.00868043	0.00979658	0.11491	0.0112311	0.00251948	0.00764005	0.00850967	0.0326167	0.00309175	0.102615	0.445862	0.118375	0.138593	0.241931	0.346942	0.214559	0.118185	0.100404	0.387531	0.224979	0.0239301	0.229234	0.149736	0.140437	0.202783	0.123701	0.108847	0.135782	0.425972	0.101461	0.62394	0.231304		0.00440153
Parcel49	0.0027633	0.000158507	0.00632301	0.00137332	0.00332712	0.000584926	0.0113053	0.000380507	0.00289668	0.000656166	2.30075e-05	8.99502e-05	2.10143e-05	5.9949e-07	4.44629e-06	1.03183e-05	4.21786e-05	0.0337454	0.000122455	0.000954488	5.13972e-07	1.76492e-05	4.88722e-06	7.96638e-06	0.000109022	0.000408468	0.00011863	0.000215906	1.141e-05	0.00024735	1.45738e-05	0.00036066	0.00320946	0.000111061	0.000440902	0.000899569	0.0014723	0.000169262	2.52872e-05	0.000572829	4.19293e-05	8.07617e-05	0.00175861	0.00288965	9.0059e-05	0.0537894	0.0059802	0.00440153
Parcel50	0.0007547	0.000957314	0.000524935	0.000230618	0.00341579	0.00121575	0.0026808	0.000403721	0.0049275	0.00368485	0.000193829	0.000671408	0.000213726	0.000194814	0.000108787	0.000150745	0.000373624	0.0221302	0.000810419	0.000435814	2.20852e-05	0.000184444	0.000324658	0.000127631	0.00084131	0.00295293	0.000304741	0.000413527	0.000181617	0.000546449	5.66767e-05	0.00414673	0.00378758	0.000212278	0.000439087	0.00161433	0.0101475	0.00265258	0.00081866	0.0249483	0.000307103	0.00233218	0.0119388	0.0278536	0.00167306	0.07947	0.0238506	0.0639094	0.00148983
Parcel51	0.112686	0.0162379	0.37933	0.140702	0.519953	0.663207	0.0988712	0.0168179	0.0555413	0.0587706	0.0758714	0.0550343	0.0193205	0.0540469	0.00128424	0.0125177	0.0119761	0.258052	0.0558462	0.0120692	0.135279	0.0401988	0.162471	0.0223173	0.00380062	0.24287	0.00867915	0.0414422	0.0172838	0.0371481	0.00975487	0.00315315	0.0609707	0.0312882	0.0736704	0.00125238	0.00746941	0.0653874	0.396859	0.135267	0.0397209	0.0546088	0.39236	0.155151	0.106242	0.0396915	0.0380261	0.0382936	0.00338546
Parcel52	0.0558735	0.00590934	0.0425926	0.148754	0.797854	0.0505656	0.587072	0.0036646	0.156713	0.0342851	0.110379	0.0224689	0.00249445	0.000250051	0.000398003	0.000957635	0.000173244	0.899114	0.0340376	0.00290655	0.00853605	0.000682378	0.0710995	0.00585611	1.0858e-05	0.00222526	6.11321e-05	0.00178275	0.000150225	0.00760266	6.90973e-05	0.00119741	0.0121306	6.09326e-05	0.00739545	0.000450859	8.17677e-05	0.00176839	0.00173838	0.00593709	0.000162991	0.0340023	0.0110082	0.00680613	0.00592634	0.00282502	0.0448485	0.0567055	8.89524e-05
Parcel53	0.00748876	8.58412e-05	0.0150088	0.00393688	0.0896364	0.056627	0.00956257	0.00397955	0.0384613	0.00400482	0.000715043	0.00202593	7.05334e-05	0.000510244	3.4518e-05	0.00293989	0.000149903	0.0500285	0.00223463	5.23389e-05	0.00015874	0.000576192	0.00245657	8.91541e-05	0.000280518	0.0333143	0.0204065	0.0939181	0.0114409	0.00314755	0.00633456	4.68263e-05	0.0205589	0.00486678	0.0193339	0.000635345	0.000361871	0.0176327	0.0140294	0.00844571	0.000415448	0.00213635	0.0089338	0.293766	0.0487253	0.00509781	0.00879062	0.0259865	0.00069112
Parcel54	0.000829281	0.000280919	0.0105063	0.0381338	0.308876	0.00611698	0.0700619	0.000172894	0.0532224	0.00317121	0.00409928	0.0113404	2.61304e-06	2.33299e-06	1.3633e-05	0.000188942	2.34961e-05	0.532774	0.000542256	2.27062e-05	2.92612e-05	2.50173e-05	0.00100109	0.000516671	0.000219322	0.00325149	2.05851e-06	0.00045836	1.11433e-05	8.45638e-05	3.74774e-05	0.000239769	0.000463334	4.83934e-05	0.000363378	0.000149263	0.000101227	0.00363914	7.34087e-05	0.000378753	3.09084e-05	0.00115606	0.00224659	0.00201851	0.00185987	0.00751659	0.00203648	3.24858e-05	0.00201039
Parcel55	0.000164967	7.14126e-06	0.000179583	0.00196574	0.116219	0.00113607	0.0167084	1.04698e-06	0.0359023	0.000521224	0.000140728	0.000144335	3.93113e-07	7.77841e-06	6.9569e-07	3.28747e-05	1.20898e-05	0.0849222	0.000326929	0.000368099	6.30386e-05	1.20858e-05	0.000163955	7.26914e-05	1.15782e-05	9.29512e-05	3.10504e-06	4.59226e-05	1.33567e-05	0.000138208	6.09787e-07	0.000331202	6.86013e-05	1.28443e-05	8.2467e-06	4.72537e-05	1.81849e-05	0.00209489	0.0008017	0.000333962	1.33323e-06	0.000188227	0.00052175	0.000374282	0.000348941	0.00111652	0.000797157	0.00118279	1.58407e-05
Parcel56	0.000252159	1.04745e-05	1.88023e-05	0.000184441	0.00907363	0.000161274	0.00337821	4.28871e-06	0.00706019	2.38682e-05	7.23391e-05	4.30169e-06	2.26836e-06	9.07117e-06	1.2993e-06	5.34792e-05	3.99154e-05	0.037267	7.41758e-05	0.000204816	7.27621e-05	6.46292e-06	0.000263668	1.06366e-05	0.000121339	4.93399e-05	4.89211e-06	3.01782e-05	6.09854e-06	0.00106179	0.000173795	9.35982e-05	0.000345815	1.57253e-05	1.45885e-05	5.2532e-06	0.000223411	0.00226309	0.000784876	0.000517354	4.22445e-05	0.000336239	0.000597824	0.000350929	0.000203189	0.00219007	0.000241714	0.000123974	3.66814e-06
Parcel57	0.000414218	5.45318e-05	0.000463461	0.000541478	0.0974014	0.00421953	0.0112916	2.35703e-05	0.0343492	0.00030557	0.00017024	8.39929e-05	7.19056e-06	3.16405e-05	3.59718e-06	8.14659e-05	0.000159798	0.0338299	0.000118653	0.000700638	0.000104181	2.14501e-05	0.000309461	0.000125948	5.9578e-06	7.27622e-05	2.04372e-05	0.000174717	9.13933e-05	0.000159286	2.90755e-05	9.27654e-06	0.000125689	7.54993e-05	1.67352e-05	4.86398e-06	0.000289201	0.00563414	0.00103602	4.72583e-05	3.0237e-05	0.000365156	0.00075574	0.00246492	0.00132111	0.00303864	9.97143e-05	0.00265407	1.28904e-05
Parcel58	0.0968699	0.00188322	0.0872468	0.0371776	0.431258	0.195018	0.172351	0.112396	0.539448	0.197378	0.00155078	0.0595007	0.000279609	0.000402093	1.9183e-05	0.000442013	0.00031631	0.825832	0.0268514	0.0199812	0.00042514	0.000101181	0.00794364	0.00242093	0.000752708	0.106507	0.000130252	0.000501672	0.00016792	0.000196059	0.000352162	0.000307081	0.00483268	0.000307455	0.00130878	0.00720558	0.0029998	0.00078946	0.00148809	0.0129389	4.39969e-05	0.000146122	0.00224498	0.0117306	0.00720429	0.000346377	0.0192716	0.0121365	0.00310101
Parcel59	0.00117787	0.000172555	0.000332305	0.00168468	0.0354403	0.00190812	0.0305266	4.01107e-05	0.0213517	0.000305541	0.000782221	1.54604e-05	4.55076e-05	2.26527e-05	1.29451e-05	4.10882e-05	0.00069189	0.283456	0.00299639	0.0034573	0.00011794	1.40164e-05	0.000146773	0.000108977	8.3944e-05	0.000289081	0.00227907	0.00328626	0.0118836	0.00560436	0.000288972	0.000177256	0.0011913	0.00265514	0.00121464	7.46212e-05	0.00132903	0.00830169	0.00175396	0.000865209	0.000281137	0.000928255	0.000231519	0.00351185	0.00126696	0.00926305	0.00395106	0.0424774	6.97568e-06
Parcel60	0.00285851	0.00424078	0.00908578	0.0661551	0.134968	0.0249644	0.264688	0.000155985	0.0121533	0.00407539	0.000146687	0.00277721	0.000311129	0.00617244	0.000267661	0.000491914	0.00430774	0.674124	0.00476198	0.000276332	0.00115306	0.000733197	0.00277111	0.0038453	8.36113e-05	0.00501812	0.00302206	0.00408936	0.00154486	0.00478638	0.000636862	0.0241402	0.0179623	0.00214427	0.00299486	0.00605355	0.0014906	0.00477929	0.0561512	0.0599552	0.00462385	0.0050889	0.155243	0.00429953	0.0157572	0.0384041	0.0216119	0.0114884	0.00208096
Parcel61	0.0139608	0.011891	0.0787527	0.111968	0.454422	0.0464021	0.718623	0.000860088	0.323698	0.013253	0.010926	0.0123533	0.00064134	0.00121646	8.9959e-05	0.000356625	0.0200285	0.376846	0.0248149	0.00552493	0.000948268	0.000101319	0.000597839	0.0062754	0.00109884	0.000927385	0.000839754	0.000965555	0.000341206	0.000422964	0.000227154	0.045691	0.0278891	0.000105145	0.00856736	0.040572	0.0114721	0.000761723	0.0112221	0.0124963	0.00395722	0.00457053	0.0332119	0.000193145	0.000454314	0.228517	0.0101902	0.0695701	0.000355907
Parcel62	0.00015528	0.00499623	0.00556346	0.129178	0.384078	0.174646	0.971838	0.00370681	0.195297	0.095058	0.0107914	0.00661859	0.00021757	0.00146002	0.00449667	0.00723102	0.00429006	0.4341	0.272632	0.000920411	0.00172129	0.00196075	0.00401308	0.00755134	0.00030686	0.00460426	0.00482454	0.00350555	0.00265735	0.087848	0.0455004	0.0021364	0.025476	0.00487998	0.0259536	0.140787	0.0859314	0.0509709	0.219837	0.249885	0.0328947	0.0959034	0.180558	0.0132683	0.00706799	0.00936666	0.0109959	0.00369113	0.0137345
Parcel63	0.0555293	0.103327	0.344071	0.829639	0.421705	0.961563	0.0539737	0.176785	0.858822	0.44106	0.266585	0.482427	0.00415089	0.041296	0.298478	0.000946479	0.340563	0.00525654	0.272672	0.484886	0.0105013	0.00479631	0.0123497	0.0531215	4.46444e-05	0.0115622	7.25193e-05	9.23535e-05	1.80945e-05	0.00784456	6.8051e-05	0.0420194	0.0418514	0.000117257	0.00216247	0.0450435	0.0848336	0.00896261	0.00390082	0.0269317	0.000741334	0.00326567	0.0534564	0.00122504	0.00445262	0.0491513	0.00494844	0.00683402	0.00637393
Parcel64	0.00765811	0.00452476	0.00362851	0.00740978	0.0578652	0.00738515	0.0958473	0.00740949	0.0489005	0.0240455	0.00132017	0.00800026	0.000839944	0.00194949	0.00269569	0.00795369	0.0745519	0.307281	0.0246283	0.0360193	2.57844e-05	0.000734754	0.000870577	0.00353809	0.000944616	0.0233191	0.000972479	0.00137462	0.000591328	0.0164651	0.0008845	0.0958482	0.0238675	0.000793944	0.00411535	0.035549	0.0105992	0.00317844	0.000879361	0.00704618	0.00123272	0.00836231	0.00924634	0.000531189	0.00267326	0.0888269	0.00798243	0.0598385	0.000468968
Parcel65	0.126019	0.0214987	0.375098	0.577073	0.974896	0.109025	0.441072	0.0474052	0.732671	0.158216	0.192589	0.321556	0.00145809	0.00380343	0.00192965	0.00164191	0.0178428	0.58537	0.298667	0.0615724	0.0869264	0.0150834	0.220122	0.0338189	0.000659312	0.0258944	0.000345259	5.91262e-05	0.000298294	0.0044682	0.000188703	0.00498693	0.0091422	0.000271827	0.00300336	0.418581	0.0555262	0.0181412	0.0018315	0.0195777	0.00554534	0.00679635	0.12539	0.00266311	0.00199809	0.00117175	0.000719952	0.00526567	0.000367895
Parcel66	0.0223173	0.0151329	0.0616105	0.0506362	0.275918	0.0331608	0.347468	0.0160344	0.0187779	0.0177661	0.000423314	0.0392316	0.0288564	0.00425556	0.00257653	0.00139093	0.00826009	0.8806	0.282918	0.0268159	0.00341347	0.000610261	0.0281891	0.0221645	3.41912e-05	0.035435	0.00044765	0.000565193	0.000216326	0.0101707	5.22318e-05	0.006458	0.0064817	0.00305845	0.00668971	0.0533916	0.00711954	0.0203379	0.00527741	0.0106908	0.00448838	0.00193318	0.00801856	0.00344694	0.00414361	0.000595128	0.00437178	0.0197785	1.87175e-06
Parcel67	0.0144122	0.0037716	0.0879452	0.00996935	0.0911038	0.024001	0.0716795	0.0345395	0.00207459	0.0316379	0.00336759	0.00226706	0.000882239	0.0153072	0.000606059	0.000388612	0.0205299	0.3988	0.0357115	0.0266959	0.00784651	0.000146192	0.153125	0.0572116	0.00115186	0.00102837	0.000644315	0.00134885	0.000133614	0.00465198	0.00504783	0.00574895	0.00427406	0.00110692	0.00721678	0.0164108	0.00533945	0.00624144	0.00194853	0.0203208	0.00214861	0.0104077	0.00759636	0.00564039	0.000173465	0.00251239	0.00997789	0.0361102	9.462e-06
Parcel68	0.103846	0.0876033	0.258217	0.833444	0.405507	0.567015	0.941982	0.286606	0.526286	0.0527072	0.0325439	0.0727399	0.00974013	0.0569006	0.215871	0.00783436	0.116043	0.304775	0.842399	0.224542	0.00269041	0.000903517	0.00147916	0.00525794	0.196513	0.486986	0.0235305	0.0460729	0.00819679	0.0658327	0.0521395	0.0162738	0.0432456	0.0257113	0.0191619	0.0735267	0.0325946	0.104569	0.0289673	0.0415676	0.0144804	0.0144034	0.00111963	0.0350806	0.0266503	0.0680485	0.0216758	0.0453615	0.000529889
Parcel69	0.251193	0.0397735	0.180699	0.197089	0.85011	0.583442	0.568001	0.0532136	0.744156	0.284274	0.16632	0.15897	0.00517931	0.0657759	0.0990535	0.0238634	0.195517	0.0339713	0.898293	0.0615042	0.00849883	0.00252298	0.00346632	0.00337229	0.0398858	0.083303	0.00659956	0.0088917	0.00327	0.0243377	0.00526025	0.00154333	0.0133218	0.00427325	0.00333712	0.122883	0.00514706	0.0229011	0.0020306	0.00254018	0.00155776	0.00138427	0.00105103	0.018403	0.036248	0.022808	0.00217203	0.00084295	0.00991459
Parcel70	0.445109	0.365056	0.193798	0.512344	0.574511	0.246809	0.850032	0.0772264	0.374751	0.548222	0.149198	0.247786	0.0891556	0.192362	0.30323	0.0318806	0.127602	0.0489077	0.937282	0.0449565	0.0212669	0.0138965	0.0818069	0.0412173	0.0156977	0.0405161	0.00934968	0.0257523	0.00318659	0.106778	0.00135485	0.0901328	0.0252365	0.0168192	0.0389413	0.301085	0.00564563	0.0409308	0.0207576	0.241639	0.00897036	0.0232794	0.0543111	0.03467	0.0151216	0.0969845	0.203843	0.0237892	0.00382328
Parcel71	0.0532601	0.00619014	0.00833304	0.0239776	0.0797966	0.0216456	0.265727	0.00287062	0.00550013	0.0192925	0.000594047	8.49107e-05	0.00551027	0.00089807	0.000454687	0.00555578	0.00562698	0.442893	0.0128567	0.00781852	3.6687e-06	2.24272e-05	9.17001e-05	0.000573107	0.00485674	0.00213064	0.000641529	0.00130511	0.000564205	0.0641837	0.00281922	0.00167009	0.00429641	0.000316894	0.000277363	0.0485288	0.00184464	0.000222611	3.93079e-05	0.0201575	0.000125075	6.40285e-05	0.000165769	0.0053582	0.000141628	0.0122175	0.000381364	0.00642814	4.24483e-07
Parcel72	0.0207348	0.0922921	0.0899418	0.139528	0.138996	0.0754072	0.288648	0.0100045	0.0429846	0.001661	0.00275481	0.000811621	0.0140615	0.00627793	0.0106826	0.000133935	0.0209488	0.675985	0.061672	0.038549	0.000970743	0.000339121	0.00276645	0.00223588	0.100762	0.00266979	2.20801e-05	0.000109084	5.29909e-06	0.210133	0.0045518	0.021294	0.011381	7.17402e-06	0.000512509	0.0156176	0.00149487	0.000126261	8.12204e-05	0.00528903	2.75168e-05	0.000193828	2.41393e-05	0.0141659	0.00331758	0.0321457	0.0192637	0.00235574	3.13198e-05
Parcel73	0.00686191	0.0014649	0.00541637	0.0198429	0.137674	0.00428094	0.0484343	0.000606668	0.0262591	0.00135212	0.000543055	0.000679445	1.40562e-05	9.18336e-06	0.000109069	0.000153301	5.09376e-05	0.599341	0.00191565	0.000459529	1.03632e-05	7.85569e-06	0.000126088	0.000191137	0.000204411	0.00291794	6.20596e-05	0.000765842	1.24644e-05	0.000245214	4.60986e-05	0.000748758	0.00971134	0.000225839	0.00112535	0.0176321	0.000127724	0.0007652	5.36439e-05	0.00537884	0.000115405	0.00719164	0.00213961	0.000522531	0.000258258	0.00333362	0.00714214	0.0030016	0.000158723
Parcel74	0.0108779	0.000267119	0.00131483	0.0028297	0.0348876	0.00161843	0.0228873	0.000397191	0.00557725	0.000503436	0.000300251	0.000232018	4.41576e-05	8.63057e-05	6.96205e-05	0.000271358	0.000587029	0.340848	0.003145	0.000395017	4.10087e-05	1.04787e-05	0.000147094	3.48883e-05	0.000899839	0.000276819	0.000256357	0.00195428	5.88486e-05	0.000332998	0.000164038	0.000129841	0.00922501	4.01411e-05	0.000406964	0.000126548	8.68158e-05	7.77247e-05	0.000193852	0.000443463	7.97751e-06	0.000337168	0.000749089	0.00316558	0.000506501	0.0101148	0.0028042	0.00638214	9.37316e-05
Parcel75	0.0406535	0.00457998	0.00187327	0.0143897	0.0107209	0.00203345	0.021716	0.00103216	0.00128189	0.000149947	5.86981e-05	9.40776e-05	0.000232582	0.000233816	0.000208289	0.00905625	0.00383938	0.124103	0.00557581	0.000238027	8.20981e-05	1.27546e-06	0.000418187	0.000183775	0.000878646	0.000759253	0.000260695	0.0017076	1.39862e-05	0.00591925	0.000284228	0.00795468	0.00775586	0.00114427	0.00419817	0.0108	0.00165337	0.00197592	0.000189328	0.00819171	0.000913833	0.00742259	0.00167134	0.000414935	0.000186843	0.00170202	0.0940559	0.00429926	1.00262e-06
Parcel76	0.0620144	0.00077279	0.0023843	0.00361575	0.00832375	0.00127337	0.00998172	0.000752857	0.0015007	0.000887809	7.50592e-05	0.000319932	0.000800704	0.000630215	6.45684e-05	0.00406224	0.00447417	0.192681	0.0134451	0.000548268	7.25447e-05	0.000150502	0.000289647	0.000166888	0.00203294	0.0164751	0.00107621	0.0042997	0.00031701	0.000117179	0.000158928	0.00297909	0.00292069	0.00027625	0.00120017	0.00723384	2.18102e-05	6.22668e-05	6.0807e-05	0.00129813	4.26797e-05	0.00145777	0.000126705	0.00341204	0.000117816	0.0202833	0.0348471	0.00648771	1.97283e-05
Parcel77	0.0435015	0.0143409	0.00802595	0.0241962	0.125808	0.0395189	0.175787	0.00282706	0.054778	0.0266564	0.00108357	0.0011771	0.00989861	0.00279315	0.00756574	0.0115924	0.00429399	0.524184	0.0449155	0.000339585	0.000805808	0.000372032	0.00119268	0.00051521	0.00769975	0.0171869	0.00083802	0.00905421	0.000573337	0.0311326	0.00602593	0.00569502	0.00295589	0.00365707	0.0062051	0.0175799	0.00187457	0.0109827	0.00597251	0.0282361	0.000513114	0.00861191	0.00786357	0.0304324	0.00436691	0.0788662	0.146755	0.0100035	8.53813e-05
Parcel78	0.0229298	0.0283486	0.0434071	0.0326984	0.0660803	0.00377598	0.0847028	0.00157152	0.0265162	0.000606366	0.0014044	0.00125641	0.0163605	0.00434596	0.00140197	0.00017205	0.004588	0.160893	0.0131907	0.000640492	0.000311473	0.000294762	0.00127607	0.000753414	0.00278558	0.00478885	0.00168554	0.00786065	0.0092757	0.0986546	0.0174518	0.024154	0.0217931	0.00705946	0.0222187	0.00164575	0.0341467	0.00305187	0.00102882	0.0274322	0.0100523	0.0213428	0.00173802	0.0106915	0.00215468	0.0397188	0.0191417	0.034814	2.68358e-05
Parcel79	0.0542957	0.0125646	0.0761925	0.153102	0.412186	0.0544757	0.325341	0.00982403	0.213802	0.00560262	0.00486754	0.00423252	0.0121341	0.000606366	0.000383829	0.00142674	0.00103103	0.128831	0.00169538	0.00223417	3.8891e-05	0.000188221	0.00108431	0.00241754	0.013464	0.0120548	0.00351417	0.004565	0.00164946	0.0375591	0.00868013	0.0866913	0.23306	0.00227462	0.0114329	0.29181	0.0503459	0.000174361	0.000703616	0.0435562	0.005392	0.00215596	0.0158263	0.0326267	0.00297908	0.00529267	0.000187415	0.0266188	1.85559e-05
Parcel80	0.0146296	0.00818022	0.0109515	0.0313303	0.073614	0.0064592	0.11308	1.98329e-05	0.00773709	7.04436e-05	0.000218067	0.000531501	0.00947079	0.000164406	0.000422613	0.000455591	0.00165356	0.150808	0.00168725	0.00315463	2.81162e-06	4.20824e-05	0.000165546	0.000221397	0.012451	0.000249651	1.81731e-05	0.000166143	5.98394e-05	0.15059	0.0590536	0.0330254	0.151323	4.74814e-05	0.00430911	0.0620158	0.0292075	0.000100092	0.000219422	0.0145557	0.00451664	0.0136919	0.00283419	0.0143564	0.00230928	0.0114953	0.00411459	0.035727	1.29473e-07
Parcel81	0.0250181	0.00891209	0.0634237	0.0250397	0.263146	0.0160625	0.171709	0.00473963	0.0504092	0.00256574	0.00298402	0.000320731	0.00242644	2.8848e-05	4.05292e-05	0.000238405	0.00104945	0.183413	0.00113789	0.00323251	0.000158775	4.26466e-05	0.000559672	0.000259124	0.0109666	0.000136281	0.000410759	0.000196464	0.00154524	0.0166529	0.00215435	0.132576	0.0179657	0.00108707	0.00620208	0.0963353	0.082773	0.030121	0.0149161	0.0924893	0.0302981	0.0225632	0.0227086	0.0549609	0.00499788	0.0186441	0.00274536	0.0357766	1.24255e-05
Parcel82	0.435384	0.0422375	0.936251	0.189995	0.677352	0.483293	0.922446	0.424312	0.699318	0.337942	0.00567524	0.165022	0.00908364	0.00572614	0.0163606	0.00842734	0.014459	0.701604	0.151379	0.0106576	0.00324457	0.0017341	0.0101581	0.00770786	0.00530712	0.191318	0.0107083	0.0135964	0.00292765	0.0629854	0.04151	0.00319393	0.0182522	0.00535505	0.00980465	0.0500255	0.00931913	0.00915344	0.00265065	0.0240061	0.00119048	0.00497469	0.0102936	0.0176149	0.00286377	0.0133466	0.00786879	0.00618882	0.00619865
Parcel83	0.340271	0.147707	0.942405	0.106971	0.944873	0.0148254	0.957453	0.0100574	0.377443	0.0990188	0.0751769	0.0438046	0.0227559	0.00774431	0.00522703	0.0253479	0.0155663	0.818686	0.0910103	0.0387711	0.00199023	0.0006202	0.00876914	0.0223507	0.0306156	0.0574545	0.0114531	0.00922855	0.0042554	0.206143	0.0283534	0.0109336	0.0520505	0.00821328	0.00139031	0.026015	0.0634051	0.010857	0.0017595	0.0645811	0.00531472	0.00185239	0.00204597	0.00199978	0.00151066	0.0150968	0.00888259	0.0121552	0.000245781
Parcel84	0.294365	0.0384232	0.350719	0.0985387	0.997874	0.206632	0.739151	0.367308	0.384175	0.325972	0.00197402	0.128638	0.0079402	0.00481022	0.0037415	0.0183502	0.015188	0.872568	0.215206	0.0303982	0.00017448	0.000819219	0.0026145	0.0127503	0.00411919	0.194693	0.00317035	0.0049104	0.00022784	0.0320726	0.0256371	0.0454142	0.0852199	0.000245724	0.00347312	0.110455	0.0130392	0.00191304	0.00192759	0.0417706	4.09743e-05	0.000522964	0.00538605	0.00914194	0.00295995	0.0106932	0.00410637	0.000842672	0.000860636
Parcel85	0.499053	0.0217163	0.0468552	0.0267405	0.543739	0.0507509	0.681264	0.0669261	0.463587	0.133967	0.0518182	0.238191	0.00381946	0.0025331	0.0103108	0.0238979	0.0056879	0.49251	0.489588	0.0415018	0.00531813	0.000351594	0.0227287	0.00519833	0.00104163	0.279442	0.0118423	0.0248218	0.00404656	0.0266345	0.0162691	0.000200691	0.0301168	0.0259183	0.0138155	0.0395977	0.0184026	0.0889709	0.0142172	0.0332435	0.00168384	0.016457	0.000511077	0.0074875	0.0080699	0.0146249	0.323662	0.0823236	0.00339568
Parcel86	0.00173045	0.00243995	0.00785505	0.0114599	0.0166621	0.0100998	0.0169687	0.00148378	0.0310132	0.00179505	0.0127689	0.00195639	0.000185762	0.00313259	0.00216067	0.00155742	0.00150751	0.409247	0.0180961	0.00285393	0.00287678	0.000825078	0.00535932	0.0002105	0.000240226	0.0855882	0.00319582	0.0155373	0.0109655	0.0080169	0.00228071	0.0248305	0.0350417	0.00611182	0.0421919	0.00381932	0.00279951	0.00956124	0.0026531	0.00335959	0.00331339	0.0164631	0.00618375	0.40998	0.0148737	0.126779	0.121105	0.213308	0.00556744
Parcel87	0.0042455	0.00452305	0.0213834	0.0852713	0.305623	0.00614337	0.38153	0.00046175	0.196226	0.0193806	0.0113238	0.0220059	0.000166559	2.21632e-05	0.00205756	2.67105e-05	9.88581e-05	0.700237	0.0284219	0.000724015	0.000178754	3.79764e-05	0.000334482	0.00307582	0.000425818	0.0163363	0.00011647	0.00019457	5.81809e-05	4.62985e-05	6.64642e-06	0.00056094	0.00110487	6.24101e-05	0.00121624	0.00281642	4.23535e-05	6.80459e-05	2.43094e-06	0.000992224	1.67768e-05	7.24064e-05	1.96352e-05	0.000196325	9.87694e-07	0.00372439	0.000475794	0.00444088	5.45582e-05
Parcel88	0.0589766	0.0184135	0.0471274	0.120756	0.289737	0.0300896	0.168307	0.00433204	0.0575787	0.00891127	0.00619438	0.0116819	0.0111694	0.00458908	0.0150539	0.0795739	0.0167867	0.900001	0.226026	0.0438607	0.0066558	0.000966458	0.0104962	0.00704629	0.000986685	0.179019	0.00370856	0.0360604	0.00516981	0.0323846	0.017326	0.0258987	0.140861	0.0299039	0.0686396	0.218064	0.0159148	0.0241722	0.0106493	0.132951	0.0405364	0.154053	0.0724272	0.0230728	0.00160402	0.00697477	0.0693237	0.0213	0.000882806
Parcel89	0.00679743	0.00761735	0.0087163	0.0548692	0.104912	0.0310092	0.154386	0.00369176	0.0963092	0.0171825	0.0175299	0.0032655	0.000598104	0.00117168	0.000994054	0.00213627	0.00408197	0.477729	0.00668468	0.0111122	0.00046759	0.000110185	0.000652152	0.00132544	0.000392984	0.00830294	0.00202321	0.00335879	0.000620994	0.00927118	0.000793244	0.0110919	0.00401978	0.00743981	0.00540293	0.00800708	0.0116011	0.0237009	0.00504945	0.350663	0.00215833	0.0105748	0.0168068	0.00178471	0.000651031	0.0119056	0.0481748	0.0375281	0.000632494
Parcel90	0.0875106	0.0281213	0.0101871	0.0322211	0.145375	0.0680701	0.162245	0.0141602	0.176924	0.00943354	0.0108521	0.0017369	0.0218609	0.0134166	0.00062328	0.000212907	0.00908502	0.370736	0.00123786	0.000860409	4.96261e-05	0.000123063	0.00130711	0.00072008	0.00706886	0.0829971	0.00748237	0.0254205	0.001337	0.0134526	0.000735171	0.126211	0.0147123	0.00891655	0.0070247	0.0169302	0.0392986	0.112258	0.0106414	0.407233	0.0131907	0.0449439	0.0239797	0.0444121	0.00614387	0.0559721	0.0560532	0.0681401	0.00196443
Parcel91	0.0182937	0.531119	0.0993035	0.0540211	0.0212437	0.0406399	0.113425	0.0231009	0.093209	0.00841388	0.0808901	0.115614	0.861591	0.118206	0.00625969	0.122593	0.0315325	0.0103966	0.00127247	0.0275361	0.0916234	0.00328683	0.0839633	0.00140363	0.400122	0.165234	0.228001	0.0184487	0.953661	0.694661	0.846633	0.289515	0.417829	0.302407	0.314249	0.0764187	0.861294	0.962849	0.792867	0.0945942	0.710034	0.956775	0.786493	0.582007	0.454223	0.583589	0.788149	0.102523	0.691264
Parcel92	0.617495	0.640812	0.589236	0.952651	0.511466	0.0077371	0.471485	0.264922	0.728225	0.110804	0.311792	0.404937	0.672777	0.304183	0.057151	0.97144	0.603585	0.506369	0.0701864	0.247393	0.227848	0.137615	0.0366418	0.00658353	0.132873	0.353533	0.275765	0.087272	0.770096	0.295918	0.559053	0.928584	0.708762	0.310249	0.103295	0.824887	0.318875	0.517164	0.729538	0.589985	0.712137	0.811172	0.631146	0.406205	0.199533	0.14737	0.969613	0.989802	0.708637
Parcel93	0.830552	0.178958	0.868763	0.93577	0.192489	0.67127	0.585553	0.676078	0.541386	0.497429	0.592371	0.394526	0.0327797	0.463072	0.770978	0.207795	0.161392	0.222686	0.879073	0.380936	0.336812	0.0715088	0.546466	0.420114	0.00616986	0.112216	0.113064	0.374601	0.00799043	0.302706	0.0965705	0.0221816	0.22745	0.120138	0.253745	0.201735	0.0627658	0.0469555	0.0108666	0.164657	0.0234308	0.157961	0.0326907	0.0198419	0.155189	0.121375	0.359492	0.395287	0.352583
Parcel94	0.0352652	0.0026807	0.00872728	0.0650337	0.756573	0.00845959	0.550581	0.000452812	0.186219	0.0408868	0.0250474	0.0278966	0.00219514	1.4345e-05	0.000951576	0.00324492	5.65384e-05	0.744687	0.045888	0.00224032	2.28114e-05	1.10141e-05	0.00103767	0.00260389	6.30024e-05	0.00141187	0.00011969	0.00127467	2.12125e-05	0.00481781	3.60926e-05	2.32098e-05	0.00101122	0.00144259	0.00288767	0.000242724	0.00100233	0.0151922	0.000399428	0.00592349	0.000319436	0.00914938	0.000350806	0.00016285	0.000131064	0.00485882	0.022005	0.023469	0.000149554
Parcel95	0.00332523	0.000205864	0.00355895	0.0106225	0.0560087	0.0115104	0.121647	0.0186977	0.0398477	0.0243524	0.00182382	0.00410386	0.000237928	0.00037115	0.000118312	0.000518401	0.00113572	0.163425	0.000257565	0.000594972	9.06178e-06	9.87603e-05	0.000324791	0.0004575	0.00396199	0.0690229	0.000172161	0.00293237	0.00142328	0.00177266	0.000245647	0.00577737	0.0014193	0.000113857	0.00143785	0.00150918	0.0023898	0.000209582	1.96669e-06	0.0481634	3.69761e-05	0.000183795	3.28026e-05	0.00926399	0.00211176	0.0233826	0.00205733	0.0113989	8.66419e-06
Parcel96	0.0133388	0.0188781	0.014035	0.0582246	0.176234	0.146312	0.19958	0.0098453	0.192539	0.114586	0.0055681	0.0219463	0.0305685	0.00480154	0.00087943	0.00107083	0.00219476	0.15686	0.000214162	0.000253317	0.00058558	0.000458857	0.00675524	0.00204492	0.00764367	0.317006	0.0267539	0.0326658	0.0517003	0.00753889	0.00244919	0.0221165	0.108777	0.0399839	0.0193232	0.0680345	0.0417264	0.0232339	0.00346031	0.189881	0.00958553	0.0126907	0.0172034	0.0871781	0.0413259	0.03316	0.00474763	0.0687134	0.00028566
Parcel97	0.0421215	0.0137316	0.136277	0.078988	0.219424	0.136998	0.309116	0.00850735	0.186176	0.00478903	0.00166172	0.00158955	0.00713214	4.43887e-05	5.90939e-05	6.84451e-05	3.87765e-05	0.0816321	0.000138756	0.000245032	1.37677e-05	1.79512e-05	0.000120052	0.000157198	0.0101962	0.0203164	0.000923308	0.000723289	0.00395268	0.00127825	0.00160968	0.0160844	0.00593102	0.00129619	0.00140931	0.0501589	0.0299264	0.000414368	0.000471354	0.115883	0.0139318	0.0033895	0.0113501	0.0276124	0.00299805	0.0418221	0.000837486	0.152228	6.04424e-06
Parcel98	0.327753	0.0487413	0.159158	0.0874996	0.26209	0.0792434	0.177084	0.185981	0.0828666	0.0346538	0.00211753	0.00530407	0.00310444	0.00762383	0.00318509	0.000440424	0.00414658	0.232625	0.0239505	0.0183762	0.000431287	6.41933e-05	0.00273841	0.0294152	0.0015647	0.038974	0.0388153	0.0409946	0.0232143	0.0907035	0.0121879	0.0588348	0.0163444	0.0121891	0.0338554	0.249926	0.0640222	0.00800512	0.0023752	0.0293249	0.00132526	0.0190785	0.0015242	0.000301255	0.000171129	0.0169576	0.198432	0.0684514	0.000932564
Parcel99	0.248915	0.487959	0.0235107	0.0671821	0.0950371	0.786829	0.432251	0.52373	0.427291	0.248612	0.110777	0.711296	0.383091	0.00703674	0.529782	0.099879	0.0199542	0.297351	0.483579	0.0567185	0.00102695	0.000738784	0.000313449	0.110769	0.18808	0.564348	0.047837	0.0369429	0.00451043	0.483461	0.360303	0.0423297	0.0333721	0.0283038	0.0326168	0.630006	0.0627274	0.0717439	0.00543347	0.673983	0.0127557	0.0414142	0.0358368	0.025836	0.0119262	0.0986838	0.282223	0.165265	0.0895008
Parcel100	0.85328	0.176328	0.16547	0.078434	0.551986	0.0732888	0.528306	0.173986	0.476636	0.118185	0.0263947	0.00429436	0.106737	0.00519833	0.0830764	0.000813193	0.0148623	0.170156	0.499293	0.0150929	0.0845744	0.00772195	0.31446	0.307411	0.0714562	0.311739	0.0726312	0.0583028	0.0339246	0.151332	0.513627	0.951029	0.035117	0.0557156	0.199048	0.0709266	0.0547806	0.549217	0.927286	0.471219	0.223468	0.319327	0.739364	0.0202943	0.0116573	0.21354	0.587359	0.205696	0.00327487
Parcel101	0.874675	0.0539479	0.658545	0.852336	0.44369	0.122998	0.904039	0.20317	0.547709	0.942755	0.749286	0.681801	0.0342706	0.0553645	0.114864	0.16976	0.091079	0.58292	0.658631	0.0856419	0.643687	0.466302	0.963009	0.426415	0.0963871	0.496331	0.0698838	0.194832	0.0725914	0.134096	0.0973906	0.0643044	0.353391	0.205332	0.251022	0.250001	0.0539641	0.386534	0.0632089	0.349962	0.111833	0.274736	0.123374	0.0568806	0.0100851	0.662467	0.795619	0.259556	0.0243057
Parcel102	0.729805	0.00423443	0.353539	0.379064	0.37576	0.105746	0.664866	0.229283	0.337888	0.512348	0.254754	0.178376	0.0454814	0.0903036	0.0783184	0.0780941	0.0693368	0.802655	0.524239	0.0914789	0.0777834	0.118252	0.27662	0.614639	0.00702156	0.0710475	0.0433112	0.20373	0.0263634	0.0903516	0.0631567	0.0372577	0.243882	0.132275	0.127924	0.41469	0.0605881	0.0651392	0.0108033	0.123318	0.018658	0.0648802	0.044607	0.0401699	0.0179091	0.0209878	0.0209262	0.00911735	0.0283867
Parcel103	0.305427	0.00658937	0.040057	0.066177	0.466418	0.0307286	0.363837	0.016899	0.128823	0.234442	0.0909692	0.0956816	0.0248303	0.00791154	0.0107651	0.0082327	0.000448944	0.674209	0.0370067	0.00187116	0.00727561	0.00431222	0.0877208	0.663407	0.0431218	0.0927934	0.0510121	0.0514064	0.0532529	0.0623297	0.346909	0.000428251	0.0545322	0.122922	0.0340998	0.167468	0.0129779	0.0314787	0.02372	0.0984351	0.00382617	0.0138299	0.0441624	0.0670575	0.0113205	0.0282064	0.0688565	0.0219285	0.00407354
Parcel104	0.319821	0.114895	0.882241	0.32985	0.815853	0.45707	0.778046	0.0392077	0.305064	0.0585056	0.0823082	0.225671	0.0925537	0.0681606	0.00864999	0.0263138	0.0271654	0.782072	0.0423596	0.0387158	0.0729862	0.1877	0.07211	0.0960515	0.0421012	0.0655771	0.0043683	0.0271125	0.0052758	0.108487	0.011076	0.102273	0.00906949	0.00342588	0.0372622	0.0106521	0.0580286	0.22265	0.0595473	0.128374	0.0142728	0.023836	0.127179	0.0312181	0.00140313	0.0460606	0.0158961	0.00269663	0.0186972
Parcel105	0.322299	0.00469707	0.486316	0.383221	0.274728	0.377291	0.644221	0.136958	0.890093	0.367731	0.132798	0.0256525	0.0780525	0.000955644	0.00237417	0.0300941	0.0168318	0.955558	0.039259	0.0119246	0.00187736	0.000732955	0.196656	0.129671	0.0206936	0.00985526	0.0134198	0.147116	0.0151698	0.317595	0.0309499	0.0119274	0.0451503	0.04591	0.0807329	0.0097908	0.0349926	0.219493	0.068386	0.193478	0.00653379	0.0435228	0.062435	0.0068926	0.000377559	0.0246056	0.0319219	0.00247071	0.00028915
Parcel106	0.160391	0.891628	0.149734	0.313001	0.0820949	0.0172923	0.346217	0.188428	0.11899	0.274178	0.0868289	0.312406	0.598828	0.55466	0.0705898	0.101198	0.273818	0.0192804	0.0944868	0.881454	0.637729	0.923312	0.350101	0.0984658	0.778369	0.868295	0.973682	0.344391	0.66334	0.729611	0.857293	0.152418	0.734717	0.596153	0.436543	0.685703	0.444673	0.951026	0.808659	0.679322	0.55626	0.845796	0.311451	0.311569	0.514761	0.512438	0.867216	0.949344	0.949625
Parcel107	0.231128	0.0383274	0.035038	0.0286722	0.962463	0.102405	0.578918	0.276769	0.615251	0.853478	0.789176	0.819492	0.932728	0.962531	0.158456	0.388328	0.351863	0.499406	0.544313	0.0827201	0.759813	0.939926	0.188395	0.485333	0.433374	0.797899	0.387376	0.81827	0.493203	0.663923	0.939434	0.63562	0.0993283	0.264536	0.421843	0.857536	0.312065	0.399331	0.547775	0.586631	0.353056	0.964246	0.144534	0.379303	0.126042	0.822585	0.125955	0.959412	0.301035
Parcel108	0.282792	0.729578	0.252173	0.657962	0.700069	0.98115	0.201311	0.723499	0.541478	0.668982	0.137694	0.395946	0.87606	0.598033	0.71918	0.0357003	0.155821	0.455557	0.807788	0.620714	0.43936	0.37983	0.519352	0.178662	0.403214	0.688858	0.355222	0.897246	0.258597	0.99038	0.707577	0.586381	0.773943	0.714439	0.48672	0.279101	0.716382	0.439609	0.257953	0.846499	0.102375	0.228796	0.285903	0.131125	0.0654177	0.17945	0.579477	0.11963	0.256454
Parcel109	0.588426	0.128886	0.738765	0.150381	0.200345	0.270427	0.289105	0.28483	0.797261	0.611992	0.0758806	0.293636	0.325394	0.074897	0.0359555	0.0157728	0.446908	0.224304	0.293967	0.424358	0.123817	0.178492	0.0395956	0.18167	0.54561	0.762491	0.0787443	0.248805	0.207477	0.442275	0.592381	0.315622	0.425198	0.310348	0.130162	0.248687	0.375441	0.56674	0.425359	0.942725	0.444573	0.43041	0.761979	0.205002	0.21461	0.140706	0.45702	0.0669288	0.0882836
Parcel110	0.0475662	0.00555591	0.0328993	0.00417225	0.0162566	0.145832	0.0707164	0.168617	0.240561	0.0468966	0.031832	0.0595628	0.0426345	0.00533954	0.000445956	0.0109112	0.00231705	0.0887029	0.000907973	0.00135447	0.004109	0.0113846	0.00362245	0.00596464	0.06132	0.203806	0.0447454	0.109933	0.0838602	0.613849	0.0391389	0.182559	0.419215	0.0556929	0.0419252	0.074281	0.123811	0.0467787	0.0445642	0.428909	0.0489831	0.120099	0.246812	0.00480573	0.00770306	0.0211434	0.0641985	0.0419564	0.000393096
Parcel111	0.0730938	0.000139958	0.0385223	0.0477847	0.0169005	0.03279	0.0411356	0.325331	0.36848	0.184323	0.0352655	0.230549	0.0124808	0.00229754	0.00211974	0.00234383	0.000935969	0.00231401	0.000994948	0.00154011	0.0198595	0.0177848	0.0121828	0.0354616	0.0552196	0.381925	0.048738	0.0635598	0.106116	0.00267391	0.00358471	0.0420263	0.428811	0.0613562	0.0926121	0.0511919	0.0707484	0.094741	0.000906571	0.325888	0.0231538	0.185035	0.00218601	0.0382833	0.0204059	0.0231035	0.968404	0.127746	0.00361719
Parcel112	0.0233368	0.0930653	0.0711372	0.0142056	0.00755421	0.437704	0.039831	0.890364	0.252983	0.129335	0.0102243	0.0267267	0.0850982	0.015184	0.018356	0.370188	0.0291977	0.042708	0.0449755	0.0278558	0.110647	0.403567	0.0423682	0.135164	0.5872	0.1815	0.2473	0.101469	0.0440063	0.530244	0.298449	0.870088	0.169294	0.0902373	0.140224	0.245574	0.529639	0.261277	0.505268	0.658922	0.20509	0.432766	0.856531	0.806664	0.805562	0.844304	0.398413	0.94321	0.144363
Parcel113	0.396983	0.271464	0.219683	0.263986	0.985361	0.0441876	0.974447	0.166359	0.573382	0.143396	0.71222	0.619977	0.19812	0.158917	0.0996188	0.00356693	0.191552	0.802469	0.378393	0.00762631	0.539135	0.16752	0.496753	0.79287	0.0608526	0.307259	0.10816	0.121301	0.305041	0.165867	0.134268	0.0200127	0.158244	0.098124	0.342403	0.0191082	0.200678	0.193526	0.0824933	0.138222	0.173748	0.638263	0.0873231	0.00893522	0.00992346	0.147783	0.481582	0.363458	0.0038143
Parcel114	0.0731236	0.00535671	0.0466394	0.188238	0.645933	0.160061	0.282618	0.071428	0.215164	0.150932	0.00596085	0.0356465	0.00110474	0.0834529	0.0150172	0.00146385	0.0975649	0.0957922	0.0531292	0.16413	0.00834678	0.0671188	0.0210829	0.124931	0.447158	0.0538236	0.175272	0.0278925	0.0381039	0.00332296	0.00880647	0.0719274	0.0437721	0.0106676	0.0100557	0.00764823	0.022089	0.132294	0.012206	0.0888404	0.0166904	0.0342486	0.0635091	0.00922402	0.00120669	0.0454969	0.275644	0.841156	0.0869046
Parcel115	0.919812	0.517715	0.832181	0.378343	0.607072	0.259629	0.602049	0.759417	0.43115	0.546283	0.32136	0.196132	0.974259	0.828148	0.110263	0.19154	0.636396	0.28943	0.104084	0.942859	0.676307	0.303934	0.360548	0.300241	0.927368	0.616161	0.861349	0.340289	0.707279	0.426339	0.972278	0.880781	0.227972	0.545901	0.13715	0.281799	0.20418	0.339089	0.694154	0.74175	0.946944	0.915238	0.663069	0.0263562	0.0718068	0.486009	0.0386013	0.0457824	0.306019
Parcel116	0.133934	0.00236146	0.0900138	0.0707335	0.158044	0.0510809	0.0828733	0.0989835	0.155797	0.227641	0.00523733	0.00595314	0.000624982	0.0346937	0.00399849	0.000833162	0.0563814	0.0119459	0.00404395	0.101471	0.0149213	0.0761064	0.0670073	0.0541768	0.0986842	0.0100283	0.10682	0.0264811	0.0407907	0.0078116	0.00596137	0.123134	0.0831732	0.0152293	0.0386106	0.0331239	0.0068843	0.281126	0.0274867	0.0346698	0.0247992	0.067503	0.00349453	0.0155537	0.00874102	0.142163	0.699049	0.496234	0.00377858
Parcel117	0.772011	0.139981	0.674338	0.471633	0.528445	0.971038	0.303314	0.748409	0.362633	0.531542	0.0137638	0.221536	0.0781831	0.0247852	0.0223393	0.0214614	0.0297491	0.340703	0.193707	0.161979	0.0499339	0.0918771	0.0127774	0.195044	0.212466	0.0513161	0.172945	0.0887935	0.150071	0.0175569	0.0259381	0.190644	0.0805913	0.0215656	0.010876	0.0240965	0.0436992	0.149997	0.0500987	0.0561145	0.0460991	0.05303	0.0264799	0.346487	0.133491	0.39258	0.145098	0.387204	0.448133
Parcel118	0.218226	0.0676838	0.493835	0.183337	0.117179	0.265198	0.554117	0.0963727	0.190249	0.107466	0.0556487	0.0166154	0.000265129	0.00513155	0.025625	0.00646967	0.0168962	0.545108	0.0537335	0.129652	0.174929	0.0283555	0.0194678	0.107288	0.437265	0.154591	0.207365	0.0740862	0.185563	0.0390203	0.0473869	0.0713064	0.0852261	0.0640372	0.00990405	0.0279594	0.021036	0.114851	0.0203751	0.0820597	0.0614685	0.0282435	0.0242026	0.224894	0.174098	0.66456	0.853126	0.300349	0.0799981
Parcel119	0.14458	0.00625532	0.0375195	0.0239715	0.0276813	0.0634124	0.190574	0.07847	0.0282775	0.00120991	0.0169593	0.000754764	0.0520943	0.0214001	0.000686258	0.408042	0.0505429	0.00277098	0.00111121	0.120175	0.0210196	0.00593419	0.0018085	0.00399732	0.48242	0.102657	0.0338589	0.0128883	0.071931	0.0787148	0.0478671	0.00766465	0.121804	0.0246639	0.0235539	0.0357034	0.0464215	0.0537382	0.00491602	0.551596	0.084901	0.0798742	0.046756	0.00708576	0.00116276	0.0137308	0.0211845	0.105852	0.0339624
Parcel120	0.0265871	0.0237197	0.00313405	0.109027	0.269799	0.0659493	0.367581	0.0158379	0.0603813	0.0119605	0.0047772	0.00685292	0.0714452	0.0124622	0.00253195	0.0196328	0.0569268	0.0721114	0.0331257	0.0193174	0.0135774	0.000497729	0.0153267	0.029855	0.301631	0.0975078	0.0846195	0.0963851	0.175875	0.0261901	0.101525	0.192627	0.0604842	0.0706921	0.226876	0.0165465	0.19213	0.291803	0.0106249	0.294657	0.102768	0.387497	0.124603	0.0348145	0.00310121	0.0921702	0.205194	0.463668	0.00779718
Parcel121	0.00473371	0.154001	0.0507538	0.204203	0.45907	0.073443	0.637018	0.0123276	0.148314	0.114	0.0256044	0.00827669	0.000788337	0.00416651	0.00604154	0.00015869	0.00307921	0.353224	0.36476	0.0218177	0.000420975	0.000999087	0.00108125	0.00138949	4.39442e-05	0.00123565	0.000519921	0.00406087	0.000342287	0.0144833	2.77275e-05	0.00489681	0.0123367	0.0015812	0.0180192	0.0951466	0.0335085	0.0140084	0.00317788	0.0394357	0.00165515	0.0156921	0.01364	0.0079082	0.0147	0.0545196	0.0406062	0.0447313	0.0100191
Parcel122	0.0389109	0.00771373	0.0138448	0.0179432	0.319907	0.0181517	0.133555	0.00461396	0.00332965	0.0115034	0.000260274	0.0120733	0.000163887	0.000786177	0.000712415	0.00257322	0.00525771	0.426668	0.105915	0.00511	0.000646165	0.00048206	0.0226346	0.0187796	0.00400918	0.0431798	0.0115516	0.00769223	0.00119404	0.121426	0.0359918	0.00683626	0.0486779	0.0109488	0.0138191	0.186771	0.0242055	0.128245	0.0345984	0.0120378	0.00700803	0.00145137	0.0245527	0.00785305	0.000180689	0.00175103	0.0158289	0.034492	5.43101e-05
Parcel123	0.765172	0.459185	0.749262	0.938184	0.771441	0.425261	0.954408	0.100945	0.178075	0.506076	0.125922	0.217025	0.0424717	0.00662632	0.261014	0.0114215	0.0168108	0.669849	0.441594	0.11131	0.0112079	0.00632029	0.038273	0.0354875	0.0212123	0.389463	0.136805	0.343715	0.14116	0.0543402	0.0134196	0.0552297	0.294345	0.260794	0.0701073	0.057851	0.00837775	0.640719	0.0990393	0.0798158	0.0609658	0.175079	0.0375599	0.0472023	0.027054	0.0295191	0.321442	0.242436	0.0058956
Parcel124	0.316889	0.0349847	0.164552	0.17556	0.714966	0.0210418	0.878488	0.0353577	0.421728	0.132054	0.0522906	0.155189	0.0190518	0.0703782	0.0733438	0.203289	0.101829	0.859878	0.623422	0.138606	0.0357137	0.0212464	0.0586378	0.351142	0.262442	0.604479	0.128222	0.313766	0.0736881	0.933974	0.309648	0.0129464	0.617281	0.285323	0.156226	0.340542	0.0527703	0.994126	0.284705	0.0975877	0.124659	0.0755808	0.0624541	0.155995	0.033167	0.06113	0.104121	0.107377	0.0216657
Parcel125	0.0411996	0.0977936	0.00913707	0.359253	0.234805	0.00220533	0.715381	0.0328423	0.00286403	0.0156543	0.00910874	0.00803711	0.00523998	0.00392306	0.0165891	0.00276144	0.00345812	0.693899	0.0757868	0.00122847	0.000288261	4.28733e-05	0.000706819	0.0025066	0.00412135	0.100969	0.0062561	0.0304571	0.00113241	0.0395871	0.00358512	0.00063891	0.116187	0.042149	0.0647187	0.139629	0.0170836	0.107996	0.00873073	0.0805497	0.0222082	0.0574617	0.0190611	0.0167468	0.00120749	0.0187492	0.230741	0.247778	8.1112e-05
Parcel126	0.155472	0.0692846	0.0328921	0.150839	0.477606	0.0538083	0.810054	0.0634312	0.119857	0.246746	0.0286085	0.0462306	0.0356896	0.00326359	0.0120473	0.124607	0.0137108	0.653461	0.170198	0.0160408	0.00150416	0.000873853	0.00134414	0.0236352	0.00137898	0.0579857	0.00368385	0.00273216	0.00136957	0.00668313	0.000997991	0.00123959	0.0421433	0.0109065	0.0138831	0.267123	0.0182168	0.0583289	0.00440251	0.0379709	0.00393314	0.00411632	0.00217313	0.00629071	0.0093456	0.0425201	0.0796066	0.00149227	0.000847758
Parcel127	0.418131	0.0302361	0.136666	0.0425611	0.459278	0.078221	0.571402	0.0253178	0.30445	0.164571	0.432884	0.0666363	0.00156717	0.00153516	0.0260498	0.00749939	0.00330237	0.733647	0.0189849	0.00103796	0.0807179	0.00931371	0.097433	0.142553	0.0346457	0.528923	0.114418	0.239756	0.0411036	0.241179	0.371356	0.882544	0.534418	0.149529	0.398899	0.965966	0.935728	0.942656	0.911412	0.484209	0.644513	0.850229	0.947992	0.0476015	0.0362439	0.317293	0.0416578	0.130382	0.00517943
Parcel128	0.0154692	0.00578905	0.0178271	0.12609	0.646695	0.00758799	0.896743	0.000309836	0.18996	0.0332162	0.120412	0.0188653	0.000622471	0.000669788	0.00691442	0.0141451	0.00633357	0.324058	0.174625	0.0371992	0.0160602	0.00166937	0.0277117	0.0349161	0.000827903	0.0101035	0.00106252	0.00538105	0.00177757	0.00150897	0.000667986	0.000218246	0.00189171	0.00159712	0.00649303	0.00301431	0.0126519	0.0251273	0.000326451	0.00468769	0.00111339	0.0123556	0.00808799	0.00329162	0.00310945	0.0233988	0.0481616	0.014101	0.000447686
Parcel129	0.0600228	0.000414187	0.0152453	0.00841368	0.175924	0.0227889	0.140292	0.0120996	0.0279168	0.49755	0.0469951	0.0337915	0.0015198	0.0742601	0.00781837	0.0876266	0.0123068	0.913071	0.107019	0.016603	0.0216534	0.0458535	0.170228	0.531827	0.0861707	0.23958	0.0290557	0.0589446	0.0157287	0.203151	0.191384	0.0171407	0.0440047	0.0702271	0.0359102	0.0535134	0.00897199	0.143034	0.0111383	0.0523232	0.00704021	0.0328386	0.00288532	0.0262762	0.0297138	0.0423004	0.194541	0.0223663	0.0704274
Parcel130	0.352479	0.00124076	0.00822918	0.0524896	0.855667	0.00858143	0.636431	0.00273615	0.0711137	0.0211098	0.0108538	0.0416574	6.61779e-05	0.000117249	0.00250015	0.0161866	0.00124269	0.490578	0.143176	0.0174213	0.000280508	0.000128557	0.00297221	0.00464799	0.000103716	0.0310588	3.34856e-05	0.000245245	3.67102e-05	0.00139981	0.00142254	0.000190758	0.00194578	0.000675963	0.00131331	0.00292383	0.000717603	0.00297595	0.000106503	0.00320907	3.99223e-05	0.00158672	3.288e-05	0.00028299	7.45452e-05	0.00192289	0.0508174	0.00739321	0.000114942
Parcel131	0.04361	0.000255632	0.101886	0.0732855	0.863381	0.0221689	0.743509	7.03624e-05	0.206367	0.0118891	0.00145495	0.0162547	0.000187481	0.000138123	0.00023594	0.0113027	0.00156801	0.338389	0.0979257	0.0105107	7.14332e-05	0.000391517	0.00237956	0.00264517	0.000765668	0.0272697	0.00042002	0.00113531	0.00016471	0.0143324	0.003916	9.99491e-05	0.000644906	0.00258334	0.000357158	0.00483044	0.00204882	0.0082664	7.43248e-05	0.00428226	0.000231939	0.000186144	5.02223e-05	5.98662e-05	8.85163e-06	0.000620817	0.0205636	0.0131604	0.000129878
Parcel132	0.173855	0.00173715	0.249902	0.169447	0.923079	0.0486172	0.944156	0.000819591	0.57914	0.108551	0.0407477	0.316946	0.00143005	0.00228342	0.0107731	0.136854	0.0203734	0.395368	0.1349	0.0100644	0.00151971	0.00130684	0.00662436	0.0146869	0.00560213	0.14332	0.00220299	0.00379343	0.00161917	0.073908	0.00616662	0.000897847	0.0011148	0.00873277	0.00489606	0.0293701	0.00375241	0.113372	0.00498348	0.0194787	0.00214947	0.00127807	0.000212882	0.000823136	0.00103599	0.0263913	0.0670847	0.0205315	0.000256635
Parcel133	0.28044	0.00798837	0.00281585	0.00293912	0.0279125	0.00771896	0.0338739	0.0118673	0.011449	0.0213916	0.00058391	0.00913147	0.0263491	0.0250998	0.026147	0.0101181	0.012872	0.0712703	0.121239	0.0369104	0.0303997	0.0186351	0.15986	0.216158	0.00729942	0.0504448	0.0351208	0.0697912	0.0541287	0.0196383	0.0485777	0.0241655	0.159551	0.160046	0.0221014	0.00765257	0.00583535	0.0420919	0.00284268	0.0215147	0.0094727	0.00928304	0.000104883	0.0191423	0.0323201	0.0150581	0.371594	0.0205874	0.016291
Parcel134	0.549544	0.0568433	0.989946	0.141308	0.187383	0.0546567	0.0416548	0.213126	0.0220705	0.0492294	0.00086635	0.0276247	0.0137809	0.0147176	0.000619117	0.0443801	0.00688542	0.217716	0.0393109	0.00396002	0.0205115	0.0392542	0.0274036	0.0742886	0.0260435	0.0282838	0.0338332	0.0444982	0.0128723	0.186509	0.0288934	0.0697362	0.207755	0.0217246	0.0279189	0.0977271	0.260085	0.127648	0.413541	0.657318	0.124993	0.0304033	0.518987	0.0629139	0.22141	0.128339	0.157341	0.160221	0.0509134
Parcel135	0.00034871	0.0365117	0.106444	0.325864	0.441091	0.100891	0.564853	0.00442901	0.179792	0.0208029	0.000816966	0.000841367	2.50525e-05	3.04517e-05	0.000328002	0.000889863	0.000274729	0.981851	0.00611248	2.76905e-06	0.000412846	0.00144911	0.00145815	0.00188668	0.00486066	0.00437971	0.00206353	0.00324312	0.000371242	0.0139242	0.00974317	0.00143519	0.00927866	0.000659197	0.00337755	0.00476267	0.0359193	0.111658	0.0347838	0.0200465	0.00769836	0.0799814	0.0644693	0.00205699	0.000454241	0.00173025	0.00870533	0.0158511	0.00232032
Parcel136	0.476578	0.210856	0.925541	0.708186	0.559077	0.0377369	0.887119	0.398997	0.202146	0.262361	0.105385	0.200728	0.212976	0.0651663	0.0847049	0.0697664	0.0300905	0.760966	0.300099	0.0467532	0.00913029	0.0107051	0.182205	0.341791	0.0806644	0.393819	0.0480019	0.437305	0.0407931	0.715904	0.260434	0.135393	0.555753	0.266911	0.28241	0.0984168	0.116623	0.723945	0.760497	0.0609588	0.464011	0.440148	0.163025	0.222491	0.13533	0.210296	0.210426	0.629093	0.0149809
Parcel137	0.306751	0.102459	0.288331	0.260176	0.908809	0.0409459	0.751519	0.107066	0.134556	0.100728	0.155131	0.191899	0.0287081	0.00504406	0.00989929	0.00470984	0.000780755	0.742842	0.0561327	0.0017708	0.00793313	0.0107789	0.0770234	0.092667	0.152018	0.927231	0.088644	0.279699	0.0409141	0.0441322	0.028812	0.135237	0.581692	0.161894	0.104477	0.103689	0.0586148	0.656744	0.180833	0.264216	0.113939	0.164519	0.0666504	0.0430157	0.0173074	0.0828346	0.453824	0.976509	0.021803
Parcel138	0.287252	0.108992	0.0172352	0.14342	0.269556	0.00285546	0.31675	0.116284	0.0127636	0.225638	0.196522	0.0816109	0.0936561	0.0241422	0.0232282	0.0465181	0.0170514	0.577299	0.245573	0.0590373	0.03751	0.0467809	0.0930117	0.404208	0.133685	0.375598	0.191623	0.425915	0.120412	0.415835	0.186196	0.0798789	0.970467	0.384212	0.793618	0.583475	0.413358	0.863402	0.284469	0.423263	0.282095	0.357024	0.209155	0.109804	0.0350622	0.128996	0.386903	0.430456	0.0686664
Parcel139	0.011484	0.00611374	0.205991	0.0539155	0.852134	0.00074404	0.22582	2.17249e-05	0.00449002	0.000320954	0.000135791	0.000173157	7.36833e-05	0.00139373	0.000845949	0.00809077	0.00735527	0.39922	0.00919477	0.00183472	0.000146489	3.2999e-05	0.00193492	1.678e-05	0.0145825	0.0102819	0.00938797	0.0289256	0.00583026	0.121947	0.259078	0.031199	0.103652	0.0567997	0.0209626	0.0323548	0.273278	0.741042	0.383103	0.345746	0.358025	0.155541	0.51044	0.00824149	0.00530535	0.0363229	0.0560438	0.0864468	0.00474203
Parcel140	0.157186	0.00610758	0.0199832	0.286433	0.334747	0.0454777	0.931457	0.0252732	0.726782	0.238363	0.483882	0.402366	0.0404715	0.0120852	0.004814	0.0737262	0.0246537	0.941325	0.0924286	0.00294404	0.0589233	0.00563776	0.687167	0.128809	0.0410435	0.138814	0.0338249	0.0854948	0.0948055	0.0676584	0.204492	0.0135534	0.0861274	0.432583	0.292448	0.0214584	0.266813	0.946946	0.420704	0.450722	0.305333	0.395289	0.489517	0.0179333	0.00634804	0.546887	0.893984	0.771685	0.00355955
Parcel141	0.413068	0.00565059	0.0162188	0.0378401	0.860587	0.00654349	0.25893	0.207389	0.939391	0.662162	0.700972	0.936351	0.191824	0.0164787	0.0353417	0.0202406	0.0284871	0.875525	0.639632	0.0322753	0.363951	0.266124	0.924071	0.947662	0.0187274	0.737151	0.298293	0.78545	0.686939	0.182114	0.594234	0.166967	0.359145	0.910226	0.932966	0.341456	0.710838	0.999316	0.616955	0.36309	0.257284	0.574333	0.224365	0.0493245	0.0392048	0.454442	0.850441	0.875177	0.0208352
Parcel142	0.4276	0.147056	0.616496	0.304992	0.474288	0.176135	0.367664	0.28581	0.194643	0.361745	0.630314	0.81597	0.265709	0.153088	0.0469295	0.17733	0.0875102	0.686909	0.635535	0.142783	0.542702	0.90141	0.672792	0.721146	0.0818096	0.885989	0.121934	0.549402	0.182662	0.317479	0.381149	0.0966331	0.42789	0.254459	0.756205	0.590129	0.0562484	0.482651	0.212188	0.341301	0.194019	0.51024	0.210863	0.109507	0.0456356	0.680729	0.871356	0.933422	0.0654255
Parcel143	0.260833	0.285391	0.140177	0.917108	0.599174	0.105798	0.95805	0.0496749	0.0596571	0.252324	0.200195	0.320302	0.281842	0.150266	0.411632	0.958363	0.30298	0.106233	0.542697	0.0435434	0.00745752	0.00132819	0.0134477	0.0148927	0.0771768	0.0652481	0.0044404	0.00690912	0.0245722	0.0237148	0.0366452	0.0944791	0.0313637	0.0141146	0.0249051	0.0411368	0.068848	0.438549	0.0287641	0.615077	0.00910451	0.0110832	0.0113395	0.0205169	0.0640308	0.40701	0.22681	0.639247	0.0986869
Parcel144	0.014767	0.0107319	0.0735605	0.0122098	0.204472	0.191298	0.161104	0.0134155	0.0113575	0.00900143	0.0432655	0.0103804	0.00822894	0.0268351	0.00706931	0.00485211	0.0363681	0.0492215	0.0725847	0.186556	0.224331	0.744945	0.371211	0.493801	0.00104552	0.0462855	0.0012858	0.00221952	0.00880506	0.0751818	0.0158266	0.00486217	0.0125683	0.000685345	0.00489033	0.00798747	0.00304449	0.00097251	0.0126679	0.0130848	0.00132221	0.00175341	0.0147989	0.013288	0.0024453	0.00488989	0.0868897	0.0229598	0.00527984
Parcel145	0.209182	0.061446	0.0511043	0.0240919	0.0996482	0.0457467	0.293436	0.0988138	0.00136011	0.185253	0.0025097	0.00125691	0.0456462	0.125041	0.0690431	0.00922053	0.106983	0.420766	0.246622	0.0831302	0.0215026	0.185484	0.0578129	0.661294	0.0436551	0.281115	0.0173332	0.0384247	0.0672775	0.278021	0.0828806	0.0200886	0.112004	0.0183822	0.0454448	0.210669	0.0165182	0.0429552	0.0459018	0.190433	0.00989532	0.00636405	0.0356689	0.0860367	0.00618916	0.0140532	0.139905	0.158604	0.000255858
Parcel146	0.0238218	0.0136596	0.00899906	0.0342182	0.060548	0.0369738	0.283388	0.0024358	0.0492953	0.0103239	0.0009237	0.00342595	0.00115285	6.95946e-05	0.000535398	0.000871166	8.11974e-05	0.148497	0.00101943	0.000835899	4.41687e-07	0.000348226	0.000477887	0.00258189	0.00379919	0.0250532	0.000800254	0.00246687	0.000986036	0.00877277	0.0116307	0.00144686	0.00587984	2.97737e-05	0.000468999	0.0393889	0.000507456	3.9481e-05	0.000137648	0.00389429	7.0022e-05	0.000258582	0.000446608	0.00661184	0.000899499	0.00547271	2.57689e-05	0.00344173	3.25614e-05
Parcel147	0.369462	0.298807	0.177715	0.0107847	0.0208856	0.659818	0.00869828	0.614807	0.104646	0.537983	0.101182	0.724081	0.241405	0.140391	0.47684	0.261646	0.496336	0.00182583	0.575355	0.687725	0.0236161	0.00242563	0.369629	0.00926943	0.650878	0.824539	0.594083	0.650121	0.727742	0.814506	0.947431	0.656958	0.956376	0.363886	0.575535	0.561063	0.256599	0.649379	0.633637	0.773425	0.317798	0.429349	0.982432	0.64061	0.832004	0.104612	0.981616	0.245878	0.923193
Parcel148	0.744023	0.520206	0.123498	0.190826	0.106996	0.214064	0.0949181	0.84788	0.120576	0.713725	0.341502	0.998408	0.383527	0.0878913	0.777324	0.678843	0.638819	0.0415672	0.567361	0.599136	0.0807025	0.0353844	0.376701	0.0117208	0.246065	0.825718	0.51851	0.507131	0.29174	0.349564	0.717158	0.873273	0.79177	0.556602	0.621881	0.706998	0.853734	0.68857	0.853099	0.883553	0.554495	0.727265	0.736609	0.86772	0.830786	0.427019	0.768268	0.193442	0.943899
Parcel149	0.000340165	0.00055941	0.00615267	0.0200389	0.826411	0.0497017	0.240277	0.000278077	0.113263	0.000697608	0.000432213	0.00108099	0.000625564	3.85454e-05	0.000148176	0.00818848	0.000128926	0.159864	7.20118e-05	0.000868401	1.0693e-06	0.000175447	3.81619e-05	1.7231e-06	0.00122925	0.000726164	0.000178255	0.00177051	0.000434249	0.00173051	0.00440213	0.000840609	0.00125507	0.000367611	0.00157746	0.000803266	0.000258523	0.00343107	0.00824489	0.00124332	0.000882415	0.00528044	0.00319941	0.00269751	0.00242026	0.0261467	0.00217348	0.153232	0.000147607
Parcel150	0.000374458	9.92183e-06	0.00100758	0.00422034	0.286001	5.6179e-05	0.0534623	0.000451694	0.000452942	9.01882e-05	0.000231609	0.000251808	2.77707e-05	0.00106242	0.000107687	0.0196524	0.00407504	0.0861629	0.00716827	0.00331047	1.83863e-05	6.13391e-05	0.00375168	0.000402844	5.34067e-05	0.00262501	0.000663341	0.00210684	0.000820907	0.0236651	0.00625609	4.91189e-05	0.00642039	0.00170816	0.00415064	0.00450031	0.00329714	0.0634691	0.0130043	0.00337289	0.00536462	0.00744414	0.0282421	0.0115727	0.000325493	0.000946336	0.0173996	0.104917	1.2414e-05
Parcel151	0.0178489	0.000252033	0.0357118	0.0190542	0.169448	0.0104296	0.146812	0.0116497	0.0180764	0.00237295	0.00160269	0.00100541	0.00108462	2.37598e-05	0.0121899	0.00219213	0.000135921	0.308322	0.00163383	0.000875416	0.00145483	0.000328042	0.00628318	0.0350448	0.0137612	0.00568322	0.00155701	0.0076572	0.0063962	0.0532648	0.141454	0.000968069	0.0503567	0.00233929	0.00463105	0.065378	0.0044194	0.00485438	0.0925259	0.294769	0.00136379	0.0463917	0.0812079	0.0149148	0.0102812	0.0221083	0.201608	0.162062	0.00595876
Parcel152	0.00521351	1.64029e-05	0.0518431	0.0261898	0.57856	0.0225399	0.391639	0.00407545	0.0950348	0.0100082	0.0420757	0.00642434	0.000739048	0.00180955	0.00663819	0.0135937	0.00166731	0.973794	0.0202955	0.000237071	0.00506245	0.00684031	0.0155651	0.00183224	0.00273436	0.00117856	0.00123776	0.00277551	0.00148875	0.00150228	0.0240986	0.0015148	0.00486487	0.000218333	0.00212031	0.00171871	0.0433205	0.0170752	0.0322338	0.233026	0.00401258	0.0249053	0.0406165	0.000214798	0.00351268	0.101174	0.00262683	0.677847	0.00605555
Parcel153	0.00243179	0.000185293	0.0191096	0.00688335	0.196078	0.00469053	0.13026	0.000367031	0.0340935	0.000714392	0.0100199	0.000267407	7.82462e-05	0.000692596	0.00113234	0.0288378	0.00376179	0.2185	0.000626198	8.57224e-05	0.000337223	8.32235e-05	0.0011859	1.95626e-05	0.0150057	0.00493864	0.000805497	0.0107921	0.000217132	0.0871284	0.226738	0.0163424	0.0232213	0.00994928	0.0408287	0.0504954	0.16731	0.554081	0.268234	0.0478533	0.140788	0.195241	0.0574928	0.00268534	0.0108282	0.0617285	0.031058	0.136821	0.00334904
Parcel154	4.98602e-05	0.0003056	0.00374135	0.00382494	0.0863115	0.0119898	0.134233	0.000140208	0.0333921	0.00101983	0.00293338	0.00368136	0.000193164	0.00014096	0.00061267	0.000126205	0.000292165	0.044417	0.000560166	0.00120479	0.000284495	0.003707	0.000705432	4.64505e-05	0.00569215	0.00122623	2.85846e-05	0.000113213	0.00020131	0.0025478	0.00493058	0.000889056	0.00330555	0.000331606	0.000950658	0.000543518	0.00861279	0.00362969	0.00193482	0.0256147	0.00148451	0.00732639	0.0382097	0.000103462	0.000127111	0.000405705	0.00596513	0.0169588	6.97106e-05
Parcel155	5.87529e-05	0.000101517	0.00786733	0.00276823	0.124878	0.00683808	0.0816262	0.000461006	0.0157497	0.000116017	0.000373234	0.00124712	0.000236765	0.000171984	0.000271894	0.000290284	0.000140764	0.00532622	4.19757e-05	0.000172967	1.70197e-06	0.000113855	6.8404e-05	3.56669e-06	0.00276237	0.00011019	3.15045e-07	9.76367e-06	6.83115e-06	0.00481043	0.0064173	0.000109098	0.000823956	6.53828e-07	0.000123517	0.000254735	0.000715822	0.0010595	0.0004011	0.000817723	1.81425e-05	0.000465127	0.000728993	7.94111e-05	8.30588e-05	0.00232626	0.00156372	0.00864882	3.87136e-05
Parcel156	0.000297582	0.00219655	0.0128391	0.00261707	0.105315	0.0108696	0.0314321	0.00125141	0.0173313	0.00172815	0.00256599	0.00947974	0.00231333	0.000635914	0.00346621	0.00131484	0.00064902	0.0661578	0.000700727	0.000176312	0.00100125	0.000731606	0.00168661	0.000100236	0.00152181	0.0125487	0.000645332	0.00179739	0.001963	0.00226851	0.00716531	0.00114574	0.0238835	0.00154078	0.00487427	0.00166133	0.00559433	0.0407519	0.0109774	0.0025577	0.00122374	0.00299529	0.00513049	0.00237276	0.00130647	0.0686615	0.0388712	0.304946	0.00362898
Parcel157	0.0151337	0.0028235	0.0111154	0.0117305	0.0538594	0.00891176	0.0825062	0.000778382	0.0506569	0.0255628	0.00533091	0.00490869	0.0273296	0.030176	0.00728151	0.000380518	0.00965969	0.111451	0.000740056	0.000576554	0.00157611	0.00277403	0.00327243	0.00245643	0.00225723	0.0693444	0.00351737	0.0166269	0.00950583	0.0109393	0.00212881	0.00248792	0.026341	0.0106596	0.0125445	0.00335083	0.00653959	0.0409824	0.0125166	0.014947	0.00216506	0.00890389	0.00789018	0.00654923	0.00646447	0.13828	0.0209354	0.0257382	0.00342821
Parcel158	0.00184541	0.00216939	0.00390796	0.0231426	0.10391	0.0380752	0.0747152	0.00141009	0.0870919	0.00889012	0.00960242	0.0122802	0.0125301	0.00423332	0.00175339	0.000256004	0.00157232	0.0433372	0.000444433	0.00242393	0.000138896	0.000227621	0.00813632	0.0053635	0.000147559	0.025731	0.00234814	0.00692518	0.00704531	0.00470296	0.000262889	0.00118812	0.0280876	0.0102398	0.0175028	0.0106779	0.0251952	0.050765	0.00146832	0.0254319	0.00597465	0.0193824	0.00192128	0.00124852	0.000227447	0.0226044	0.0282189	0.0720367	3.95357e-05
Parcel159	0.00357194	0.000133454	0.0100667	0.0108089	0.117919	0.000939355	0.17192	0.000954008	0.00159366	0.000198775	0.000237218	0.00137705	0.000322914	3.39372e-05	4.15488e-05	8.18131e-05	4.96874e-05	0.035329	4.93216e-05	0.000196547	2.98598e-06	4.57115e-05	0.000422494	0.000947701	8.20704e-05	0.00338537	0.000159269	0.00163875	0.000389376	0.0711846	0.0318247	0.000384947	0.00623103	0.000127756	0.00564178	0.00781126	0.00117653	0.00415494	0.00857033	0.00132358	0.00052408	1.57188e-05	0.00260846	0.00116119	0.000347569	0.0154307	0.00665238	0.00411034	0.000795471
Parcel160	0.0165525	0.0359628	0.0876304	0.211958	0.30207	0.125728	0.429112	0.00754139	0.057997	0.0217925	0.00484917	0.0233244	0.00452985	0.00104338	0.000258267	0.00342076	0.000574288	0.0280916	6.00055e-05	0.000244769	9.62091e-06	0.00118475	0.0014641	0.013771	0.00138654	0.157538	0.00523002	0.0152575	0.00696971	0.000755317	0.0069366	0.00375502	0.0264426	0.00185894	0.00853217	0.0158234	0.00664631	0.0807538	0.00912765	0.00416448	0.00673067	0.0255367	0.0149261	0.000912677	0.00100626	0.0280804	0.0101354	0.0180861	7.35088e-05
Parcel161	0.0128086	0.0192825	0.0533135	0.0389516	0.0676097	0.013032	0.12348	0.0416612	0.21603	0.0183805	0.0209152	0.0757201	0.00858854	0.00247655	0.001097	0.00125042	0.00112812	0.00609228	0.00129207	0.000133517	0.00602769	0.00405307	0.00938369	0.00507686	0.00263318	0.01825	0.00450768	0.00358171	0.023738	0.0296359	0.00725574	0.0081714	0.0561869	0.0040181	0.0112601	0.00408265	0.0101089	0.0196523	0.00309932	0.040247	0.0168558	0.0865367	0.016297	0.00442838	0.00567687	0.00354121	0.0367936	0.0126918	0.000159319
Parcel162	0.0170369	0.0167376	0.0234932	0.00739372	0.0153773	0.0320228	0.0279867	0.257369	0.145973	0.0238561	0.0194554	0.198212	0.072065	0.00331424	0.00156424	0.015111	0.00124168	0.00530414	0.00206956	0.00167155	0.128181	0.103618	0.0600918	0.0368227	0.0975085	0.123658	0.0848738	0.0984301	0.432034	0.010783	0.00463332	0.102864	0.336995	0.0849365	0.107808	0.00530236	0.157836	0.103728	0.0382841	0.0638428	0.0622547	0.0741451	0.0822139	0.116196	0.139265	0.117201	0.272919	0.29352	0.0124766
Parcel163	0.00606221	0.00496099	0.0810806	0.04786	0.334286	0.0888742	0.41557	0.0113263	0.304453	0.0166092	0.0238215	0.120223	0.0144186	0.0144851	0.0129127	0.00759601	0.00766281	0.335903	0.030982	0.00376755	0.00810047	0.0796444	0.0259024	0.067661	0.00176611	0.0468225	0.00534153	0.0237602	0.0155138	0.0268707	0.0148362	0.0353602	0.117438	0.00231146	0.0208516	0.0391422	0.0333654	0.0426845	0.077093	0.341154	0.00834695	0.208544	0.364089	0.00187688	0.00144772	0.0437641	0.0281667	0.0377831	7.40489e-05
Parcel164	0.24593	0.00422786	0.0475328	0.0135065	0.147817	0.0388992	0.0370225	0.0767327	0.449222	0.172585	0.0435728	0.530204	0.0931429	0.0095584	0.000784918	0.00651461	0.020314	0.0220535	0.0159602	0.0103235	0.139428	0.543258	0.174974	0.146976	0.078825	0.0930985	0.0757278	0.137097	0.221078	0.092703	0.074938	0.167544	0.287584	0.0637551	0.114773	0.0456839	0.0967919	0.440573	0.21089	0.155066	0.0360515	0.0817245	0.199512	0.0246083	0.0842172	0.189962	0.109647	0.0750733	0.137818
Parcel165	0.000368906	0.0001161	0.0414083	0.0490871	0.215516	0.013775	0.380395	0.000994912	0.0374011	0.00202619	0.00990577	0.0206212	1.84928e-05	0.00312474	0.000285616	0.00605604	0.00953831	0.324254	0.0254884	0.00169157	0.00162942	0.00657538	0.0202562	0.00946139	5.03771e-05	0.00613968	0.000312495	0.000746348	0.00464983	0.00123984	8.98099e-05	0.00153444	0.00540422	0.00285027	0.00792889	0.00178888	0.000301063	0.000776366	0.000314951	0.00117275	0.000222297	0.0399398	0.00706381	0.00058198	0.000842724	0.0100157	0.00932051	0.146688	8.80976e-07
Parcel166	0.922828	0.0812472	0.128277	0.0285749	0.120983	0.116533	0.0621222	0.537423	0.103134	0.806116	0.0493406	0.447806	0.52985	0.137217	0.0451765	0.20037	0.0702202	0.00551093	0.0421718	0.0655628	0.223693	0.749129	0.305895	0.487078	0.144162	0.332284	0.0844732	0.295218	0.105259	0.112656	0.352905	0.27496	0.576623	0.100452	0.194314	0.23895	0.300171	0.541408	0.211808	0.48668	0.0841779	0.322299	0.230196	0.17649	0.264841	0.184766	0.260638	0.183583	0.419975
Parcel167	0.00376354	0.00303315	0.0201787	0.151515	0.138265	0.0153638	0.482837	0.00443716	0.248899	0.00787695	0.000937498	0.00527592	1.66114e-05	0.000512601	0.000135216	0.0105444	0.00145429	0.408944	0.00232232	0.00823121	9.18173e-05	0.000758761	0.00452492	0.00378057	0.0193957	0.00258379	0.0016544	0.00110408	0.00140424	5.36575e-05	0.0030509	0.00163	0.00678391	0.00130038	0.000676415	0.0021778	0.000263561	0.0176306	0.000495143	0.00399056	0.000328198	0.00435391	0.000120355	0.00172333	0.000573707	0.089698	0.0241098	0.980017	0.043468
Parcel168	7.22688e-05	0.000711733	0.00171547	0.0104208	0.252958	0.140887	0.223052	0.00443823	0.245633	0.00392512	0.000979628	0.00666884	1.51735e-05	0.000232154	0.000114886	0.00125628	0.000144094	0.391225	0.0010909	0.0058341	0.000733845	0.000116796	0.0015824	0.00218392	0.0890169	0.000391451	0.00282798	0.000939822	0.00453981	0.0108265	0.00714791	0.0213326	0.00588956	0.000578157	0.000982084	0.00209194	0.0015922	0.017596	0.00565983	0.0133041	0.00191543	0.0119655	0.00316714	0.00216829	0.0036268	0.0747768	0.0163426	0.0686976	0.00640022
Parcel169	0.0243519	0.027455	0.566692	0.227295	0.467426	0.119395	0.487973	0.0686482	0.254812	0.0942735	0.000974704	0.0559122	0.0106731	0.00344708	0.00483661	0.00914533	0.00497268	0.571989	0.0270004	0.00593442	0.00379004	0.00338294	0.00927208	0.0205826	0.111473	0.00964125	0.0503156	0.0198444	0.0343145	0.0225649	0.0040189	0.0403191	0.20113	0.00518729	0.00928059	0.0227079	0.0446976	0.105271	0.0377176	0.108695	0.013395	0.0960299	0.031795	0.027518	0.074762	0.19856	0.183133	0.805034	0.00792216
Parcel170	2.21997e-05	0.00386264	0.0381032	0.0132569	0.146563	0.00953083	0.127766	0.000661728	0.0507795	0.00218741	4.23947e-05	0.000409412	7.75991e-05	6.09937e-05	4.96898e-05	4.93029e-06	0.000531964	0.852501	0.00106488	0.000401547	1.89488e-06	2.33554e-06	6.55634e-06	4.12141e-05	0.00926492	0.00112562	3.45113e-05	6.8202e-05	9.63725e-05	0.000638913	0.000180161	0.00083795	0.00155871	7.0284e-06	9.05603e-05	0.00241036	0.00434453	0.00281455	0.000236627	0.00381114	0.000234968	0.000996748	0.028254	0.000161803	3.61321e-06	0.00529314	0.000804565	0.0194501	2.33599e-05
Parcel171	2.46681e-05	0.116848	0.491922	0.649924	0.652829	0.0343318	0.971352	0.0011176	0.214102	0.00308708	0.00153928	0.00142414	1.5563e-05	0.00012036	0.000961158	0.00123538	0.00474454	0.290659	0.0661118	0.000460071	1.44816e-07	8.36373e-06	7.82611e-06	5.43945e-05	0.00550389	0.000103089	1.4711e-05	0.000108112	2.72211e-06	0.00171105	3.87536e-05	9.96228e-05	0.000517644	3.5446e-06	5.5994e-05	6.60579e-05	0.000476337	0.00598657	6.17153e-05	0.000131305	1.61511e-05	0.000254871	0.000191291	0.000123841	5.63977e-06	0.00167366	0.00222172	0.00373614	5.15809e-05
Parcel172	2.65109e-05	0.000397997	0.130212	0.336725	0.41022	0.0128831	0.927063	0.000115979	0.102077	0.0158218	0.000474591	0.00634372	1.70407e-06	3.92922e-05	0.00133136	0.00151964	0.00494569	0.257365	0.0783464	0.00414889	1.75872e-05	1.83681e-05	3.63161e-05	6.59682e-06	0.0134515	0.00713379	4.33627e-05	0.000595854	3.47409e-05	0.00726319	0.000704259	0.0106	0.0145787	7.38237e-06	0.000386147	0.00158489	0.0114202	0.00105074	0.000153696	0.0037326	0.000231776	0.00107449	0.0151672	0.000376397	5.5893e-05	0.019403	0.00215681	0.0185415	0.0012982
Parcel173	1.42697e-05	0.000727681	0.000756642	0.00426354	0.118211	0.0011255	0.0299238	0.000143518	0.0276461	0.000741201	0.000253851	0.000556219	0.000870949	2.96945e-05	0.000190952	0.00817996	0.0015841	0.209623	0.000378992	0.00333112	4.89727e-06	0.00186243	2.91884e-05	7.21862e-05	0.00263533	0.0151882	0.000305938	0.00150933	0.000662081	0.032059	0.00224779	0.00010283	0.00200059	0.00112317	0.00439141	0.000786995	0.0223202	0.0189614	0.019538	0.0241526	0.00447242	0.0244965	0.0279715	0.00143891	0.000721031	0.0409094	0.00464631	0.139624	0.000840031
Parcel174	0.000161166	0.000473954	0.000463956	0.00281113	0.0692934	0.000591555	0.0643788	0.00212471	0.0261966	0.00319672	0.0052704	0.00411783	0.000546446	8.47714e-06	0.000403463	0.000198651	8.32426e-05	0.402292	0.00124949	0.000464369	7.3403e-06	9.16519e-05	0.000825805	0.000141658	0.00519924	0.00228829	0.000151065	0.00317704	0.00017338	0.00312243	0.0131361	0.00130948	0.0107942	0.00176125	0.00514368	0.00347736	0.00307674	0.00336708	0.00160594	0.00402888	0.000276032	0.00214513	0.00012448	0.00303836	0.000168787	0.0118132	0.0270158	0.0482011	0.00315924
Parcel175	0.072596	0.00671641	0.124985	0.0587705	0.129903	0.0109358	0.40449	0.00350837	0.0110108	0.023691	0.0160527	0.0016026	0.166606	0.0347838	0.0265234	0.0792746	0.0214287	0.668213	0.032927	0.00560303	0.0185619	0.00151324	0.0141263	0.0261739	0.00673834	0.00240545	5.87196e-05	0.000137136	0.000808347	0.00842311	0.0183073	0.0026047	0.0141902	0.000213305	0.00553035	0.0133806	0.0357159	0.0198158	0.0040649	0.0838648	0.00113066	0.0127044	0.019332	0.000109122	0.00065403	0.0615933	0.0847211	0.734237	0.000591371
Parcel176	0.0193851	0.00111504	0.0775979	0.0282038	0.229566	0.0279278	0.403548	0.00593929	0.0510689	0.0117576	0.0333881	0.0219167	0.00496666	0.00570247	0.0125242	0.00421965	0.00651587	0.728344	0.00644743	3.08896e-05	0.00184104	0.000257324	0.0206528	0.000392326	0.00519236	0.000664961	0.000149616	0.00111617	0.000246182	0.00230927	0.0132244	0.00117372	0.00522535	0.00093568	0.0123189	0.00437036	0.00737452	0.00174936	0.0024274	0.0358926	0.000700576	0.0105074	0.00588571	0.000709983	0.011036	0.0416806	0.00369776	0.404221	0.00385249
Parcel177	0.229893	0.00214059	0.299585	0.0556304	0.342485	0.224072	0.714197	0.147516	0.166759	0.215674	0.445633	0.130992	0.190981	0.171119	0.156711	0.0631018	0.0928164	0.561515	0.123837	0.0146344	0.0559407	0.0547714	0.10093	0.0672059	0.00879497	0.106268	0.0120398	0.0888351	0.00613197	0.0283511	0.068734	0.014112	0.0990253	0.0269253	0.116722	0.163162	0.126119	0.0855674	0.0345111	0.239835	0.0212511	0.179374	0.0502152	0.00834515	0.0380477	0.143853	0.0539379	0.121014	0.017151
Parcel178	0.0511759	0.000158189	0.0784054	0.0392336	0.518021	0.0621038	0.464837	0.0075125	0.102779	0.040077	0.0312357	0.0206715	0.0226982	0.0123791	0.0083004	0.191231	0.00802639	0.257265	0.0460037	0.00194561	0.0169966	0.00505952	0.00227764	0.00189629	0.0100457	0.000452767	8.04167e-05	0.000444734	0.000326694	0.000495819	0.00043827	0.000344758	0.00116678	0.000238708	0.00069045	0.000288612	0.144238	0.0134825	0.0180196	0.211627	0.00472335	0.0267571	0.014668	0.000320143	0.00642408	0.147242	0.00481879	0.903978	0.0286184
Parcel179	0.00929167	0.00124877	0.10388	0.0165402	0.273877	0.0447247	0.288941	0.00366038	0.0775979	0.0319393	0.0378338	0.0259584	0.00431191	0.00562149	0.0323861	0.0777889	0.0125551	0.793578	0.0452182	9.63468e-05	0.0511217	0.00264145	0.0352218	0.000200146	0.0588161	0.00136448	0.00556787	0.0276685	0.0250909	0.00712183	0.15134	0.0373347	0.0349105	0.00859309	0.0641108	0.0409824	0.357524	0.726526	0.638066	0.841928	0.348367	0.385664	0.895779	0.0366487	0.0195516	0.533809	0.0244504	0.696487	0.2316
Parcel180	0.175908	0.0128141	0.0604574	0.0402438	0.574036	0.0449507	0.503219	0.0242521	0.147139	0.0685806	0.0222305	0.00567328	0.00375274	2.454e-05	0.0120903	0.00268605	0.000739945	0.231498	0.0109537	5.73325e-05	0.00138929	2.87019e-05	0.100332	0.00688364	0.019471	0.0271275	0.0176636	0.0345066	0.0138744	0.0235494	0.2332	0.175028	0.0892861	0.00615372	0.0971006	0.262902	0.524614	0.726919	0.719697	0.513793	0.335831	0.49206	0.420981	0.00431713	1.4659e-05	0.0532236	0.113871	0.24557	0.00278921
Parcel181	0.0777568	0.000139153	0.0436865	0.0222458	0.8152	0.00776833	0.350876	0.0103912	0.167804	0.0533122	0.113776	0.0272721	0.000116121	0.00292263	0.00141827	0.0256676	0.00888415	0.365788	0.0105625	0.00106569	0.00904734	0.00974269	0.0908399	0.0102284	0.129526	0.301722	0.177905	0.150163	0.240263	0.135954	0.422379	0.0300741	0.0249827	0.151689	0.0222082	0.0429879	0.149497	0.478147	0.167191	0.372299	0.15092	0.0794046	0.28696	0.201932	0.0567194	0.503308	0.405453	0.513219	0.016334
Parcel182	0.204493	0.133101	0.601984	0.383333	0.959385	0.0524694	0.911846	0.00286218	0.330229	0.13667	0.0415085	0.19672	0.00865535	0.00272599	0.0822463	0.00755936	0.00783294	0.556607	0.0698743	0.0261097	0.00185804	0.000390847	0.00710511	0.000565505	0.0275797	0.526764	0.0115128	0.0222068	0.00529741	0.126008	0.0801935	0.00593667	0.00151441	0.0132821	0.00920336	0.00154723	0.0192984	0.0945388	0.0112643	0.0315954	0.00595827	0.0126803	0.00434378	0.0175833	0.000645832	0.0429295	0.0846032	0.103331	0.00124717
Parcel183	0.00786869	0.0111622	0.018142	0.0352256	0.34291	0.00959236	0.434697	0.00171985	0.0778976	0.00620642	0.00841559	0.00543134	0.0143315	0.00361884	0.00130635	8.36877e-05	0.00246428	0.534904	0.00578914	0.000730298	0.000939346	0.00230719	0.00303417	0.00174935	0.0208008	0.0494157	0.00267896	0.0170638	0.00732945	0.0209194	0.000889686	0.057363	0.01655	0.00162697	0.0223338	0.014675	0.0716442	0.0605055	0.0157029	0.336048	0.00868568	0.0975708	0.0870605	0.000699399	0.00197693	0.0251365	0.0445766	0.101344	5.81552e-05
Parcel184	0.0224018	0.0830789	0.0663955	0.485784	0.714713	0.138876	0.428393	0.00868483	0.300542	0.0203067	0.236616	0.481401	0.0470661	0.139351	0.0553771	0.266413	0.0423123	0.258241	0.0739422	0.00471511	0.118784	0.165485	0.64773	0.110368	0.0651787	0.254215	0.0832784	0.353661	0.373392	0.933786	0.771453	0.33279	0.571476	0.978107	0.898126	0.266751	0.785613	0.904277	0.52286	0.913725	0.960153	0.522576	0.228937	0.228795	0.274112	0.970838	0.877408	0.510127	0.0498865
Parcel185	0.00015507	0.0304372	0.0181981	0.132082	0.962249	0.0220402	0.792478	0.000210902	0.499888	0.00989302	0.0542046	0.0223985	0.00474834	0.000149308	0.000275208	0.00391219	7.01863e-05	0.453069	0.000326558	5.26118e-06	0.000600743	3.89543e-05	0.0280973	0.000811724	0.00902102	0.00051419	0.000245874	0.0107515	0.00249887	0.0276683	0.0258901	0.00791685	0.00675799	0.0129963	0.0398902	0.0146664	0.115058	0.191079	0.306932	0.295116	0.0232349	0.0794022	0.853127	0.000918663	1.01104e-05	0.0798553	0.160668	0.293322	1.2059e-05
Parcel186	0.0572112	0.0970999	0.111682	0.812219	0.320878	0.233082	0.557082	0.0216471	0.918724	0.316036	0.706327	0.18994	0.00227326	0.0298272	0.24577	0.178972	0.1289	0.130382	0.571555	0.130548	0.0508657	0.0134122	0.440957	0.10507	0.164169	0.0088469	0.0153122	0.105428	0.0514004	0.289202	0.0481211	0.0171109	0.0333334	0.0583511	0.31196	0.0776399	0.102562	0.476485	0.172585	0.474166	0.104653	0.562371	0.566371	0.200606	0.141935	0.714419	0.019338	0.536124	0.0945906
Parcel187	0.00641359	0.000618238	0.0177978	0.0432425	0.934764	0.0139925	0.797183	0.00034929	0.256596	0.00206191	0.0738528	0.023121	0.00195435	0.00264746	0.0152971	0.0278366	0.0523963	0.159208	0.375979	0.0566798	0.00258008	0.00020331	0.0249545	0.011793	0.0299186	0.0050521	0.00198447	0.0137661	0.000523326	0.0969991	0.0367748	0.000236432	0.000627054	0.00188235	0.0245123	0.00171728	0.0203048	0.125076	0.0400381	0.0322725	0.00531473	0.022787	0.0190953	0.013592	0.0183798	0.446152	0.0804326	0.78858	0.011424
Parcel188	0.000208771	0.000486312	0.0110319	0.00800498	0.333913	0.00296077	0.0834997	0.000261972	0.0175565	0.000706492	0.000393287	0.00173816	8.55194e-06	3.59455e-05	0.000160906	0.00372755	0.000247012	0.100878	0.0013596	0.00184013	0.000110865	0.00128851	0.00328853	0.000820618	0.00025829	0.00146332	5.63816e-05	2.49182e-05	0.000472216	0.0677079	0.00731225	0.000140935	0.00972774	3.43561e-05	0.000321021	0.0236132	0.00375698	0.00117673	0.00027331	0.00671098	0.000260976	0.00316216	0.01556	0.00252754	0.000361562	0.00291064	0.00123216	0.0923753	7.96848e-05
Parcel189	0.00115717	0.0295278	0.0193408	0.00376785	0.0263246	0.0175331	0.0491488	0.0155227	0.00373787	0.00931015	0.129731	0.0141287	0.0346594	0.0146083	0.0433442	0.129955	0.0196597	0.390073	0.0169211	0.145858	0.195779	0.475636	0.0238211	0.0156381	0.0116005	0.0286379	0.078597	0.0447428	0.234147	0.25903	0.036776	0.00103167	0.105502	0.0553805	0.124315	0.0699121	0.0101245	0.00936254	0.02679	0.0542295	0.047942	0.0720627	0.0411965	0.288855	0.0345852	0.123808	0.315488	0.127565	0.140398
Parcel190	0.000441045	5.58124e-05	0.00265529	0.000263112	0.021534	0.00229553	0.0479495	0.000217174	0.00536567	0.000690053	0.00165851	0.000347872	0.000109113	0.000252801	0.000237442	0.00212333	0.0020942	0.0329557	0.0012752	0.0180466	0.0104783	0.0997172	0.00156223	0.00392403	0.0043194	0.00332647	0.00107601	0.00328849	0.0108477	0.0199089	0.018156	0.000718433	0.0111494	0.00150394	0.00300972	0.00506404	0.00373185	0.00139875	0.00180583	0.0116305	0.00100269	0.00539785	0.00957038	0.00255255	0.00277405	0.000492451	0.022844	0.0283939	0.00193614
Parcel191	7.58538e-06	1.60877e-05	0.00166354	0.00120465	0.0639964	0.000396947	0.319387	3.86998e-05	0.00212576	8.9329e-06	3.45031e-05	1.73253e-05	1.68216e-05	1.90471e-05	0.000141654	0.00144406	0.000661625	0.147321	0.000178592	0.000717006	2.41284e-05	0.00132725	0.000101853	3.54199e-05	1.2762e-05	6.335e-05	2.56571e-07	2.76884e-06	2.98902e-06	0.000871471	4.50864e-05	2.75185e-05	2.36701e-05	1.86598e-06	1.20423e-05	3.66163e-05	2.05734e-05	5.61407e-06	1.76993e-05	7.67732e-05	6.39156e-06	5.94365e-05	0.000159294	5.12437e-06	5.9559e-06	5.7902e-06	3.5074e-05	3.72613e-05	2.21206e-06
Parcel192	0.0415597	0.00249675	0.0296494	0.0134224	0.0832772	0.00878923	0.0762844	0.00661407	0.0329577	0.00127872	0.000500315	0.000185479	0.00133755	0.000851506	0.000387199	0.00521324	0.00100003	0.0590761	0.000313086	0.000311435	0.000593292	8.37486e-05	0.000995965	0.000797898	0.0858553	0.00118907	0.00676485	0.00555514	0.00493251	0.00166807	0.00075699	0.0138612	0.0258578	0.0018933	0.00191493	0.00653689	0.00595911	0.0599247	0.00262902	0.0164693	0.0119192	0.0325154	0.00205249	0.000300054	0.000904569	0.0171154	0.410715	0.607583	0.000141112
Parcel193	0.00871299	0.00124245	0.0100607	0.070609	0.328282	0.0173657	0.325097	0.000620752	0.119903	0.000330933	0.00771736	0.00200412	0.00054404	0.00047772	7.70246e-05	0.00458443	0.00393326	0.33104	0.000231087	0.000771669	0.00105861	8.25714e-05	0.00371832	0.00346236	0.00500885	0.0045687	0.0027855	0.00303359	0.00998761	0.00389476	9.35213e-05	0.00975089	0.0165618	0.00128684	0.000984552	0.0134482	0.00917782	0.000978903	0.00131082	0.00754709	0.00356914	0.00887668	0.00332866	0.000997696	0.00157642	0.0465053	0.0139281	0.0576148	0.000358948
Parcel194	0.0619726	0.0151635	0.0823243	0.0911775	0.163626	0.00349224	0.269401	0.0197831	0.0743254	0.000922825	0.112979	0.000753469	0.0376134	0.0986049	0.0632124	0.138635	0.0578156	0.603219	0.066343	0.129517	0.238454	0.0253528	0.0523328	0.177738	0.639755	0.172403	0.81536	0.418464	0.944213	0.829418	0.892749	0.0209084	0.969516	0.725229	0.351252	0.774238	0.676244	0.295013	0.0852462	0.179374	0.523177	0.245611	0.0739707	0.0462703	0.0147881	0.736627	0.775347	0.373125	0.137059
Parcel195	0.000134482	0.00714375	0.0213244	0.0550405	0.204691	0.00457985	0.258867	5.45804e-06	0.0268268	0.000310333	3.28452e-06	1.25211e-05	0.000350121	8.25325e-05	9.60549e-05	6.32502e-05	0.000138292	0.875729	0.00369116	0.00149288	8.98846e-06	8.56653e-06	4.08728e-05	5.77271e-05	0.00194461	0.000911042	1.2173e-05	2.20531e-05	3.57797e-05	0.000986507	0.000308081	0.00262662	0.000159053	2.52011e-05	0.000123647	0.000270547	0.00193184	0.0018173	0.0054229	0.037555	0.000327749	0.00513173	0.0194898	0.000549424	1.58007e-07	0.00267764	0.0127059	0.259975	4.80663e-05
Parcel196	4.92741e-05	0.000231515	0.0148946	0.00497032	0.385082	0.0188749	0.10859	0.000240716	0.0234988	0.00675072	2.60097e-05	0.00656255	1.17185e-05	0.0002272	0.000127166	0.000308284	0.000877511	0.637221	0.00171913	0.000632486	0.000107161	0.000122016	0.000114042	1.16948e-06	0.0289372	0.00110389	8.69844e-05	4.96597e-05	0.000355521	0.00132452	0.000241283	0.00177074	0.000815185	0.000156256	0.000561306	0.000123294	0.00754722	0.00327261	0.00355981	0.0174435	0.00228961	0.0012935	0.0152515	0.000625504	0.00932741	0.310261	0.000273859	0.0508182	0.00865119
Parcel197	0.000153955	0.00797246	0.00825952	0.170486	0.393176	0.00271709	0.48005	6.10304e-06	0.106503	0.000464308	0.000101778	0.000882129	2.47821e-08	2.74846e-05	0.000426396	0.000175549	0.00024248	0.77451	0.0221803	0.000535442	3.36866e-05	3.83479e-05	2.75982e-05	5.45853e-06	0.000645728	0.000411839	2.52206e-06	0.000127942	3.34866e-06	0.00904486	0.000421367	0.00312984	0.00044333	3.284e-05	0.000761237	0.000912899	0.00241987	0.00525515	0.0118026	0.00460059	0.000496099	0.00114682	0.0157151	0.00125144	1.41453e-05	0.0201281	0.00201434	0.00944083	0.00042709
Parcel198	0.00120376	0.06251	0.0334329	0.274342	0.732023	0.00538021	0.737768	0.000362963	0.0923869	0.00207378	0.0020128	0.00124083	1.28762e-07	8.43936e-06	0.00394742	1.91273e-05	0.000105023	0.397172	0.0615551	0.0111637	2.23417e-05	8.55962e-05	1.54132e-05	2.07952e-05	0.0060735	0.00552623	0.000137151	0.00152379	1.34159e-05	0.0355086	0.00835141	0.0036258	0.000793538	0.00030736	0.00243641	0.0021488	0.0127911	0.0119159	0.00374591	0.00129498	0.000119657	0.000165729	0.00164396	0.000771727	1.7965e-05	0.025919	0.00235409	0.00471122	0.000684365
Parcel199	0.016218	0.0432673	0.0542146	0.220344	0.226126	0.0324094	0.661454	0.0159236	0.11886	0.0616159	0.00150824	0.0116715	4.78986e-05	0.000104932	0.00395452	0.000160325	0.00163651	0.603652	0.00986584	0.0138137	2.74078e-05	0.00140943	0.000113455	0.000556815	0.000598506	0.00786657	0.000386503	0.00205627	4.60801e-05	0.0252564	0.000444387	0.0137219	0.00146524	0.000407486	0.0149851	0.01596	0.0184101	0.0204863	0.00143479	0.00970945	0.00118985	0.00495209	0.00543294	0.00235865	0.000104434	0.0287445	0.00176729	0.0123467	0.000493564
Parcel200	0.00144842	0.0156955	0.0054985	0.044671	0.113992	0.00459018	0.190566	0.00113432	0.00287452	0.00178635	0.000546471	0.00274198	0.00117456	0.000356144	0.00107565	3.57118e-05	0.00109667	0.834831	0.0166691	0.044015	2.42341e-05	0.000811647	0.000843263	2.71435e-05	0.0209493	0.0147563	0.000458413	0.0044205	0.000114974	0.00326302	0.0116535	0.0141726	0.00621581	0.000683068	0.022626	0.00271937	0.0099884	0.00460999	0.0167674	0.0168038	0.000648097	0.00512426	0.0138899	0.00236	1.95111e-06	0.0126223	0.00511678	0.119985	0.00012179
Parcel201	0.068058	0.0389451	0.162989	0.378339	0.761047	0.158431	0.135931	0.00756921	0.644081	0.0777039	0.0658969	0.14158	0.0470111	0.00354068	0.0599432	0.00124224	0.0446343	0.044896	0.436824	0.0684583	0.00133807	0.000201977	0.00715388	0.00335332	0.000447818	0.0492454	0.00045362	0.000296847	6.8807e-05	0.000679945	0.000123982	0.0694709	0.0257746	0.000510534	0.00727729	0.0516386	0.0170978	0.00367254	0.0146918	0.154364	0.00293563	0.00841943	0.0640927	0.00312958	0.000426327	0.0010234	0.0018196	0.00281954	0.000294376
Parcel202	0.0615086	0.389431	0.273596	0.398471	0.793735	0.314226	0.265515	0.0292922	0.529829	0.14896	0.300718	0.347588	0.129137	0.234101	0.871169	0.0209673	0.666652	0.0197038	0.138318	0.680637	0.0842037	0.00946848	0.0185466	0.0113297	0.00186104	0.0526474	0.00146282	0.000900752	0.00017841	0.06718	0.00351801	0.0463131	0.0184869	0.000407921	0.0296129	0.083482	0.00851294	0.00269583	0.0498933	0.251303	0.0133192	0.0183988	0.195676	0.00148597	0.000577455	0.0042301	0.00156382	0.0369233	0.000770567
Parcel203	0.0598108	0.0541268	0.435575	0.33634	0.327162	0.132524	0.834336	0.00344618	0.137769	0.0216147	0.0965942	0.0780557	0.0370448	0.0242746	0.0284958	0.00301931	0.0314407	0.085356	0.394734	0.0592093	0.0155658	0.00113674	0.00534546	0.0111981	0.000304836	0.000891393	3.29605e-05	0.00013346	7.19729e-05	0.00141628	6.94869e-05	0.00648055	0.00593409	3.56246e-05	0.00101293	0.000754535	0.000405413	5.07364e-05	0.000543601	0.00876022	0.00029375	0.000588448	0.00569641	1.19098e-05	4.51505e-06	0.000874808	0.000429104	0.00719203	5.17486e-06
Parcel204	0.879413	0.276064	0.586985	0.0449817	0.289957	0.122723	0.379941	0.0273431	0.247593	0.122837	0.105697	0.414109	0.155214	0.142197	0.149506	0.0183088	0.540358	0.0957982	0.318465	0.813755	0.25238	0.0202738	0.04721	0.0116184	0.000290684	0.0497453	0.000228369	7.12847e-05	0.00113749	0.00624988	0.00150309	0.0730083	0.0372003	0.000395817	0.00315068	0.0368681	0.0081394	0.00389852	0.00706283	0.116028	0.00497723	0.00830065	0.102086	0.00204474	0.00167669	0.00417284	0.00291123	0.00841957	0.000533697
Parcel205	0.0512693	0.0834309	0.0418009	0.10555	0.059081	0.0188051	0.602788	0.00786374	0.016484	0.0777484	0.0293096	0.11527	0.211792	0.0445277	0.204969	0.0028348	0.0308354	0.183954	0.513771	0.0426438	0.00532963	0.000366987	0.00125976	0.000203567	0.0053367	0.0104406	0.000138506	0.000123222	0.000503765	0.0720369	0.00208185	0.0570423	0.0165679	0.00139402	0.0192641	0.0304445	0.0352789	0.00493456	0.0378287	0.160628	0.00963511	0.0132494	0.101489	0.00248782	0.000316513	0.012909	0.0023587	0.00126344	0.000335584
Parcel206	0.425232	0.835623	0.666212	0.412777	0.0301995	0.308961	0.278749	0.188326	0.292109	0.602014	0.156032	0.878064	0.946617	0.999427	0.715828	0.0307018	0.549697	0.0741713	0.0499829	0.186254	0.865099	0.141288	0.259648	0.0312143	0.0184996	0.278651	0.094624	0.03246	0.109314	0.21214	0.0242883	0.432981	0.317061	0.0573081	0.0593263	0.318543	0.126666	0.224826	0.305975	0.785962	0.0992093	0.168649	0.526755	0.00963724	0.0114734	0.0253711	0.0245307	0.0127168	0.00460581
Parcel207	0.0277395	0.273196	0.0293118	0.300238	0.234786	0.540631	0.161568	0.471093	0.441922	0.812415	0.858513	0.292421	0.65854	0.969898	0.61534	0.338379	0.302809	0.630975	0.221693	0.428132	0.348076	0.989793	0.406463	0.523678	0.024287	0.496647	0.0282579	0.0256931	0.0307535	0.279818	0.0619212	0.548907	0.372917	0.0277005	0.059663	0.637941	0.225232	0.160299	0.336902	0.785131	0.0951292	0.180689	0.565705	0.0124484	0.0121387	0.0238234	0.0614852	0.0239054	0.0171053
Parcel208	0.44908	0.251278	0.85368	0.841118	0.44072	0.50982	0.556558	0.16857	0.156503	0.310951	0.0458801	0.116883	0.243264	0.147223	0.102305	0.0017019	0.241823	0.0157836	0.83516	0.219902	0.0380522	0.000914011	0.0137828	0.00218377	0.0234266	0.0421451	0.00339669	0.00156706	0.00277891	0.0900318	0.0111599	0.246797	0.1148	0.00794102	0.0434594	0.147265	0.0744267	0.0304071	0.221313	0.674487	0.0358779	0.0487758	0.446107	0.0170478	0.00329283	0.00414814	0.00413705	0.00738572	0.00012781
Parcel209	0.564497	0.238579	0.593177	0.172044	0.134229	0.0747458	0.0978168	0.0203821	0.00729549	0.0639975	0.00437671	0.143021	0.169199	0.0834488	0.0963457	0.0015959	0.311121	0.629422	0.616027	0.598529	0.0239297	0.00630899	0.00460541	0.000995879	0.0182443	0.0597429	0.00274591	0.00757953	0.000689546	0.181099	0.00909841	0.257999	0.0642677	0.00645416	0.0214673	0.141246	0.102122	0.0297403	0.121879	0.402485	0.0188659	0.0176676	0.240252	0.013206	0.0285398	0.0458506	0.00629318	0.0198853	0.000509998
Parcel210	0.0401699	0.0114286	0.384874	0.265871	0.512031	0.315027	0.890445	0.0760199	0.365581	0.0601963	0.0383448	0.0261116	0.00351163	0.00647877	0.00594707	0.000281801	0.0175715	0.471389	0.212734	0.0180408	0.00149289	0.000360875	0.00538245	0.00126951	0.00174476	0.00566888	2.2281e-05	2.02972e-05	3.15107e-05	0.000405796	8.36166e-05	0.0501131	0.0257204	0.000206097	0.00251627	0.105444	0.00335487	5.91318e-05	0.00123214	0.227976	0.000921372	0.00117065	0.0171584	0.0317347	0.00603403	0.00636433	0.000935062	0.0159438	6.74733e-05
Parcel211	0.3576	0.293247	0.814936	0.344483	0.510225	0.226346	0.39182	0.0156646	0.12073	0.0706902	0.0551378	0.207555	0.185518	0.0993494	0.0556135	0.0188139	0.280066	0.95668	0.961799	0.510015	0.0981612	0.160946	0.0114977	0.0179025	9.39475e-05	0.00290037	0.00018491	0.0014957	0.000474599	0.0414516	0.000189385	0.028886	0.0480447	0.000603226	0.00885418	0.0117271	0.0199256	0.0096522	0.0133131	0.0470973	0.00570854	0.027216	0.00910994	0.00356261	0.00107606	0.0175694	0.0403652	0.146887	0.000293962
Parcel212	0.0654655	0.0124958	0.877666	0.572225	0.891541	0.482133	0.795318	0.153316	0.139871	0.107543	0.0433529	0.246452	0.0178577	0.0224025	0.000443202	0.00134221	0.0950343	0.132006	0.995098	0.128382	0.0359401	0.0177734	0.0628405	0.00546395	0.00307512	0.00559332	6.58113e-05	0.000608406	7.6115e-05	0.0298443	0.000736462	0.0870632	0.0235411	0.000515993	0.00509552	0.0169308	0.0149071	0.00123845	0.00763014	0.194988	0.00296055	0.0086699	0.0545463	0.0132408	0.00207116	0.00854277	0.0154825	0.0497354	6.83383e-05
Parcel213	0.0121302	0.0418787	0.241014	0.450742	0.873624	0.196385	0.400561	0.00318996	0.918115	0.00568496	0.209895	0.0226832	0.0297937	0.0127006	0.00708936	0.00933653	0.336798	0.177657	0.33184	0.116826	0.000249371	0.000584056	0.000164096	0.000568719	0.000318133	0.000133085	9.97497e-06	0.000127934	3.01907e-06	0.0162697	0.00061004	0.0150449	0.00679707	3.82519e-05	0.00101792	0.0134159	0.00636207	0.000154533	0.000878137	0.00241941	7.54467e-05	0.00249171	0.00661962	2.87073e-05	3.77577e-06	0.00131249	0.000377037	0.0284291	6.35015e-07
Parcel214	0.524575	0.829422	0.785749	0.737545	0.144353	0.289448	0.229906	0.846064	0.203346	0.043137	0.480875	0.0107504	0.91792	0.402216	0.536653	0.474434	0.300773	0.356429	0.119245	0.537079	0.221232	0.0342041	0.0453263	0.188048	0.520712	0.598276	0.993323	0.725952	0.664296	0.128062	0.348473	0.445134	0.658891	0.445104	0.819173	0.181202	0.274194	0.345946	0.526266	0.915456	0.812694	0.719754	0.753054	0.188054	0.0901255	0.62751	0.812584	0.30858	0.242146
Parcel215	0.106979	0.0484417	0.834182	0.757359	0.561565	0.109335	0.279531	0.000926847	0.409596	0.0203505	0.440526	0.0494045	0.00070244	0.0178451	0.00254652	0.000646958	0.0428323	0.320814	0.0935034	0.0730796	0.00150143	0.000173945	0.000257849	0.000958689	1.86271e-05	8.02341e-05	4.82762e-06	1.32394e-05	7.71104e-06	0.00635412	2.39932e-05	0.00374347	0.00305036	1.22335e-05	7.47281e-05	0.0010472	0.000311257	3.60344e-05	3.7124e-05	0.00308723	3.70935e-05	9.2007e-05	0.00127608	4.30385e-07	2.57203e-08	0.000118668	0.00132625	0.00377207	5.60377e-08
Parcel216	0.0348677	0.136319	0.671235	0.655969	0.784246	0.104479	0.225594	0.00120087	0.744598	0.00822665	0.247121	0.0211922	0.00238097	0.00339009	0.00383836	0.00147148	0.00815494	0.216861	0.0293936	0.00486231	4.73381e-06	9.68236e-06	4.95302e-05	4.58678e-05	0.000191697	3.48363e-05	5.98357e-07	1.90111e-05	9.23894e-07	0.00241917	1.58724e-05	0.0420137	0.00676953	3.9463e-06	8.62663e-05	0.00176369	8.916e-05	5.66345e-05	3.30633e-05	0.0048192	9.57758e-06	0.000174838	0.000645556	2.86391e-05	3.57284e-08	0.000529279	0.00388173	0.00856477	6.46045e-10
Parcel217	0.0396314	0.0788217	0.634725	0.375026	0.342661	0.0640861	0.967626	0.0358945	0.160412	0.0168728	0.0586284	0.012294	0.015168	0.000315895	0.00748583	0.00148212	0.00020868	0.620992	0.0120933	0.0146213	4.6078e-06	0.000137137	4.9983e-06	3.96912e-05	0.00123869	0.013191	9.39438e-06	3.02219e-05	1.84315e-05	0.0101089	0.000191531	0.0292425	0.00102474	5.54924e-05	0.000102656	0.00593713	0.00165075	0.000306981	8.53317e-05	0.00406027	0.000158128	0.000886791	0.000835707	9.05615e-05	2.6148e-06	0.00212483	0.00268379	0.000796297	1.70554e-05
Parcel218	0.202246	0.758488	0.0275605	0.0566092	0.0457679	0.932417	0.0794439	0.140718	0.126255	0.31255	0.221018	0.681558	0.0846322	0.0339618	0.0674711	0.00235912	0.128488	0.435943	0.185016	0.142067	0.600875	0.135971	0.129187	0.0301565	8.97063e-05	0.0753616	0.00465853	0.00291078	0.000395288	0.014725	0.00201667	0.246895	0.0505921	0.000580106	0.000532798	0.057458	0.00483945	0.00418363	0.00787782	0.158082	0.000815058	0.00532636	0.0101106	0.000294082	1.82471e-06	0.00151006	0.0677126	0.0106359	0.000102082
Parcel219	0.367886	0.143584	0.94061	0.471889	0.442073	0.0857728	0.93553	0.064822	0.522156	0.106622	0.45555	0.212717	0.0058905	0.000623759	0.00595176	0.00505979	0.00605798	0.590471	0.0589652	0.0316502	0.00215532	0.000297188	0.0139983	0.00266409	2.00163e-05	0.0458235	4.20764e-05	2.72671e-05	0.000127642	0.0054217	0.00037252	0.423385	0.00981814	8.20337e-05	0.000106024	0.00218099	0.000616122	0.000166102	0.000290837	0.0495624	5.12541e-05	0.000153535	0.00394569	0.000542736	7.5225e-07	0.00800653	0.020482	0.00302461	2.8064e-06
Parcel220	0.00542077	0.0080303	0.300515	0.143	0.211567	0.00679658	0.959983	0.00312499	0.136605	0.000840314	0.0344556	0.0118242	4.08319e-05	0.000141564	0.00157102	9.60403e-05	0.000458753	0.518201	0.0133495	0.00202959	0.000224394	0.00221715	0.00729641	0.00121099	0.000106668	0.00558394	1.23045e-05	2.99825e-05	6.34773e-05	0.00220568	6.88215e-06	0.00914945	0.00810758	4.2513e-05	0.000202987	0.000847362	0.00075647	8.71996e-05	6.13229e-05	0.00780225	3.65363e-05	8.66826e-05	0.00122406	0.000366857	1.06678e-05	0.00319037	0.00730213	0.00933851	6.12502e-07
Parcel221	0.466171	0.193567	0.385188	0.924741	0.886674	0.125348	0.821327	0.0176684	0.760445	0.0605224	0.437857	0.764388	0.0125835	0.00459125	0.0438999	0.00383346	0.00576426	0.825387	0.125919	0.0340202	0.121349	0.0870165	0.142347	0.0588653	0.000385097	0.0280486	0.000479168	0.000485845	0.00165652	0.091337	0.00448233	0.106172	0.00823122	6.01043e-05	0.00120036	0.00432342	0.00435862	0.0137757	0.00110554	0.0309738	0.000587705	0.0113084	0.0107955	0.00327738	1.77413e-06	0.0042145	0.328104	0.151903	2.22213e-06
Parcel222	0.0235571	0.017259	0.375814	0.0925897	0.165867	0.0369052	0.40412	0.00636851	0.0746569	0.00185495	0.0293359	0.106518	0.000269463	0.00305927	0.00963353	8.04354e-05	0.00218964	0.811925	0.0416728	0.000733744	0.0141738	0.00260624	0.319088	0.0601626	0.000681537	0.00346615	8.39826e-05	6.18046e-05	7.5367e-05	0.00235709	0.000394159	0.0259923	0.00050184	0.000114945	0.000659048	0.00108024	0.00357121	0.00133666	0.00014962	0.0095807	0.000496721	0.00103198	0.00545257	0.0047828	1.88575e-05	0.00227224	0.0313125	0.0364691	3.03168e-06
Parcel223	0.00247614	0.0183747	0.31564	0.103107	0.339987	0.0224771	0.497566	0.000536348	0.0383303	0.00202209	0.0212794	0.0469679	0.00255707	0.00327651	0.0161898	0.00026023	0.00986147	0.788904	0.0372759	0.00223712	0.00176251	9.2956e-05	0.204694	0.00681276	0.000130337	0.00194437	4.31408e-06	7.1001e-06	4.13028e-06	9.52403e-05	7.46765e-05	0.0105773	0.000203985	8.19189e-06	9.1402e-05	0.000131965	0.000515071	0.00120399	3.26219e-05	0.00169079	0.000122351	0.000990441	0.00107439	0.00127656	9.88031e-06	0.00353994	0.0055344	0.00493513	5.27693e-08
Parcel224	0.00235519	6.38107e-05	0.00189421	0.00257751	0.0469751	0.00301631	0.0129799	0.00109083	0.00979258	0.000293818	4.45618e-05	6.13234e-05	6.11108e-05	3.08297e-05	1.96736e-05	0.00143064	0.000177541	0.114408	0.000312164	0.000790136	9.91577e-06	4.64161e-05	0.00020127	6.59137e-05	0.00286505	0.000772144	0.000253346	0.00207277	0.000228194	0.00644991	0.000943152	0.00872589	0.0321027	0.000667362	0.00143215	0.00306218	0.000810431	0.000251324	7.78829e-05	0.00595545	9.61874e-06	0.000151874	0.000402676	0.000154903	3.5871e-05	0.000730029	0.40308	0.00101992	1.45599e-05
Parcel225	0.000652577	8.03545e-05	0.00427599	0.00203451	0.0359916	0.00319949	0.00675999	0.00655796	0.0232676	0.000226849	0.000126399	2.95035e-05	2.29177e-05	1.70295e-05	1.25952e-05	0.000355481	0.000755717	0.320076	0.00355832	0.00797386	7.17767e-05	6.39918e-05	0.000346884	4.81436e-05	0.019953	0.00662385	1.72944e-05	0.000235229	8.69431e-05	0.0352862	0.000336546	0.0381525	0.0144096	0.000177882	0.00111872	0.000246781	0.00236137	0.0124628	0.00395963	0.00757715	0.000341029	0.00227405	0.00223097	0.00148865	0.000132245	0.0105533	0.311594	0.0758485	3.42319e-06
Parcel226	0.0910647	0.00586486	0.0865476	0.137017	0.7798	0.342	0.761063	0.449661	0.378066	0.0647416	0.0690708	0.124563	0.00594851	0.0919527	0.0263634	0.0100375	0.13329	0.668761	0.524119	0.0631712	0.0501358	0.0058361	0.0368415	0.0518414	0.0246058	0.0650021	0.000761737	0.000941758	0.00019633	0.0170998	0.0042802	0.00713045	0.000910115	0.000253724	0.00168409	0.00812654	0.0054214	0.00542159	0.00233741	0.0690752	0.000266574	0.0089883	0.00037798	0.0686386	0.0217632	0.064463	0.0823887	0.312447	0.00228608
Parcel227	0.00600299	1.37211e-05	0.0039741	0.00233668	0.066241	0.0187306	0.0205912	0.0020823	0.0233387	0.000676875	2.35897e-05	0.000461977	3.50213e-05	1.27898e-05	1.31878e-05	0.00010558	0.000517954	0.074488	0.000692271	0.00111998	2.63679e-06	1.60255e-05	0.000127219	1.95927e-05	0.0125279	8.16251e-05	3.60956e-05	1.91238e-05	3.62654e-05	0.0026717	0.000476457	0.134428	0.0149629	4.5066e-06	0.000212033	0.000318536	0.000690296	0.000408999	0.000582592	0.00488389	4.08524e-06	0.000446897	0.00123834	0.000214715	7.45442e-05	0.001122	0.542719	0.00364286	1.14648e-05
Parcel228	0.0769019	0.0146496	0.258328	0.0194334	0.219281	0.187704	0.0396061	0.204438	0.0956832	0.0334127	0.0201685	0.018073	0.00305696	0.00214423	0.00198027	0.00973317	0.00323632	0.275107	0.0174094	0.00271582	0.00300836	0.00151936	0.00736688	0.00221447	0.00202656	0.015109	0.00904581	0.00729967	0.00243501	0.136815	0.0323049	0.0244139	0.0221702	0.0133987	0.121517	0.104301	0.291462	0.136584	0.028863	0.129558	0.0302734	0.049475	0.075477	0.0626856	0.0296412	0.128417	0.094432	0.108073	0.00367727
Parcel229	0.00109835	4.136e-05	0.0202614	0.00253033	0.0375603	0.00256456	0.00770241	0.0150577	0.0121939	0.00173561	5.74457e-05	0.000336251	0.000249638	4.85484e-05	2.64102e-05	0.000164393	0.000908653	0.137247	0.00332881	0.000186299	2.98245e-05	8.46388e-05	0.000566544	0.000164177	0.0228404	0.00106364	0.000283619	0.000128681	0.000170537	0.0158036	0.0010016	0.129801	0.0379374	0.000193985	0.000946577	0.000989044	0.00543432	0.00252551	0.0022158	0.0158124	0.000177408	0.00155105	0.0105348	0.000942634	0.000452085	0.00322118	0.596361	0.00542835	1.26458e-05
Parcel230	0.0378412	0.00513699	0.0927065	0.041207	0.0402021	0.00409795	0.0373727	0.0126676	0.00137132	0.0234127	0.000143447	0.0125411	0.00632014	6.81526e-05	0.000211546	0.00100256	0.00285845	0.352405	0.0402011	0.00222312	0.00100503	0.000986895	0.00512641	0.00139182	0.0495638	0.00478523	0.00540561	0.00695107	0.00119439	0.0207125	0.0162115	0.640579	0.114495	0.0171577	0.129247	0.0827686	0.0236155	0.0582962	0.0220639	0.588776	0.0136311	0.0544203	0.0709844	0.215733	0.0316803	0.142156	0.522808	0.0964864	0.00527853
Parcel231	0.00525677	0.00108069	0.00580378	0.00510294	0.0126659	0.00363878	0.00601075	0.00514799	0.00142818	0.000356676	5.25321e-06	7.12445e-05	0.000724135	4.64114e-05	0.000193989	0.000531492	0.000503007	0.158773	0.002663	0.00223256	4.38047e-05	4.17523e-05	5.99653e-05	8.82066e-05	0.00337056	0.00146109	7.47691e-05	0.000175624	6.10693e-05	0.0310752	0.017684	0.148314	0.0120049	0.00032038	0.0122893	0.00116167	0.11684	0.00245078	0.000166483	0.0136392	0.00294237	0.00217666	0.00216605	0.00436153	0.00303868	0.00874873	0.108667	0.0122683	5.50722e-05
Parcel232	0.000188673	0.000111482	0.000167606	0.00168023	0.0115599	0.000635061	0.00830623	3.64868e-05	0.00328394	3.48308e-05	4.34688e-05	3.09115e-05	0.000504871	0.000138662	1.74227e-05	0.000894114	0.000239898	0.0625821	7.25426e-05	7.43006e-05	6.23097e-06	3.94912e-06	0.00014828	1.15583e-05	0.00934226	8.85093e-06	1.24477e-05	3.40186e-05	5.05293e-06	0.0422188	0.00147521	0.00975812	0.00636142	5.05339e-05	0.00174954	0.000650339	0.0186341	0.000874083	0.000288491	0.0107647	0.000301671	0.00143026	0.00403123	0.0006534	0.000229024	0.00757063	0.00599776	0.0416268	3.9068e-06
Parcel233	0.000455746	4.23708e-05	0.000381199	0.00122657	0.0144652	0.00146753	0.0032559	0.00152485	0.00300369	0.000102822	2.55275e-06	2.58849e-05	6.9383e-05	6.3664e-06	7.01229e-06	0.000127933	0.000230975	0.0229465	0.000178185	0.000118438	4.37368e-06	8.48949e-06	0.000109765	4.58598e-06	0.00353287	5.42062e-05	0.000101907	7.50998e-05	7.6686e-05	0.00386858	0.00224211	0.139541	0.0237968	0.000328852	0.00357287	0.000412791	0.00359228	0.00247942	0.000935913	0.0167881	0.000279299	0.00134579	0.00410786	0.000325223	0.000638359	0.000567721	0.236153	0.00268521	2.28213e-05
Parcel234	0.00403398	0.00295563	0.0329555	0.0130008	0.133324	0.0459387	0.0429014	0.00190718	0.0526308	0.000498619	0.00116424	0.00178689	4.75924e-05	5.99442e-06	3.88812e-06	2.66956e-05	0.000136514	0.127255	0.00046978	1.10865e-05	1.64929e-05	1.27355e-06	0.00186469	1.51222e-05	0.000184553	0.00275025	0.000310531	0.000344173	0.000603182	0.15088	0.0943221	0.151539	0.0226007	0.00123468	0.0316323	0.00311327	0.215565	0.0258583	0.00965797	0.0280683	0.00334932	0.015402	0.0510553	0.00458456	0.000238104	0.0150012	0.0465605	0.10211	2.82333e-05
Parcel235	0.0582396	0.00921889	0.0144293	0.0369942	0.0288201	0.0193107	0.0860587	0.00214871	0.0149174	0.00741766	0.000149249	0.000974797	0.021852	0.000435492	0.00417278	0.000679016	0.00216108	0.458364	0.00758432	0.00331052	3.95174e-05	0.000111077	0.00152531	0.00149065	0.00333123	0.0114652	0.000265453	0.000638767	1.16427e-05	0.00756946	0.000962272	0.258238	0.0532073	0.000485316	0.0219854	0.0850976	0.00866246	0.00484505	0.00249742	0.225619	0.00113823	0.013114	0.0124017	0.0080505	0.000208591	0.00547912	0.042166	0.00659455	1.8306e-05
Parcel236	0.00686803	0.00120613	0.0181779	0.0189499	0.0818154	0.0526633	0.248111	0.000188614	0.0900289	0.00333119	0.00811954	0.00408028	6.71361e-05	1.23e-05	2.34712e-05	0.000148205	0.000433544	0.233128	0.00229085	0.000139831	5.62966e-05	1.14145e-05	0.00100994	5.89475e-05	0.00292134	0.000400666	0.000232677	0.000489363	0.00052992	0.00727611	0.00218193	0.0798688	0.0147214	0.000425275	0.00389608	0.00105873	0.0857403	0.231702	0.16512	0.0980834	0.00120964	0.000446267	0.135792	0.0519099	0.00149638	0.0315841	0.0152379	0.0321054	3.97536e-05
Parcel237	0.0125952	0.011323	0.0463933	0.104612	0.122625	0.126938	0.052979	0.0695871	0.0275847	0.0101045	8.89026e-05	0.00513008	0.000479415	1.85371e-05	3.6118e-05	0.000137655	4.53426e-05	0.0286016	0.00032085	0.000311633	4.62873e-05	1.65022e-05	0.000485269	0.000259922	0.0443085	0.00949486	0.00615526	0.00946535	0.0242681	0.197331	0.319643	0.737138	0.0428673	0.00962892	0.151949	0.0898843	0.489136	0.0893332	0.0701179	0.280181	0.122746	0.313267	0.218309	0.0281149	0.0243679	0.00673137	0.0834247	0.0942577	0.000688567
Parcel238	0.0038042	0.00121716	0.00123534	0.0010016	0.00438867	0.00353411	0.0101765	0.00546258	0.00965472	0.000155319	0.000134052	9.15259e-05	0.000308787	3.8146e-06	2.53101e-05	0.000289665	0.000243679	0.0584226	4.26855e-05	9.01746e-05	9.18814e-06	1.2835e-05	0.000149467	3.14049e-05	0.000456097	0.00113569	0.00120187	0.00283664	0.00364898	0.0145555	0.0201635	0.333361	0.0336439	0.00476405	0.0887218	0.00757045	0.472423	0.0153102	0.00998137	0.0561666	0.00403203	0.0554932	0.104032	0.00662318	0.00125185	0.0101911	0.0534701	0.0584323	1.71097e-05
Parcel239	0.008523	0.00109643	0.00397456	0.00360471	0.0130877	0.00676588	0.045389	0.00164699	0.0189191	0.000197593	0.000580049	0.000735702	0.000201347	1.41256e-05	6.23564e-05	8.05492e-05	0.000424357	0.222935	0.0017226	0.000113806	0.000113832	4.356e-05	0.00287302	0.000437091	0.00146462	0.00217078	0.000648439	0.00121969	0.000986917	0.0171568	0.0353294	0.275776	0.0236732	0.00135296	0.0255893	0.00346119	0.198321	0.00351712	0.00839842	0.416017	0.0369235	0.0126498	0.1847	0.0106465	0.00169049	0.0224133	0.0282201	0.0939486	2.7427e-05
Parcel240	0.175629	0.0828	0.124064	0.16278	0.276095	0.120643	0.593234	0.288271	0.302193	0.222691	0.148504	0.129011	0.00934822	0.000924385	0.0256917	0.047384	0.0167669	0.678307	0.0511516	0.0128335	0.0220414	0.00442082	0.0370903	0.111807	0.0242219	0.0903837	0.0370324	0.0454735	0.0248316	0.0359512	0.172245	0.774628	0.263214	0.0365197	0.240299	0.183337	0.292657	0.0583142	0.131889	0.647603	0.184373	0.198044	0.409669	0.40302	0.0188896	0.459967	0.524921	0.831261	0.0191
Parcel241	0.0337589	0.00907772	0.0674304	0.086975	0.378729	0.403179	0.72841	0.000730511	0.548499	0.000790613	0.141688	0.00627808	0.000154942	7.11433e-06	0.000254342	2.86845e-05	0.000361896	0.809512	0.00802258	0.00045356	0.00287748	9.19657e-05	0.0198274	0.000392807	0.0173765	0.0090809	0.0036855	0.00290404	0.0142318	0.0594921	0.0178287	0.0101165	0.00265339	0.0046596	0.00937266	0.00015059	0.0184907	0.258469	0.207514	0.0821323	0.00110603	0.000628494	0.117236	0.0228511	0.00784542	0.0516299	0.15135	0.40555	0.000225701
Parcel242	0.0808078	0.0630781	0.100926	0.100454	0.268313	0.171361	0.283288	0.00536238	0.0862552	0.00299791	0.00867898	0.0127179	0.00299017	1.21586e-05	0.000360795	8.98102e-05	0.000644516	0.357647	0.0452117	0.000704329	0.00146042	0.000147086	0.0075704	0.00136666	0.0267392	0.021228	0.0144304	0.0115686	0.0168556	0.14108	0.221837	0.610657	0.119619	0.00360561	0.14488	0.00786515	0.348856	0.0557824	0.369351	0.832937	0.0582089	0.064095	0.770714	0.158106	0.00808969	0.0349657	0.274963	0.542146	0.000502879
Parcel243	0.00871405	0.000740492	0.00660614	0.0042941	0.100916	0.040348	0.179917	1.78349e-05	0.110813	0.000247685	0.00581406	0.00094184	2.18843e-05	5.15226e-07	1.93423e-05	1.19922e-05	1.46707e-05	0.19405	0.000246999	9.52844e-06	0.000135263	1.80361e-05	0.00111001	7.34833e-05	0.00151955	0.000458301	0.00157831	0.00102438	0.00163601	0.0127905	0.00846629	0.0121722	0.00145547	0.00106378	0.00333575	4.04824e-05	0.0172168	0.326226	0.154492	0.207979	2.78236e-05	0.00228387	0.257291	0.0322629	0.00158634	0.0164686	0.0055328	0.0464278	3.89116e-05
Parcel244	0.00756689	0.00389113	0.0302623	0.0298646	0.326343	0.0307865	0.0817683	0.0215589	0.0641844	0.051525	0.0618916	0.00759132	0.00179576	0.00711026	0.00209039	0.0263847	0.0740093	0.398129	0.0536282	0.0160342	0.0166749	0.00337939	0.114047	0.00554212	0.0615114	0.147765	0.043321	0.0750782	0.00711372	0.456833	0.000629568	0.0887235	0.0561576	0.110367	0.101928	0.0344151	0.300012	0.316554	0.16165	0.449434	0.225658	0.498948	0.455001	0.299565	0.0136972	0.105199	0.153587	0.905801	0.00211874
Parcel245	0.070773	0.0143177	0.00882617	0.0230342	0.100481	0.0463982	0.088396	0.00239476	0.239016	0.0912692	0.144099	0.0787689	0.0120254	0.00146463	0.00197721	0.00559472	0.00260929	0.144061	0.000532358	0.000691484	0.00443345	0.00326706	0.0447578	0.00235885	0.00411822	0.00933479	0.0351536	0.0308023	0.012026	0.100715	0.0032805	0.0136904	0.00783574	0.0451178	0.0249796	0.00669491	0.0303552	0.164784	0.0301748	0.100576	0.0481651	0.100838	0.137329	0.205975	0.00609447	0.0825957	0.073426	0.325853	0.000868751
Parcel246	0.0886223	0.00660913	0.0124162	0.0679743	0.39862	0.0738394	0.26701	0.0153111	0.345155	0.0180455	0.118928	0.0100144	0.00377074	0.00146603	0.000346681	0.00562691	0.00830145	0.304484	0.00194885	0.000761681	0.00894609	0.000385202	0.0892421	0.00269369	0.124576	0.0502864	0.0437611	0.0169333	0.0111836	0.45623	0.0090851	0.0812195	0.0873032	0.04355	0.407833	0.056094	0.191135	0.172207	0.0484805	0.237375	0.154243	0.339411	0.0975111	0.213093	0.11626	0.0665369	0.166608	0.313927	0.00139595
Parcel247	0.00264345	0.00116521	0.0219756	0.0655771	0.199937	0.0344124	0.129506	0.00447006	0.0749976	0.000208919	0.00447933	6.96482e-05	0.000119933	0.000155728	2.83411e-05	0.000324078	0.000778511	0.356719	0.00263158	0.0235508	0.00303123	0.000234222	0.0204644	0.00523623	0.0088835	0.00804734	0.0134534	0.0245566	0.01999	0.0126839	0.00154063	0.00990297	0.162159	0.0144605	0.0968809	0.000915932	0.00867357	0.0559098	0.00414078	0.00110057	0.0116872	0.0275858	0.00790372	0.0481973	0.00637627	0.0460146	0.319016	0.159297	0.00103228
Parcel248	0.191676	0.00119238	0.0103574	0.00286845	0.0349087	0.0539978	0.025541	0.0210022	0.133823	0.0205556	0.0472299	0.00287692	0.0130984	0.000909759	5.77002e-05	0.014496	0.000835039	0.0276233	0.00073264	0.0105338	0.00439357	0.000133198	0.00959511	0.000153953	0.027703	0.0506201	0.0117341	0.00927176	0.0112292	0.325145	0.0945411	0.0913121	0.0618595	0.0246663	0.084015	0.0169935	0.239374	0.365429	0.158655	0.086788	0.139912	0.120718	0.242992	0.431518	0.0247465	0.0998551	0.0581733	0.130726	0.00177366
Parcel249	0.0313645	0.00135735	0.00124782	0.0154161	0.0559336	0.00182075	0.0271605	0.000369615	0.0369708	0.00498162	0.0120386	0.00415941	0.000920116	2.65542e-05	1.65378e-05	0.000465877	4.6857e-06	0.0482693	5.84027e-06	5.86176e-07	0.000186559	9.34709e-05	0.00621521	0.000326231	0.0159778	0.00365035	0.0037891	0.0067562	0.00168118	0.0427423	0.000362556	0.00290179	0.00603649	0.00662331	0.0079387	0.00298495	0.00957777	0.0328477	0.0014774	0.0181549	0.00516814	0.0203767	0.031384	0.00238671	0.001535	0.0477539	0.00566676	0.0803937	0.0001117
Parcel250	0.236136	0.069823	0.972003	0.490696	0.50098	0.573171	0.212629	0.317273	0.232549	0.0026082	0.201929	0.00157476	0.0470996	0.0927663	0.00181649	0.397594	0.0267511	0.0923366	0.0240974	0.0993198	0.799364	0.189871	0.429292	0.124447	0.104402	0.0971062	0.749978	0.933494	0.977862	0.931699	0.51624	0.0555242	0.240934	0.587097	0.563483	0.0187607	0.421071	0.955404	0.604962	0.402559	0.84395	0.799146	0.658945	0.894974	0.294026	0.278393	0.51606	0.690309	0.0531448
Parcel251	0.00467791	0.000886721	0.000630229	0.000318016	0.00168877	0.00292788	0.00405752	0.00197599	0.010414	0.00797189	0.000694383	0.000304482	0.000680402	0.000408997	2.64344e-05	0.000174603	6.43394e-05	0.00222465	7.85001e-05	0.000319592	0.0003181	0.000288495	0.000547333	0.00010148	0.0257312	0.00621635	0.00080719	0.00089425	0.00216928	0.011634	0.0068244	0.0167244	0.0830707	0.000449346	0.0359427	0.0155569	0.0413943	0.0305727	0.0182827	0.0333247	0.0025503	0.0238993	0.090832	0.33938	0.0439303	0.361066	0.11063	0.226377	0.000109233
Parcel252	0.178506	0.0102848	0.754462	0.310309	0.3957	0.705154	0.131933	0.016738	0.101944	0.00616993	0.000550849	0.00542999	0.00552544	0.00318925	0.000846246	0.0254221	0.00541462	0.775563	0.0856124	0.0692513	0.0454307	0.062166	0.0616004	0.0214131	0.0221857	0.0279049	0.0172899	0.118286	0.0657847	0.903403	0.0819291	0.0120444	0.0380469	0.119049	0.0786011	0.00261634	0.0254549	0.0348764	0.0801692	0.086469	0.00336797	0.00823387	0.0854578	0.11256	0.0399449	0.0180132	0.353135	0.339431	0.00843527
Parcel253	0.323299	0.00911688	0.0335333	0.108265	0.698171	0.0421668	0.351819	0.00470638	0.0941781	0.0531386	0.0373105	0.00790526	0.021466	0.00381714	0.0122899	0.0330658	0.036767	0.780616	0.709133	0.195921	0.183862	0.0188255	0.435511	0.708909	0.0105039	0.0848524	0.0378102	0.1271	0.0254659	0.202584	0.0516135	0.0371253	0.0701257	0.030541	0.079074	0.0754492	0.0333377	0.0274213	0.0614389	0.229849	0.00408179	0.0645829	0.0363753	0.429797	0.298333	0.0416336	0.17673	0.19901	0.031557
Parcel254	0.0219738	0.00140739	0.0662736	0.0148775	0.0117105	0.010575	0.0183947	0.0017581	0.0281232	0.000492847	7.38457e-05	0.000725797	0.000217952	0.000417696	0.000117198	0.00636393	0.00130664	0.0431801	0.00110297	0.00392708	4.0579e-05	0.000304793	0.000678534	6.49643e-05	0.00548445	0.00120644	0.00015662	0.00584428	0.000700806	0.0148707	0.0862638	0.0389566	0.0371999	0.00116463	0.0224684	0.0357926	0.0250645	0.00328246	0.00536753	0.0314303	0.000292353	0.00555454	0.0183995	0.0102137	0.00282399	0.00964167	0.256554	0.0119018	0.000425524
Parcel255	0.0335026	0.000322567	0.00737609	0.0204506	0.129697	0.00165424	0.0752695	0.000842652	0.0327615	0.00141415	6.52173e-05	0.000293262	4.63248e-05	1.9831e-05	9.98608e-06	0.00020202	0.000653517	0.494266	0.00203148	0.000922302	0.000179946	0.000189842	0.00157485	0.000143149	0.000273013	0.001498	0.00101618	0.00235246	0.000792531	0.0132685	0.0107906	0.00901202	0.00271466	0.00182759	0.00658643	0.00446658	0.00118662	0.00485277	0.00345966	0.014997	0.000737745	0.00353099	0.00927095	0.00437922	0.00138155	0.0035087	0.0541351	0.00898172	0.000688835
Parcel256	0.0210009	0.00159948	0.0173792	0.0268226	0.341618	0.00940683	0.135178	0.0127271	0.0935371	0.0960031	0.0202067	0.0314169	0.0311647	0.00273165	0.012833	0.0581479	0.0396365	0.995197	0.223174	0.105023	0.0101043	0.00916692	0.0690923	0.0806572	0.0027334	0.0425239	0.0180351	0.0386398	0.00686555	0.265107	0.0813278	0.00992609	0.134598	0.0307651	0.0604592	0.0247857	0.097752	0.0463542	0.0459592	0.115821	0.00349653	0.0199339	0.0318238	0.0756892	0.0360272	0.0110136	0.0762068	0.0191558	0.00391352
Parcel257	0.000152515	1.88313e-05	0.000204907	0.00140069	0.208885	0.0101758	0.0189868	4.40389e-05	0.0332261	0.000656745	0.000302293	0.000321652	1.37275e-05	1.57719e-05	1.66797e-07	3.70006e-05	3.15446e-05	0.0788475	0.000204796	0.00145045	7.85334e-05	2.25005e-05	0.000485311	7.60333e-05	3.33197e-05	0.000436846	0.00011484	0.000987097	0.000762641	0.00343997	0.000552813	0.000112559	0.00022037	0.000550025	0.000246913	1.04498e-05	0.00162182	0.0350058	0.00247916	0.000167556	0.000315903	0.00167745	0.00064975	0.00179382	0.000432116	0.00640583	0.00743091	0.00768715	5.3196e-06
Parcel258	0.00418393	0.000112282	0.000263516	0.0040779	0.316484	0.00382892	0.0827593	0.000176676	0.0639918	0.0028899	0.000414408	0.000723771	0.000487778	2.22437e-05	5.95622e-05	0.000524652	0.000132733	0.225134	0.0105081	0.00677493	9.29852e-05	2.23602e-05	0.000174579	0.00117524	0.000131045	0.0017879	0.00046843	0.000494884	0.000323151	0.00643109	0.000652074	0.000990329	5.32435e-05	0.000497756	0.000543502	0.000237581	0.00175123	0.00635515	0.00109672	0.0028204	5.96321e-05	0.00158867	3.1254e-05	0.00384661	0.000713275	0.00316963	0.0269324	0.12492	1.04344e-05
Parcel259	0.02945	0.00466467	0.03228	0.25431	0.616087	0.0680858	0.782491	0.000954457	0.158104	0.00289615	0.000248626	0.000130398	0.00267461	0.000118178	0.00162563	0.000224345	0.00937447	0.287924	0.0160278	0.00162963	4.85999e-05	1.97361e-05	0.000532556	0.00134281	0.00244174	0.00187998	4.1238e-05	0.000225127	3.14119e-05	0.00436006	0.000351597	0.000929907	0.00978615	3.05559e-05	0.000113433	0.00443729	0.00215966	0.000132058	0.000174519	0.00724849	0.000136283	0.0021765	0.00121551	0.000683737	0.00106454	0.00631599	0.0361228	0.103649	1.05462e-05
Parcel260	0.0346602	0.00344372	0.0535746	0.212405	0.553806	0.00345138	0.706217	0.00104379	0.0662805	0.00462055	0.000408004	0.000222206	0.000890807	0.00017324	0.00134541	0.00510375	0.00277171	0.271517	0.0502166	0.00534128	1.66459e-06	1.033e-06	0.000155983	0.000895011	0.015067	0.0161835	0.00214104	0.00194117	0.00892848	0.12973	0.0126778	0.0981834	0.02083	0.00330552	0.0157102	0.0856711	0.113045	0.00191549	0.0428743	0.0714829	0.00884777	0.00758116	0.0858916	0.0020681	7.96128e-05	0.010669	0.0490726	0.020358	9.50315e-05
Parcel261	0.00480978	0.00356933	0.0638159	0.0917457	0.184909	0.0349168	0.199256	0.0565886	0.0138095	0.0218869	0.000334326	0.00542291	0.00118396	0.00147951	0.00331484	0.00736698	0.00297642	0.718755	0.0363668	0.0013683	0.00012086	3.09828e-06	0.000309524	6.12579e-05	0.00613421	0.00224666	0.000765559	0.000317095	0.000182693	0.0153343	0.000193979	0.0103365	0.00465182	0.00158797	0.0074139	0.0298983	0.00483253	0.000606607	0.00732592	0.0402689	0.0024913	0.0013147	0.0544025	3.37163e-05	9.37638e-06	0.000683074	0.00370717	0.000332997	7.79896e-05
Parcel262	0.00263833	0.00027079	0.0200236	0.020241	0.0947238	0.056353	0.102238	0.0176969	0.0432155	0.0253677	0.00447259	0.004363	0.000415328	0.000834255	0.000396206	0.000289913	0.0012337	0.48459	0.00683369	0.00509509	0.000110517	0.000298499	0.000115024	0.00111388	0.00143777	0.0345033	0.000376431	0.000277831	0.000404977	0.00575812	0.000569626	0.0600418	0.0102614	0.00041235	0.001803	0.0211416	0.00161685	0.00235308	0.00248668	0.076182	0.00133736	0.00258985	0.0267656	0.00527092	0.000405958	0.0149113	0.00358413	0.0140642	0.000163177
Parcel263	0.00107038	0.00117029	0.0094116	0.0927568	0.184909	0.0170071	0.432806	0.00501432	0.194447	0.0172262	0.0220079	0.0199092	0.00584188	0.00073866	0.00564996	0.00406464	0.00670291	0.894646	0.0388077	0.0465299	0.000523277	0.00136829	0.000689219	0.0104065	0.0123827	0.0072875	0.000400875	0.000586704	0.00015536	0.00389106	0.000270946	0.010606	0.00154665	0.000364097	0.00159135	0.0222724	0.0024933	0.000557657	0.000410944	0.0162352	0.000260944	0.00189969	0.000979321	0.00251904	0.0038162	0.038964	0.000243953	0.0118219	0.000232999
Parcel264	0.0296479	0.139587	0.100924	0.0989732	0.514155	0.206046	0.882122	0.1177	0.183441	0.109341	0.232084	0.42706	0.00896735	0.0068676	0.022591	0.000698429	0.0948914	0.349298	0.669766	0.135067	0.0637317	0.00725555	0.046639	0.00518295	0.00131625	0.00481021	9.14411e-06	0.000128128	7.9298e-06	0.00104072	0.000280693	0.0678694	0.0597739	0.000253662	0.0042776	0.321878	0.0559756	0.000326187	0.00331411	0.362012	0.00295208	0.00624108	0.00961443	0.012028	0.00978771	0.000865377	5.93863e-06	0.000896777	0.00115561
Parcel265	0.0209282	0.0178606	0.213358	0.0901851	0.235117	0.078813	0.383761	0.031176	0.0218934	0.0087205	0.0121614	0.0999489	0.00517092	0.00145131	0.00136673	8.5514e-05	0.00320183	0.431193	0.0748683	0.02274	0.0154852	0.00161009	0.351732	0.0313069	0.000127929	0.000294654	0.000433932	0.000478116	1.13692e-05	0.00346004	0.00049303	0.0122082	0.00373715	0.000357444	0.00122623	0.00898735	0.0100851	0.00369815	0.00574668	0.00718179	0.00123441	0.00194215	0.00248147	0.0101735	0.00148468	0.0122101	3.46806e-05	0.0195203	3.38304e-06
Parcel266	0.069961	0.426683	0.126289	0.0971999	0.621251	0.119507	0.805765	0.106985	0.211333	0.0181949	0.0850519	0.7389	0.0160753	0.00312121	0.0316744	0.0019503	0.00875872	0.529308	0.770348	0.206218	0.0635845	0.00806183	0.0497407	0.0588436	0.00956383	0.10722	0.0105637	0.00508164	0.00547367	0.00371592	0.00439371	0.0918672	0.145453	0.0117849	0.0971169	0.268969	0.258318	0.0199388	0.0117661	0.208805	0.0683848	0.0419519	0.0843677	0.0303761	0.0530272	0.0147689	0.00163874	0.19787	0.0021789
Parcel267	0.132575	0.0621946	0.0731762	0.0198148	0.075865	0.0598288	0.0775631	0.0552024	0.00122795	0.081423	0.0151052	0.00705962	0.0670586	0.114993	0.15351	0.00672714	0.146933	0.226495	0.149116	0.206846	0.0844994	0.106656	0.0801294	0.172395	0.0124802	0.024524	0.0142879	0.0221375	0.00496814	0.00663652	0.00636911	0.0311323	0.024243	0.00998821	0.00798243	0.077001	0.0153409	0.0293049	0.0108615	0.0584965	0.00556161	0.00504216	0.00313291	0.0780298	0.00277335	0.0315229	0.00142797	0.00986337	0.000246026
Parcel268	0.0481064	0.00787814	0.0857451	0.0490648	0.180227	0.153744	0.240158	0.186845	0.0185687	0.0479728	0.0494578	0.0421368	0.0130965	0.00453508	0.0232531	0.00525898	0.0118367	0.859665	0.401665	0.0389722	0.0615118	0.00243461	0.0277762	0.0788781	0.0231002	0.56763	0.0303813	0.077369	0.00959454	0.344308	0.0876644	0.154564	0.0804042	0.0282906	0.177953	0.459099	0.288371	0.127188	0.142763	0.212527	0.0682331	0.0478154	0.102369	0.0571236	0.0144437	0.0130833	0.0544256	0.147658	0.000308427
Parcel269	0.0166498	0.000307745	0.00662621	0.0141024	0.162034	0.0679299	0.56093	0.00711753	0.0366621	0.00454083	0.00245041	0.01461	0.00116189	0.00288523	0.00159015	0.0014534	0.014366	0.63833	0.0293208	0.00906933	0.000816338	0.00129757	0.00413907	0.00239101	0.00219136	0.00357179	0.0024711	0.00426356	0.000548442	0.00753407	0.00163853	0.00243432	0.00864085	0.000946191	0.00372796	0.0172268	0.00167558	0.0143128	0.000911042	0.00212633	0.00125325	0.000814701	8.46753e-05	0.0107337	0.00219547	0.00507325	0.00176321	0.000860655	3.78405e-05
Parcel270	0.0632164	0.0164008	0.0210282	0.0964684	0.253757	0.0654557	0.328513	0.00296786	0.0759312	0.0138317	0.00209268	0.0112717	0.00360604	0.000338196	0.00237852	0.00265312	0.00519742	0.832909	0.111412	0.00783765	0.00447485	0.000451966	0.00217055	0.00735714	0.000539015	0.0181852	0.000234757	0.00111303	0.000263398	0.0175202	0.00337839	0.0286403	0.00541113	0.00212674	0.00297599	0.0188455	0.0016286	0.00246495	0.000579085	0.00553781	0.000566302	0.00104936	0.000478444	0.00190581	0.00060931	0.00243954	0.0382826	0.0142403	2.57065e-05
Parcel271	0.0208312	0.0169249	0.124595	0.0955612	0.182837	0.0644553	0.334917	0.00415086	0.0602574	0.00486732	0.00904793	0.00506952	0.00510461	0.00110212	0.00564747	5.03731e-05	0.00122353	0.861451	0.0471138	0.00304856	0.000317467	8.0331e-05	0.00113481	2.26999e-05	0.0049346	0.0248752	4.78881e-05	8.08341e-05	8.25349e-05	0.498756	0.0161552	0.0360022	0.0057938	0.000483586	0.00628234	0.0168459	0.017425	0.000652256	0.00282048	0.023421	0.00708795	0.0180354	0.0551633	0.00347604	0.000957995	0.00625359	0.00217931	0.0116217	1.14589e-06
Parcel272	0.00861597	0.00276432	0.00841669	0.0164493	0.101514	0.0619234	0.18766	0.0107127	0.0501194	0.0102518	0.000955301	0.00163276	0.000866011	0.000861106	0.000389639	0.000157599	0.0047202	0.237851	0.0144692	0.00642175	3.83781e-05	0.000150415	0.00117332	0.000106734	0.00533464	0.00556361	0.00173679	0.00101269	0.00182712	0.279615	0.0264751	0.0555129	0.120176	0.00112468	0.0400365	0.124963	0.0442371	0.00262152	0.00103538	0.0584799	0.0275489	0.0123134	0.00554215	0.028032	0.0174907	0.0241814	0.00168195	0.00180071	0.00139924
Parcel273	0.000422629	0.0156855	0.0218083	0.183493	0.222577	0.0156313	0.315083	0.00496525	0.0432267	0.0132709	0.0271775	0.016899	0.00147827	4.17157e-05	0.0128736	0.000513751	0.000247979	0.678867	0.0445502	0.00559217	0.000204176	0.000121008	0.000509896	0.00775831	0.0013691	0.0236995	0.00439516	0.0189162	0.00148016	0.0031623	0.00117658	0.0163923	0.0187594	0.0117026	0.0144466	0.0530174	0.0104998	0.00172909	0.000753671	0.0269175	0.00147201	0.00449263	0.00966869	0.00119309	0.000218615	0.0188492	0.0183475	0.0245977	4.7636e-05
Parcel274	0.00192676	3.4706e-05	0.00117474	0.000963282	0.0256179	0.00392132	0.00725795	0.000865623	0.00477589	0.000324762	0.000110207	0.000138724	2.30286e-05	9.86438e-05	1.36338e-06	0.000770865	9.67879e-05	0.0392718	3.30281e-05	4.8309e-05	5.83597e-05	3.46831e-05	0.000574859	6.19636e-05	0.000334269	0.00033732	0.000148882	0.000387019	0.000138357	0.00384467	0.00068781	0.00872339	0.00997932	0.000423906	0.000921407	0.000591386	0.00126298	0.00212398	0.000509134	0.00722838	9.41545e-05	0.00044226	0.00160452	0.00105599	0.000277203	0.00393588	0.167925	0.00713918	0.000114568
Parcel275	0.00349856	0.00130732	0.00116426	0.00364062	0.0219234	0.00103997	0.017109	0.000130912	0.00404746	2.08848e-05	0.000967687	6.55823e-05	0.00140667	0.000343172	0.000236068	0.0039045	0.000164028	0.137224	0.000595433	0.000172941	0.000214927	7.14435e-05	0.00193124	0.000792087	0.00697855	0.00222127	0.00171533	0.00977611	0.000197339	0.0372984	0.00158757	0.0460643	0.0529323	0.0061481	0.0130002	0.0151413	0.0049183	0.00418453	0.00216192	0.0187537	0.000510162	0.0020569	0.00427172	0.00188502	0.000419755	0.00675611	0.0466991	0.000888086	5.31767e-05
Parcel276	0.0822821	0.00938689	0.00535315	0.00848628	0.130865	0.0052556	0.0730804	0.00568824	0.00184772	0.0100376	0.0012394	0.00267026	0.0540795	0.000538456	0.000648117	0.00572865	0.000656969	0.158697	0.0129482	0.000894786	0.000860882	0.000313495	0.0044345	0.00137724	0.00363067	0.0206252	0.00154006	0.002191	0.000304014	0.0019932	0.000489804	0.0107636	0.0171721	0.00465897	0.00253666	0.00790625	0.00627721	0.0108134	0.000920346	0.0135383	0.00106014	0.00372102	0.00596516	0.00423388	0.000143919	0.00951201	0.0242272	0.0208961	8.60132e-06
Parcel277	0.00384816	0.000736127	0.0124478	0.0409488	0.0872417	0.00903377	0.0665152	0.00012024	0.0182329	0.000709389	0.000412614	0.00223374	4.42459e-05	0.000133796	0.000267022	0.000548927	0.000216822	0.068705	0.000267366	6.62776e-06	1.02956e-05	2.3613e-05	0.000158919	2.51046e-05	0.00127148	0.000781791	0.000137458	0.000792846	1.47254e-05	0.00970411	0.000515468	0.0199606	0.00941831	0.000553018	0.000832983	0.00420054	0.00380546	0.00307231	0.0010026	0.0294347	6.34593e-05	0.000901962	0.00603018	2.20242e-05	0.000163659	0.000178748	0.0726214	0.000167563	2.404e-06
Parcel278	0.0136503	0.00256006	0.00368393	0.0231135	0.0723245	0.0047791	0.0354382	0.000768377	0.00406851	0.000816852	2.95136e-05	0.00018393	0.00147244	0.000155156	0.000425809	0.00159049	0.000849697	0.0891111	0.000828819	0.000271548	9.36413e-06	3.87395e-06	0.00033901	2.99e-05	0.000720891	0.00197982	8.12988e-06	0.000136412	3.161e-05	0.00761987	0.000118296	0.00328165	0.00880976	0.000200481	0.000471921	0.000186522	0.000450124	0.0031725	0.000472902	0.0138468	0.000198309	0.00366952	0.00328067	3.83602e-05	2.18685e-05	0.000595903	0.0166909	0.00751768	3.35846e-07
Parcel279	0.0153994	0.0426524	0.147322	0.112047	0.0716786	0.215205	0.485142	0.0642244	0.267776	0.0171861	0.0210842	0.00710181	0.0136818	0.000776051	0.00278159	0.000618847	0.000469998	0.446067	0.000538577	0.000127403	6.07741e-05	0.00025615	0.00311111	0.000493735	0.0450957	0.0517876	0.00920923	0.0129228	0.00433037	0.431884	0.0679234	0.278328	0.201792	0.00995204	0.048119	0.386545	0.258606	0.00394805	0.0047797	0.213334	0.0303485	0.00823915	0.034666	0.0913934	0.0221369	0.11201	0.00213174	0.0969048	6.23075e-05
Parcel280	0.00238082	0.00153705	0.0115699	0.013404	0.0556259	0.0246322	0.0728916	0.000931651	0.0137951	0.000449579	0.000841887	0.000372816	0.00121397	0.000201013	0.0001429	1.85736e-05	0.00299227	0.221098	0.00139284	0.00166722	5.07542e-05	0.000175985	0.000328763	2.61961e-05	0.00495429	0.000620065	8.45873e-05	0.000225336	0.000386928	0.11501	0.013396	0.0190429	0.0590499	0.000484697	0.0402097	0.0111676	0.112748	0.000665175	0.000755575	0.0630566	0.0192253	0.013247	0.0231702	0.0160582	0.00107001	0.0661463	0.00497246	0.0127381	6.9213e-05
Parcel281	0.0135344	0.0116177	0.10758	0.100231	0.138544	0.137899	0.277364	0.0021847	0.0974252	0.00501271	0.00227564	0.00110426	0.000185392	4.87976e-05	5.20417e-05	0.000414892	0.000481565	0.411081	0.000619017	1.57569e-05	2.50159e-05	8.93187e-06	0.00044905	7.71542e-06	0.0104412	0.00405204	0.000802654	0.00044364	0.00768173	0.11227	0.0159977	0.383008	0.147372	0.00359859	0.0148095	0.0523848	0.17138	0.254609	0.0100111	0.386438	0.0773802	0.00398395	0.0460424	0.0137498	0.00790733	0.0211049	0.00754048	0.0923331	7.61752e-05
Parcel282	0.206087	0.00357462	0.0708803	0.0526529	0.46639	0.124588	0.42595	0.105695	0.167938	0.0542799	0.021152	0.113961	0.0109484	0.00459335	0.00818105	0.0169498	0.0180225	0.595631	0.212387	0.0334797	0.0272112	0.00327725	0.0185787	0.0482236	0.0161879	0.0758161	0.00572561	0.0252507	0.000284847	0.152631	0.0419343	0.0393837	0.0319946	0.00561594	0.0373082	0.256631	0.0332056	0.0139747	0.00474481	0.13128	0.00145832	0.0201587	0.00193307	0.00404371	0.00592466	0.0213079	0.00838783	0.0428732	0.00290257
Parcel283	0.191844	0.0489225	0.146264	0.236281	0.896167	0.161111	0.723616	0.0784253	0.505823	0.0205507	0.0198485	0.103249	0.0388771	0.00462541	0.00709788	0.00868601	0.00202647	0.813419	0.0633207	0.00251924	0.00212716	0.000237738	0.00577055	0.0111264	0.0101887	0.0706496	0.000914473	0.00458858	0.000301111	0.0586757	0.00139368	0.0124386	0.0276271	0.00572461	0.0122429	0.0585556	0.0195034	0.007258	5.89831e-05	0.00260591	0.00110118	0.00252912	5.78144e-05	0.0087618	0.0105537	0.0437714	0.00687502	0.0135908	0.00184975
Parcel284	0.168637	0.112132	0.280583	0.240756	0.294621	0.0980021	0.541052	0.132625	0.449159	0.156533	0.013243	0.0564728	0.0154742	0.00301906	0.030197	0.0153482	0.00822148	0.646003	0.0286837	0.0601929	0.00584747	0.00712798	0.006793	0.0389636	0.00155458	0.0959849	0.00456993	0.021413	0.00160659	0.0332029	0.020245	0.0464938	0.0224956	0.0158982	0.0799917	0.0884572	0.0483189	0.0328414	0.00196241	0.0125218	0.0303317	0.0975456	0.0199329	0.134462	0.00527231	0.0204296	0.00381898	0.00775549	0.00795352
Parcel285	0.00121228	0.000124505	0.00148169	0.012201	0.0239969	0.00299414	0.0555888	0.00102253	0.0499181	0.00501031	0.00334726	0.000202727	7.00788e-05	2.12322e-05	4.30452e-05	3.14017e-05	0.000395809	0.160507	0.00128399	0.00298851	0.000785512	0.000989041	0.00641269	0.00735903	0.0169903	0.024242	0.00434252	0.0123435	0.00732166	0.090593	0.0332553	0.0789185	0.0501269	0.00752522	0.0513531	0.0133111	0.0925693	0.0376631	0.0349024	0.200838	0.00979085	0.0377327	0.178593	0.0611245	0.011825	0.104203	0.0278314	0.0897306	0.0119267
Parcel286	0.0489323	0.00308761	0.0153377	0.018612	0.0439539	0.0790248	0.0946465	0.0253853	0.0308158	0.00495731	0.00334581	0.00168276	0.0018086	0.00155187	0.000378673	0.00903438	0.00163588	0.123067	0.001806	0.00661072	0.000620052	0.000292752	0.00224542	0.000143426	0.020515	0.0301785	0.00272354	0.0225827	0.0134687	0.0862498	0.0523706	0.292018	0.151464	0.00922128	0.121463	0.206993	0.0507952	0.0383418	0.0213645	0.380142	0.0134878	0.11248	0.0407368	0.00576955	0.00385274	0.0473364	0.474732	0.0909003	0.0234158
Parcel287	0.0132779	0.0222387	0.0438585	0.105431	0.51526	0.154497	0.430225	0.0129503	0.161816	0.0504807	0.0379272	0.00310237	0.00593299	0.0086347	0.00339914	0.0256272	0.00641413	0.842803	0.0546511	0.0331094	0.0159508	0.0102928	0.0413327	0.0694913	0.0122398	0.153444	0.0201129	0.0538371	0.022979	0.159703	0.0314457	0.20958	0.0417529	0.0120259	0.113787	0.0731017	0.102396	0.0209009	0.00807328	0.123822	0.0163824	0.168061	0.0333169	0.0698834	0.0071243	0.0860666	0.0866731	0.21156	0.0333658
Parcel288	0.981328	0.035942	0.192534	0.0480621	0.158881	0.127363	0.252272	0.171091	0.244955	0.485175	0.0171196	0.264808	0.123354	0.0545611	0.071972	0.124021	0.241614	0.396678	0.635851	0.298007	0.0535736	0.00729962	0.0791721	0.238618	0.0164508	0.513311	0.0825599	0.0553106	0.00459029	0.314948	0.0184634	0.0231835	0.0781187	0.0258726	0.0510269	0.201019	0.0702391	0.115237	0.0388136	0.218849	0.00656445	0.0215717	0.0111434	0.0106123	0.0205104	0.0848694	0.0596206	0.0812027	0.0098377
Parcel289	0.0656646	0.100797	0.0218478	0.149438	0.133045	0.0987127	0.0631374	0.121505	0.057423	0.0449937	0.0733921	0.00792222	0.112026	0.162409	0.00660216	0.0264674	0.0245833	0.145894	0.00747303	0.176557	0.0128997	0.00466267	0.0356992	0.0228054	0.285409	0.389974	0.0235339	0.0578785	0.0056903	0.0247208	0.00788917	0.0380416	0.0230936	0.0246782	0.042958	0.010906	0.0416797	0.0412375	0.0013355	0.11313	0.0382021	0.117667	0.0267925	0.0113833	0.00137242	0.0133265	0.0861341	0.185336	0.00511733
Parcel290	0.00160852	0.0174255	0.0409653	0.0405272	0.0911661	0.0350506	0.0399728	0.0124904	0.0287422	0.0950882	0.0775394	0.0792627	0.0374008	0.0326064	0.00516853	0.00553277	0.00473841	0.857045	0.0889687	0.0222148	0.051787	0.00538523	0.0293709	0.0336289	0.00482297	0.0633099	0.00366699	0.00577127	0.000472161	0.0665253	0.00813531	0.386053	0.0450608	0.0104712	0.0818276	0.27035	0.123347	0.0203966	0.0177956	0.493744	0.0261955	0.0793409	0.0820913	0.00662505	0.000689509	0.0534069	0.0193643	0.102058	0.00580453
Parcel291	0.0404243	0.000871183	0.0065305	0.0111428	0.0527987	0.00932248	0.0313568	0.0416421	0.0383701	0.0300094	0.0158371	0.00342937	0.00256179	0.00235303	1.59223e-05	0.000438207	0.00284057	0.122273	0.00243602	0.00602605	0.00487255	0.000139835	0.0270058	0.0137751	0.0686173	0.416347	0.0341951	0.0307048	0.0220381	0.097815	0.00774639	0.227725	0.0893691	0.0357494	0.149974	0.119724	0.052444	0.00966927	0.0058342	0.353439	0.0531394	0.0620181	0.052019	0.0226951	0.00513547	0.0514194	0.159675	0.124349	0.00257028
Parcel292	0.000990255	0.00065366	0.0219491	0.0238985	0.0929544	0.0117667	0.0193546	0.022744	0.0221971	0.00913604	0.00536073	0.0036037	0.000693886	0.000225977	6.97377e-05	0.00206427	0.000137406	0.320755	0.00705985	0.00183729	0.00144332	6.88692e-05	0.00696304	0.00375087	0.0007441	0.0708096	0.000866451	0.00701724	0.000403244	0.0452345	0.00455832	0.0349309	0.0122085	0.00116803	0.012466	0.0594544	0.00249493	0.000332769	0.000151299	0.071983	0.00108499	0.0140249	0.00346595	0.00342333	0.000172385	0.00856976	0.0628098	0.0334618	1.75446e-05
Parcel293	0.82561	0.662275	0.264248	0.314779	0.531763	0.0499979	0.535323	0.646484	0.46987	0.0713031	0.557848	0.88379	0.38123	0.24612	0.516988	0.343989	0.0752719	0.643588	0.0860143	0.217453	0.289213	0.0534132	0.169316	0.0409108	0.172538	0.613375	0.201857	0.142347	0.371662	0.514292	0.972073	0.60407	0.692508	0.76997	0.23297	0.294672	0.6455	0.222444	0.441261	0.835335	0.579937	0.81821	0.734055	0.149854	0.129522	0.49237	0.383335	0.33689	0.165232
Parcel294	0.519435	0.289317	0.730258	0.952109	0.638311	0.531134	0.703869	0.938285	0.627596	0.707366	0.60848	0.608685	0.0154853	0.00853332	0.560558	0.444658	0.158548	0.090415	0.329097	0.934657	0.768169	0.491394	0.852011	0.983675	0.0116759	0.52355	0.0499453	0.278136	0.00188717	0.325816	0.225346	0.415413	0.284066	0.0625745	0.348542	0.930881	0.208616	0.14163	0.0461229	0.45312	0.0600144	0.222357	0.0784405	0.359283	0.152358	0.424112	0.726309	0.6028	0.258324
Parcel295	0.173322	0.117094	0.0542996	0.264746	0.543034	0.038187	0.979756	0.0168834	0.371813	0.0376356	0.49759	0.136859	0.0444317	0.0100832	0.104022	0.035209	0.0247717	0.123293	0.715405	0.108074	0.0804125	0.0156992	0.303206	0.111665	0.0659517	0.779084	0.0362539	0.079003	0.00543448	0.103149	0.0791784	0.271445	0.126608	0.0275414	0.138875	0.197123	0.0690854	0.171395	0.027951	0.23466	0.0287432	0.148856	0.00387522	0.101375	0.0256536	0.107037	0.40798	0.276314	0.122319
Parcel296	0.307458	0.0329377	0.179514	0.018647	0.121157	0.0819142	0.0663755	0.343954	0.0458927	0.070047	0.0109107	0.0138422	0.0577245	0.0161518	0.00436991	0.00736393	0.000935312	0.261502	0.0160083	0.0232223	0.00395416	0.00266405	0.0126303	0.0620613	0.000221196	0.103943	0.0110517	0.019276	0.0087535	0.0661066	0.00302382	0.0902051	0.169389	0.0214751	0.0845866	0.114927	0.0819168	0.0115698	0.00282786	0.270307	0.00604318	0.0074658	0.0129238	0.00807406	0.000944773	0.0687277	0.113807	0.0643464	0.00243242
Parcel297	0.0117542	0.00153514	0.0604735	0.0207669	0.435316	0.0352254	0.15745	0.0205756	0.0726678	0.00972813	0.0047299	0.00138183	0.0051781	4.93544e-05	5.41241e-05	8.64497e-05	0.000133942	0.197173	0.000321276	4.05532e-05	0.000101212	3.27489e-05	0.00345426	0.000180531	0.000816109	0.0223379	0.000492369	0.00189147	0.00126681	0.0063918	0.000118253	0.00183965	0.00885169	0.00086814	0.00365959	0.00457597	0.0011265	0.00233399	3.90453e-05	0.0108228	0.00023103	0.000236018	0.000119898	0.0073578	0.00223149	0.027872	0.0162082	0.0336246	7.3546e-05
Parcel298	0.0808256	0.00339253	0.0162085	0.0226701	0.0531783	0.0604325	0.0508914	0.059723	0.0373373	0.0414997	0.0174746	0.0035489	0.0299267	1.78178e-05	7.23298e-05	0.00111078	0.000102652	0.0319113	2.38402e-05	0.000359222	0.000369942	0.000126851	0.000266841	0.00214621	0.0770234	0.205133	0.0432427	0.0993807	0.036397	0.17004	0.0894135	0.308699	0.937349	0.101215	0.274979	0.575854	0.0701378	0.0338847	0.0242675	0.168427	0.0419312	0.0658289	0.028064	0.134494	0.0101184	0.0273984	0.0120835	0.00576862	0.00686515
Parcel299	0.894567	0.18462	0.766749	0.127984	0.0732612	0.800314	0.100633	0.160308	0.178694	0.90978	0.493031	0.920066	0.0711937	0.201138	0.383084	0.0871936	0.519073	0.772309	0.46957	0.405586	0.871839	0.172122	0.996223	0.939289	0.096447	0.791792	0.17259	0.392971	0.0561254	0.932291	0.434752	0.757777	0.380143	0.166097	0.601649	0.373099	0.383749	0.60813	0.231615	0.679215	0.126097	0.210053	0.289995	0.468701	0.415183	0.589044	0.0700498	0.458827	0.416007
Parcel300	0.00652282	0.00883181	0.0229717	0.0142359	0.0238259	0.0862643	0.0797441	0.0678206	0.0565187	0.0191701	0.00861995	0.00582002	0.00169535	0.00102538	0.000761748	0.0011666	0.00136808	0.369185	0.00111132	0.0002232	0.000100048	5.1512e-05	0.00347436	0.000370706	0.00343664	0.0758878	0.000135333	0.00087506	3.50847e-05	0.0348944	0.00502704	0.0271236	0.211122	0.00403515	0.0237068	0.0408611	0.0327685	0.000726424	0.00045641	0.0499405	0.00618031	0.00451574	0.000869791	0.0901025	0.00205514	0.0701945	0.000155889	0.0432192	0.000187177
Parcel301	0.034817	0.0389396	0.243253	0.162483	0.293301	0.755497	0.311201	0.184441	0.287684	0.154309	0.0597409	0.0379642	0.00264181	0.00901912	0.00676305	0.00549237	0.00506114	0.558508	0.036604	0.0158837	0.0017362	0.000509569	0.0109429	0.00525712	0.0151985	0.0173153	0.00153671	0.00456343	0.00144422	0.797798	0.0767445	0.182856	0.020252	0.00271567	0.0221957	0.116145	0.0238538	0.0203357	0.0298434	0.231516	0.00611617	0.177642	0.0648866	0.0975312	0.00309935	0.169208	0.075752	0.148708	0.00115442
Parcel302	0.535838	0.030212	0.209517	0.0832989	0.172762	0.255097	0.315346	0.426771	0.263418	0.299727	0.150549	0.106907	0.00224417	0.0151782	0.0564291	0.00573803	0.0860885	0.889493	0.373045	0.0219069	0.11644	0.00653986	0.270262	0.348089	0.0818269	0.159545	0.115078	0.106885	0.0348827	0.736424	0.243369	0.466645	0.345556	0.110806	0.574952	0.997124	0.825895	0.546034	0.406758	0.177977	0.450492	0.677308	0.964593	0.0360222	0.0152484	0.138671	0.983635	0.381069	0.00779365
Parcel303	0.451473	0.179624	0.545533	0.126833	0.160231	0.207588	0.439019	0.98311	0.284689	0.445839	0.120549	0.156878	0.0477449	0.00805126	0.0309084	0.0595019	0.00885877	0.707777	0.211775	0.114912	0.0726784	0.0842742	0.318902	0.671969	0.132156	0.611476	0.519336	0.63664	0.190146	0.585319	0.673764	0.0834283	0.922633	0.836334	0.987602	0.49672	0.914963	0.52643	0.590448	0.69842	0.751843	0.644631	0.35856	0.178902	0.0857735	0.401543	0.952723	0.795131	0.0810337
Parcel304	0.302204	0.158709	0.152739	0.366796	0.230874	0.447357	0.361514	0.357454	0.329951	0.636915	0.484641	0.416046	0.160983	0.0382571	0.163193	0.00475309	0.0130063	0.777116	0.11431	0.328321	0.176415	0.129749	0.3231	0.634505	0.286816	0.512735	0.671011	0.848688	0.518533	0.826314	0.422989	0.722877	0.645772	0.587274	0.570213	0.836879	0.822897	0.759974	0.355332	0.764104	0.388357	0.499201	0.553989	0.654137	0.155297	0.675254	0.221032	0.991249	0.185066
Parcel305	0.0312046	0.00419206	0.00269083	0.0316098	0.217086	0.0131195	0.149866	0.00857908	0.158514	0.158157	0.539145	0.0773393	0.0132399	0.0271294	0.0459573	0.0244741	0.0353605	0.738327	0.401608	0.0454634	0.255257	0.0984183	0.727175	0.187899	0.00687004	0.400608	0.053954	0.112976	0.0146092	0.0645361	0.0902826	0.04626	0.0713705	0.0446588	0.167812	0.104442	0.339891	0.0721188	0.010745	0.388676	0.06312	0.24519	0.0566888	0.150567	0.0986019	0.0907376	0.218946	0.429531	0.0307223
Parcel306	0.255128	0.00710486	0.105686	0.0446227	0.519591	0.0120256	0.409135	0.0504388	0.320002	0.206883	0.89623	0.296641	0.0115532	0.0468825	0.0463451	0.0138376	0.0236294	0.505487	0.307116	0.101004	0.320157	0.221632	0.627285	0.772353	0.00855594	0.541044	0.191407	0.246224	0.0448954	0.00223491	0.0348765	0.07702	0.0171744	0.0611107	0.0548498	0.160003	0.0305306	0.0851843	0.024476	0.712741	0.0186393	0.138086	0.0612269	0.317976	0.179013	0.23849	0.0711999	0.07273	0.272624
Parcel307	0.983995	0.0999391	0.125588	0.016951	0.0171759	0.162896	0.0283676	0.741733	0.0441101	0.566775	0.667037	0.657616	0.48649	0.123893	0.377931	0.0110124	0.0321873	0.63709	0.0381276	0.233853	0.873602	0.490768	0.674014	0.579699	0.221456	0.937872	0.264413	0.263157	0.054503	0.0126536	0.186387	0.27305	0.456063	0.103862	0.166499	0.464102	0.15491	0.253765	0.0217153	0.464997	0.0210402	0.0833166	0.0930329	0.172953	0.199211	0.141597	0.378824	0.255739	0.733744
Parcel308	0.726452	0.0266668	0.389982	0.108382	0.45562	0.133859	0.581776	0.287845	0.359672	0.195456	0.667542	0.243044	0.030203	0.028286	0.0401571	0.00453014	0.018787	0.789077	0.145111	0.0603281	0.296674	0.0768287	0.549604	0.961162	0.0162898	0.214914	0.169946	0.262224	0.0120167	0.0239738	0.043793	0.0645814	0.0284354	0.146697	0.0481702	0.237702	0.0271931	0.0465708	0.00238769	0.201442	0.00322052	0.0399875	0.00453241	0.198756	0.101579	0.0761142	0.173365	0.0544826	0.200993
Parcel309	0.79406	0.199497	0.549133	0.69701	0.915667	0.457245	0.937599	0.16109	0.931743	0.327313	0.591423	0.712405	0.349365	0.149164	0.308164	0.235398	0.060528	0.209042	0.18704	0.0144132	0.321816	0.155788	0.424855	0.565731	0.162127	0.403885	0.100046	0.309165	0.0192927	0.251046	0.0685659	0.750849	0.299192	0.0380661	0.39695	0.486098	0.506007	0.341299	0.295884	0.761364	0.0377102	0.144746	0.263569	0.334193	0.0426611	0.358263	0.180318	0.0628226	0.0775383
Parcel310	0.0470453	0.602042	0.00179817	0.00226762	0.0540045	0.0328131	0.0509628	0.504387	0.121788	0.0283119	0.0242357	0.165418	0.614317	0.700155	0.151378	0.637649	0.293626	0.0209195	0.00556507	0.454484	0.288588	0.583647	0.186048	0.00261565	0.107793	0.685731	0.754028	0.545134	0.18641	0.966959	0.420549	0.838023	0.706576	0.351121	0.949393	0.273012	0.378865	0.345156	0.241876	0.728805	0.16919	0.518534	0.442619	0.803226	0.888427	0.986357	0.974093	0.428213	0.429103
Parcel311	0.186131	0.230611	0.758366	0.184195	0.911497	0.799079	0.219331	0.143736	0.529812	0.50963	0.791828	0.700077	0.407879	0.504405	0.925025	0.328706	0.781538	0.100384	0.461371	0.966502	0.319981	0.0909262	0.236239	0.0506421	0.605895	0.319811	0.794082	0.552725	0.881181	0.767021	0.994946	0.906796	0.527101	0.781258	0.855885	0.568077	0.716072	0.807771	0.97308	0.526098	0.400304	0.368275	0.642663	0.757803	0.708667	0.724591	0.551518	0.588058	0.586027
Parcel312	0.360193	0.823272	0.523416	0.686296	0.890819	0.449939	0.491849	0.093098	0.926834	0.540424	0.869187	0.804246	0.832638	0.675442	0.742103	0.126613	0.403427	0.675937	0.578362	0.786864	0.822054	0.63156	0.833765	0.0249354	0.388506	0.230667	0.639554	0.721007	0.499198	0.647325	0.975909	0.821622	0.624403	0.873082	0.783648	0.281873	0.961975	0.76858	0.455827	0.38271	0.488781	0.520941	0.320286	0.711817	0.462625	0.466699	0.907068	0.872806	0.210696
Parcel313	0.099517	0.188073	0.0496257	0.00851374	0.0118676	0.281185	0.00115915	0.482658	0.140047	0.989348	0.197371	0.235256	0.543067	0.261002	0.110796	0.414261	0.428776	0.00238385	0.0669382	0.189576	0.258984	0.494264	0.250007	0.557445	0.236481	0.341363	0.451734	0.334953	0.151219	0.517944	0.499936	0.716996	0.176206	0.282116	0.437656	0.90599	0.996391	0.996419	0.744888	0.843599	0.898865	0.957667	0.684698	0.755126	0.852169	0.849684	0.57088	0.471173	0.942273
Parcel314	0.0509544	0.103356	0.0255766	0.0116738	0.0877311	0.535615	0.0394564	0.989963	0.252002	0.223861	0.364438	0.337957	0.250101	0.268449	0.17532	0.10259	0.268307	0.0881628	0.0932286	0.0654695	0.154191	0.233497	0.253323	0.785218	0.500803	0.986935	0.761633	0.45986	0.689047	0.217246	0.38672	0.860884	0.218782	0.79837	0.959031	0.235098	0.534335	0.222603	0.275997	0.867134	0.499965	0.29587	0.340129	0.604815	0.543781	0.146118	0.0726212	0.0215586	0.382864
Parcel315	0.00307095	0.000903851	0.00468038	0.007194	0.0229862	0.0479086	0.0711661	0.0491885	0.309228	0.0377789	0.0494568	0.162715	0.00411962	0.00800612	0.00526127	0.00263247	0.00205182	0.031371	0.00459352	0.00211247	0.0680076	0.01118	0.054983	0.0209037	0.0221366	0.209021	0.0953866	0.0719947	0.09434	0.00333695	0.000788668	0.0263072	0.327041	0.00623732	0.0202308	0.0190069	0.00748206	0.0135653	0.00161756	0.194244	0.00314997	0.0366419	0.00105666	0.00657757	0.00853614	0.0353761	0.55461	0.0577269	0.000478206
Parcel316	0.702491	0.285081	0.872465	0.941262	0.400294	0.611002	0.581353	0.0856116	0.803659	0.957957	0.728741	0.254646	0.0761839	0.14709	0.214338	0.00504084	0.0635554	0.36285	0.112892	0.0790626	0.773994	0.491752	0.496897	0.484725	0.40334	0.348181	0.995637	0.924875	0.824527	0.16089	0.134506	0.914271	0.851749	0.808207	0.827385	0.111035	0.400977	0.953485	0.690712	0.971104	0.484604	0.431336	0.577456	0.820982	0.591089	0.801417	0.588449	0.0775662	0.0792823
Parcel317	0.0624898	0.0707955	0.138879	0.0127492	0.0203784	0.622272	0.0163415	0.760686	0.0927105	0.252757	0.0172465	0.0202706	0.465213	0.0647687	0.0502962	0.424072	0.11167	0.0820579	0.0337052	0.000570995	0.293142	0.174174	0.228028	0.0720266	0.800214	0.206857	0.158795	0.186696	0.246974	0.159113	0.351625	0.469304	0.878889	0.132277	0.276806	0.0851816	0.39171	0.0589427	0.160365	0.233438	0.333524	0.268459	0.514807	0.505498	0.73865	0.544444	0.16878	0.156072	0.0939853
Parcel318	0.0822323	0.0688062	0.107749	0.229812	0.128351	0.0484723	0.432513	0.0174776	0.474508	0.0625703	0.273791	0.521891	0.00472304	0.0247371	0.023625	0.000743634	0.00297848	0.0557354	0.00289746	0.00341723	0.0264474	0.00227088	0.074484	0.0030727	0.00270611	0.15382	0.0118329	0.0240366	0.00958955	0.00281791	0.00256333	0.00198861	0.00431111	0.0116501	0.0333376	0.000744679	0.0120932	0.0633004	0.00117079	0.0211106	0.0113819	0.0565667	0.00454262	0.00706119	0.020185	0.0830487	0.0802297	0.188704	5.45498e-05
Parcel319	0.0197955	0.00107274	0.0195191	0.0348334	0.0628974	0.0277175	0.03938	0.119521	0.0557985	0.111128	0.0510179	0.0161746	0.00271008	0.0526698	0.00926515	0.00171071	0.0196709	0.0240334	0.0207258	0.0858921	0.0500721	0.162996	0.0620901	0.158798	0.26978	0.279522	0.40509	0.108958	0.11799	0.0880618	0.154479	0.42252	0.0573797	0.0654139	0.112159	0.0249055	0.00355297	0.241096	0.120272	0.240193	0.0467793	0.211453	0.0310365	0.0671655	0.0448956	0.243916	0.942924	0.573864	0.0153996
Parcel320	0.198661	0.029254	0.0277993	0.0879661	0.216503	0.147413	0.122219	0.146578	0.108548	0.279416	0.0603842	0.109087	0.0256568	0.190128	0.0514787	0.0141846	0.0631675	0.139406	0.0116182	0.0199597	0.202571	0.213166	0.300574	0.133105	0.203194	0.115897	0.725616	0.452748	0.120377	0.0468123	0.0233939	0.415724	0.106804	0.116368	0.0816633	0.0957653	0.0327407	0.970211	0.262949	0.947064	0.171252	0.506959	0.0334819	0.131475	0.135348	0.132788	0.715756	0.919467	0.0226389
Parcel321	0.0280679	0.0184874	0.0314146	0.0178304	0.0503914	0.0213722	0.0236489	0.0235948	0.0767448	0.0445799	0.038157	0.111522	0.0263683	0.0668277	0.00347491	0.0102645	0.0299311	0.0258296	0.0707895	0.291403	0.060905	0.0490178	0.234582	0.124173	0.80924	0.866703	0.499978	0.437269	0.946472	0.0844389	0.770596	0.157552	0.16369	0.183289	0.251853	0.0459862	0.103359	0.154333	0.250342	0.115652	0.147601	0.259947	0.150559	0.0811914	0.0104661	0.0629067	0.265228	0.964062	0.138422
Parcel322	0.139293	0.00080727	0.0319028	0.0305992	0.13576	0.0661948	0.120077	0.0767877	0.0938181	0.0258922	0.0305876	0.0114219	0.000905552	0.00461697	0.00419814	0.00062489	0.00235812	0.10295	0.00108821	0.00797814	0.0136121	0.0180622	0.0212914	0.0224215	0.178117	0.0374798	0.162599	0.0542528	0.0323621	0.0223697	0.00350954	0.0153574	0.0144751	0.0594273	0.00906845	0.000565393	0.0173921	0.139777	0.0123906	0.0717056	0.0283126	0.0958452	0.00124561	0.00959469	0.0355749	0.0777831	0.819211	0.636592	0.000361661
Parcel323	0.588881	0.814713	0.13461	0.0687149	0.0196029	0.206821	0.0642446	0.623637	0.236526	0.0801897	0.611606	0.123001	0.437611	0.919212	0.52454	0.038458	0.208354	0.399315	0.336074	0.808542	0.383183	0.180136	0.515134	0.355578	0.982393	0.75438	0.615002	0.714878	0.907811	0.157024	0.209088	0.653681	0.492356	0.952656	0.946215	0.183889	0.241186	0.474742	0.308978	0.750273	0.573557	0.684027	0.555843	0.0199668	0.112373	0.0091072	0.688174	0.957188	0.279177
Parcel324	0.0685285	0.00562627	0.0880401	0.078595	0.643658	0.0911226	0.184104	0.0664085	0.118197	0.0412849	0.00558786	0.00426056	0.00801908	0.00392105	0.00177623	0.00418202	0.0802693	0.751248	0.0143043	0.00189421	0.00545174	0.00227219	0.0227892	0.0564324	0.0285014	0.0311515	0.0390789	0.031385	0.00874512	0.0244266	0.0112995	0.144241	0.0637974	0.0243483	0.0199419	0.00928637	0.100191	0.122672	0.0551242	0.0799588	0.0286235	0.0752011	0.0755894	0.0185196	0.0128309	0.0277555	0.191347	0.151163	0.000798477
Parcel325	0.0597781	0.0128125	0.154843	0.151105	0.790454	0.0174515	0.88383	0.0392272	0.0654577	0.00788222	0.0529944	0.192629	0.0114219	0.0116609	0.0391909	0.0140654	0.0280075	0.502634	0.663772	0.249125	0.0187334	0.00153486	0.17144	0.111668	0.00357707	0.321612	0.0382241	0.0294902	0.0294627	0.0157388	0.0126653	0.00511994	0.0688735	0.0571175	0.148499	0.243	0.151188	0.228767	0.0323671	0.254052	0.109279	0.0214929	0.0837388	0.0281703	0.0234227	0.0100305	0.00521774	0.602897	0.000281103
Parcel326	0.0480815	0.00113119	0.0117516	0.00228978	0.0604931	0.00198691	0.0320259	0.0039052	0.00418271	0.000128969	0.00347223	0.000762397	0.00541456	0.000172014	0.000410106	0.000706474	5.2891e-05	0.125966	0.00716606	0.00154503	0.000627163	0.000116991	0.00292054	0.00128828	0.0267927	0.0344514	0.0132973	0.0346698	0.00778799	0.210087	0.00461976	0.0533546	0.0606635	0.0378388	0.0468727	0.0452238	0.0326674	0.0323827	0.00853003	0.0730963	0.0121216	0.0375066	0.00947298	0.0230231	0.0119447	0.054703	0.100107	0.172286	8.31094e-05
Parcel327	0.150977	0.0397903	0.00517717	0.00658954	0.0459031	0.0119035	0.0175918	0.165882	0.0131036	0.115872	0.0560806	0.023624	0.362838	0.0345136	0.0120469	0.0872483	0.00680614	0.109545	0.134045	0.290431	0.260526	0.203354	0.824453	0.928141	0.107987	0.851228	0.353119	0.489733	0.125572	0.266119	0.142779	0.476369	0.317484	0.360911	0.353261	0.314162	0.180417	0.663478	0.104043	0.463517	0.219443	0.205374	0.10516	0.749936	0.272944	0.723471	0.754551	0.745336	0.025441
Parcel328	0.290101	0.0369913	0.0236744	0.0231806	0.197673	0.0689288	0.21815	0.0165016	0.0498627	0.0706199	0.00793574	0.0166307	0.156924	0.00302064	0.00125038	0.0903449	0.00244463	0.150857	0.0278036	0.00542363	0.00757029	0.00485173	0.0115626	0.0378234	0.00572797	0.327467	0.0147411	0.0315918	0.0041109	0.0188137	0.00689729	0.0416274	0.111913	0.023732	0.0258029	0.301725	0.0276014	0.0401222	0.0137941	0.140345	0.00855563	0.0145898	0.00728682	0.0642487	0.0130867	0.0138563	0.0773344	0.0820289	0.00145632
Parcel329	0.0884082	0.01965	0.0773267	0.040678	0.584791	0.0368524	0.619788	0.0289019	0.147092	0.00562544	0.00768462	0.0143731	0.0121408	0.00143043	0.00206502	0.00302132	0.00160562	0.63334	0.00995911	0.0012005	0.000851927	0.000465172	0.00557624	0.0193359	0.0188538	0.0735655	0.00236711	0.0159527	0.000329356	0.186085	0.11347	0.374818	0.222577	0.0215408	0.18706	0.257754	0.604214	0.292421	0.0630964	0.150284	0.110189	0.154445	0.14887	0.00832346	0.00109428	0.019179	0.0050582	0.00252424	0.00158389
Parcel330	0.0354965	0.0517602	0.00797302	0.0783825	0.258952	0.00321575	0.641776	0.00714859	0.493056	0.0132133	0.118158	0.140778	0.0124236	0.00267459	0.0264959	0.0860821	0.0164255	0.821129	0.0555586	0.0171595	0.0286801	0.00342985	0.186188	0.0473257	0.000666682	0.0780634	0.0138702	0.0581831	0.0121893	0.0327811	0.0385024	0.00534916	0.0341696	0.0265253	0.0258416	0.0733141	0.0547513	0.0576837	0.0373563	0.108394	0.0172961	0.0655195	0.00362765	0.140468	0.00444596	0.0308513	0.106503	0.221404	0.00217914
Parcel331	0.0171634	0.00528253	0.0127483	0.0501736	0.23181	0.00180321	0.462067	0.00088618	0.309047	0.00112763	0.00145572	0.0187696	0.000208666	0.000222932	0.00184269	0.000734632	0.00230502	0.903098	0.0686386	0.00232291	0.00418912	0.00013665	0.0204349	0.00156089	0.0160813	0.0612074	0.000832093	0.00960674	0.000575311	0.107027	0.0467106	0.0145942	0.0207715	0.00224584	0.0118624	0.023694	0.0462039	0.0141567	0.00630237	0.0443996	0.00120565	0.0117266	0.00091416	0.00705075	0.000263448	0.00207702	0.0642032	0.0447515	0.000251918
Parcel332	0.881328	0.0545601	0.433684	0.176377	0.936941	0.0733022	0.227977	0.122467	0.253713	0.0844317	0.0341804	0.166306	0.166642	0.00976638	0.034441	0.031654	0.0194463	0.65928	0.306335	0.0381049	0.135361	0.0472797	0.295909	0.488555	0.0150721	0.0449539	0.111235	0.222812	0.0877525	0.28053	0.139593	0.0780156	0.106383	0.21629	0.0491835	0.100237	0.232141	0.246409	0.0756289	0.412968	0.0427159	0.0370913	0.00412444	0.327827	0.0788667	0.0700278	0.538589	0.333523	0.0326008
Parcel333	0.208928	0.00562898	0.0121679	0.0531443	0.580183	0.00975394	0.728994	0.00489176	0.240536	0.00479767	0.0142085	0.0127498	0.0126984	0.00128001	0.00311869	0.0177496	0.00680385	0.806195	0.146011	0.0353649	0.00747283	0.00147059	0.024277	0.0103836	0.00214967	0.131267	0.00726565	0.0213049	0.00122626	0.0215349	0.00599781	0.00636579	0.0388943	0.016091	0.044325	0.0665763	0.0771971	0.0600359	0.0031354	0.101914	0.00361174	0.0215526	0.00220579	0.0148164	0.00285683	0.0242829	0.0287609	0.034514	0.00167057
Parcel334	0.608258	0.0427078	0.492478	0.254941	0.66378	0.354374	0.628737	0.0111475	0.616547	0.383226	0.010583	0.202368	0.131835	0.0215557	0.0485065	0.0476724	0.0286822	0.621634	0.259084	0.0306237	0.0150834	0.00924836	0.0997404	0.110352	0.0107704	0.101613	0.0112724	0.0242101	0.000865929	0.198612	0.00511887	0.00242497	0.0966457	0.0569534	0.0391881	0.157037	0.0882472	0.249887	0.0472787	0.908304	0.0282952	0.0352431	0.127719	0.0847068	0.00846256	0.0269818	0.200043	0.637768	0.00555957
Parcel335	0.493593	0.00753905	0.0287934	0.00572557	0.0695417	0.0355015	0.0484668	0.0671257	0.0300405	0.0392148	0.00656154	0.0165481	0.199698	0.0780333	0.0443486	0.0487841	0.031985	0.10248	0.0925122	0.0433943	0.096011	0.0815021	0.24321	0.458046	0.0282408	0.337488	0.234452	0.105404	0.0866738	0.118125	0.0626493	0.0536171	0.196022	0.214704	0.110766	0.0460161	0.0603342	0.301498	0.105284	0.126302	0.051052	0.0553408	0.00924888	0.0523168	0.0521657	0.0518095	0.0202559	0.0127679	0.0287266
Parcel336	0.590123	0.220676	0.938554	0.264445	0.332534	0.185678	0.404143	0.363878	0.0867873	0.136407	0.063015	0.0649598	0.0337109	0.0855372	0.0902551	0.0487285	0.0847826	0.96777	0.0825388	0.00436734	0.132357	0.00408584	0.168735	0.112222	0.042125	0.410393	0.120358	0.113688	0.0126359	0.0168945	0.00563293	0.134764	0.160303	0.0769132	0.0264612	0.0710057	0.168315	0.244721	0.195902	0.12785	0.0611666	0.113989	0.333249	0.00865561	0.0219504	0.0228608	0.295866	0.244742	0.000170826
Parcel337	0.113162	0.196129	0.403185	0.65407	0.948077	0.049445	0.5964	0.00311266	0.191735	0.0127865	0.0460519	0.0246437	0.00913575	5.67772e-05	0.0113418	0.00442767	0.000873136	0.790303	0.0413949	6.09727e-05	0.000312329	0.000115299	0.00589856	0.000344234	0.0092534	0.0423733	0.0222648	0.0258133	0.00592126	0.0764019	0.035224	0.00847522	0.00708461	0.0151196	0.000831658	0.00127859	0.00866987	0.253898	0.0829034	0.0116294	0.00614358	0.00863877	0.0337055	0.061052	0.0161319	0.200432	0.0937382	0.157469	0.001602
Parcel338	0.0642882	0.00840964	0.0251323	0.0278673	0.0971797	0.0531447	0.0255521	0.0419683	0.0669508	0.151031	0.00954821	0.0688352	0.00959756	0.00195958	0.00871838	0.000637624	0.00235578	0.238946	0.00967256	0.0118209	0.000850236	0.00468265	0.00181047	0.0107931	0.27471	0.588537	0.0945183	0.0316107	0.0243115	0.188489	0.127338	0.223706	0.332877	0.0435221	0.06761	0.354339	0.124648	0.0751089	0.0742118	0.245755	0.0147566	0.0665629	0.0493777	0.10691	0.00548768	0.506879	0.125314	0.661507	0.0144583
Parcel339	0.402617	0.808941	0.19866	0.723412	0.482329	0.103333	0.535441	0.354848	0.424007	0.30052	0.644033	0.876856	0.755996	0.0793857	0.354869	0.0109398	0.0228216	0.47299	0.106101	0.496435	0.557542	0.224568	0.890824	0.533989	0.785422	0.879519	0.540924	0.553805	0.528038	0.102136	0.500899	0.718989	0.79291	0.487862	0.725505	0.223282	0.413346	0.595635	0.711226	0.827603	0.720496	0.74179	0.206122	0.800852	0.714904	0.542333	0.919872	0.209317	0.15564
Parcel340	0.659999	0.950969	0.41891	0.704209	0.0285717	0.347092	0.178258	0.981833	0.217422	0.71538	0.920716	0.677475	0.753994	0.270814	0.31499	0.0752133	0.0672225	0.347142	0.24988	0.675871	0.644139	0.26748	0.805514	0.976674	0.866012	0.176163	0.962909	0.923998	0.724467	0.548678	0.992744	0.706185	0.479502	0.913456	0.953088	0.907306	0.75828	0.545565	0.768982	0.742578	0.755201	0.985421	0.669625	0.997832	0.477764	0.882075	0.982213	0.3707	0.273962
Parcel341	0.124535	0.044665	0.0275754	0.251856	0.24122	0.0223905	0.709328	0.0315451	0.0245824	0.0128334	0.093125	0.141833	0.28545	0.0318478	0.0560663	0.142646	0.0769143	0.522031	0.526495	0.421766	0.0373555	0.066712	0.271602	0.370229	0.0146947	0.44569	0.296906	0.292618	0.0824365	0.0370309	0.0912162	0.202511	0.196051	0.217755	0.250002	0.254933	0.0611837	0.506904	0.100015	0.660175	0.145635	0.0508179	0.018536	0.714739	0.250651	0.295618	0.326414	0.82728	0.00481183
Parcel342	0.779413	0.0156692	0.212718	0.701213	0.845801	0.379283	0.716641	0.144781	0.265166	0.340737	0.298625	0.192868	0.143482	0.0341028	0.0173922	0.00429906	0.00856733	0.594478	0.112859	0.0342685	0.156791	0.0547844	0.370281	0.840358	0.019108	0.276118	0.152261	0.235734	0.0259845	0.506091	0.27855	0.0418837	0.113614	0.128258	0.0272281	0.123406	0.116366	0.585916	0.224413	0.67838	0.0137781	0.0524805	0.0572706	0.510863	0.225788	0.285122	0.678745	0.085356	0.133119
Parcel343	0.778647	0.123111	0.50924	0.499689	0.46126	0.846414	0.859194	0.419304	0.542518	0.561612	0.381925	0.727985	0.280788	0.14314	0.165234	0.0144848	0.0885414	0.957616	0.445835	0.183834	0.321557	0.0652243	0.139688	0.200969	0.150218	0.876258	0.253595	0.170685	0.0966464	0.908332	0.196877	0.662607	0.552167	0.376588	0.203217	0.162403	0.796346	0.372098	0.874718	0.322317	0.725999	0.512566	0.833709	0.879979	0.445178	0.953389	0.919353	0.921048	0.271096
Parcel344	0.883169	0.203179	0.667886	0.984653	0.784915	0.642671	0.916168	0.24487	0.286952	0.649422	0.11802	0.408783	0.196717	0.0323512	0.13884	0.0384392	0.121132	0.779625	0.588315	0.259065	0.197342	0.0315955	0.18394	0.444006	0.13151	0.76975	0.0867267	0.118721	0.0386826	0.389962	0.157198	0.0598495	0.16405	0.101396	0.072459	0.213022	0.014139	0.370609	0.0973261	0.932827	0.044602	0.182766	0.0139898	0.14811	0.114699	0.839938	0.487033	0.810373	0.0807959
Parcel345	0.0594402	0.002588	0.000528906	0.0206258	0.27967	0.00420157	0.0975615	0.000591903	0.0205018	0.00538568	0.00479108	0.0325899	0.004669	0.00966149	0.00530607	0.0185487	0.0255411	0.688129	0.0915772	0.014055	0.00905097	0.00285217	0.0159463	0.00993685	0.0951543	0.116304	0.0179428	0.04676	0.0203995	0.201132	0.0733658	0.0595993	0.0734109	0.0860548	0.108522	0.0189089	0.220213	0.29371	0.0936132	0.0845895	0.151868	0.0951104	0.088645	0.024541	0.0327526	0.30937	0.128679	0.530298	0.0140874
Parcel346	0.0929201	0.0574564	0.726078	0.343941	0.196411	0.752062	0.334104	0.137571	0.953463	0.408349	0.939125	0.291182	0.168805	0.437055	0.385035	0.553708	0.105331	0.993202	0.0847209	0.0328613	0.214277	0.509794	0.667359	0.642781	0.731586	0.946417	0.878769	0.92413	0.465298	0.288522	0.691916	0.446897	0.977219	0.514056	0.939956	0.0741925	0.826719	0.488477	0.79297	0.972779	0.810434	0.556916	0.892028	0.634568	0.983856	0.488605	0.900285	0.534388	0.101614
Parcel347	0.931362	0.315992	0.862732	0.579983	0.796197	0.177571	0.908421	0.62221	0.941985	0.839566	0.164531	0.189689	0.65696	0.672853	0.510076	0.0437988	0.232989	0.981344	0.428761	0.725346	0.669579	0.323454	0.696401	0.87245	0.683855	0.521615	0.50583	0.852947	0.90041	0.494314	0.676488	0.727271	0.361332	0.758846	0.967216	0.188525	0.934478	0.840524	0.952702	0.990163	0.831285	0.752935	0.889474	0.69031	0.23359	0.658878	0.367597	0.820439	0.0833977
Parcel348	0.257221	0.346617	0.0157057	0.867818	0.519975	0.00604169	0.550711	0.185187	0.29556	0.422869	0.253299	0.880903	0.51292	0.281592	0.274555	0.0646944	0.1337	0.642931	0.888254	0.317616	0.685975	0.437293	0.387541	0.830468	0.847083	0.586968	0.813253	0.797791	0.356141	0.71624	0.601646	0.721783	0.145306	0.697818	0.526174	0.25191	0.802294	0.816911	0.343756	0.892437	0.645386	0.551808	0.442465	0.854816	0.598483	0.508017	0.924013	0.450488	0.567153
Parcel349	0.526546	0.0360332	0.494081	0.62744	0.909814	0.132152	0.850921	0.228419	0.533175	0.53134	0.471786	0.310424	0.0140785	0.0456254	0.0474875	0.00185085	0.043919	0.721889	0.45193	0.354281	0.764351	0.30768	0.98301	0.668206	0.0992035	0.85125	0.461775	0.609139	0.121356	0.130568	0.219666	0.208587	0.0851801	0.200541	0.273544	0.114806	0.0508881	0.649735	0.168246	0.279064	0.0684445	0.217051	0.168205	0.331796	0.240372	0.983877	0.234001	0.661999	0.170728
Parcel350	0.88618	0.0731118	0.569408	0.400936	0.911094	0.755439	0.358121	0.802371	0.960912	0.721115	0.786624	0.987135	0.387752	0.167396	0.249029	0.841121	0.0662802	0.796024	0.532773	0.107356	0.859317	0.134542	0.771635	0.579665	0.655094	0.97767	0.755472	0.554097	0.174913	0.995582	0.614748	0.931901	0.848231	0.74364	0.899535	0.613359	0.489725	0.347561	0.913506	0.687327	0.727535	0.731838	0.877281	0.518486	0.797129	0.724049	0.43339	0.953072	0.765624
Parcel351	0.130567	0.00274062	0.100913	0.00237304	0.0921044	0.161059	0.0667725	0.0125891	0.022904	0.00233676	0.000478607	0.00366661	0.0020156	0.00441685	0.000708048	0.00396147	0.0112814	0.0232937	0.00739685	0.0337964	0.12557	0.53698	0.025868	0.0749364	3.05031e-05	0.0580732	1.52441e-06	6.39409e-06	0.0023372	0.00342315	0.00236671	0.0103919	0.00396571	1.53649e-05	0.00119205	0.0179494	0.00126044	4.83574e-05	0.000169284	0.00868132	6.9447e-05	5.83535e-05	0.00178469	0.00362655	0.000600694	9.60536e-05	0.127846	0.00608098	0.000147405
Parcel352	0.796968	0.183554	0.544886	0.113281	0.686254	0.794172	0.536817	0.437165	0.0986314	0.542344	0.133427	0.550161	0.0746687	0.396812	0.419585	0.0126684	0.281183	0.411	0.952728	0.589038	0.983737	0.41139	0.629884	0.946215	0.00504879	0.821954	0.0304612	0.0591033	0.108867	0.0905326	0.0527218	0.496233	0.050274	0.0558623	0.0677447	0.383318	0.0226812	0.0336659	0.0192503	0.513542	0.0132727	0.0268379	0.00816989	0.154962	0.0293614	0.0351192	0.200936	0.0639869	0.0341665
Parcel353	0.00413859	0.000388799	0.00124566	0.0036813	0.115129	0.00679538	0.136954	0.00470039	0.00834366	0.000722276	0.00104907	0.00375096	0.00151395	1.60822e-05	0.000165918	0.000440059	0.000570683	0.0757682	0.000325832	0.000497606	1.18662e-05	0.000145244	0.00068616	0.000683711	0.00698492	0.0441585	0.00484119	0.00615826	0.00122328	0.0456117	0.0138712	0.0242599	0.00375931	0.000786432	0.00367439	0.0148266	0.000398381	0.00298249	0.00233197	0.0159299	0.000343801	0.000272511	0.00223512	0.00197708	0.000120743	0.0119661	0.00414058	0.000517762	0.000346933
Parcel354	0.0267672	0.0667327	0.0202551	0.0236684	0.0227306	0.0935529	0.196052	0.053654	0.0414839	0.0953994	0.00314731	0.00756699	0.0887277	0.00496409	0.018441	0.0134611	0.00517964	0.527601	0.0229793	0.0107328	0.0100508	0.00918986	0.0079547	0.0963237	0.0218197	0.357225	0.0352296	0.0351253	0.0147178	0.194565	0.374	0.171181	0.13409	0.0188676	0.106717	0.361318	0.0298887	0.0105145	0.0196373	0.176118	0.00546801	0.00146216	0.02137	0.157151	0.0426732	0.0616404	0.0932036	0.00171978	0.00911254
Parcel355	0.0421466	0.0110041	0.00105399	0.0318128	0.0229255	0.0148514	0.188394	0.0176439	0.00822223	0.0276714	0.00219654	0.0039427	0.00378483	0.00999998	0.00973425	0.00567345	0.0135541	0.125368	0.0303934	0.0148889	0.000389671	0.00683095	0.00586689	0.0488571	0.0365383	0.0538912	0.0290754	0.0352336	0.00461699	0.079123	0.0156814	0.391249	0.020729	0.0138982	0.046236	0.16091	0.0142124	0.0257805	0.0013923	0.0495436	0.00301383	0.00501147	0.00182102	0.0674471	0.00575569	0.0472046	0.00122966	0.00629259	0.000575739
Parcel356	0.695648	0.183267	0.094806	0.0345834	0.0693302	0.27704	0.054955	0.945899	0.0503839	0.993514	0.102154	0.992882	0.395279	0.245135	0.450112	0.734783	0.463393	0.078239	0.672721	0.985425	0.129467	0.0265442	0.544227	0.293072	0.657245	0.24524	0.394526	0.541561	0.359314	0.508288	0.878049	0.945368	0.838401	0.401366	0.395719	0.518164	0.0535501	0.312178	0.348709	0.50487	0.196908	0.682845	0.279275	0.313531	0.672883	0.554127	0.730099	0.38681	0.375377
Parcel357	0.113067	0.874524	0.710213	0.476039	0.569377	0.738596	0.180268	0.0923216	0.326491	0.257945	0.968215	0.414942	0.0777495	0.0003504	0.244704	0.307619	0.002612	0.32106	0.0504556	0.106255	0.000455726	0.00176133	0.0216418	0.00561249	0.876215	0.157919	0.435964	0.533839	0.796332	0.972005	0.538981	0.591384	0.294557	0.375875	0.577119	0.991118	0.796887	0.486887	0.691151	0.996896	0.828842	0.922593	0.773847	0.236422	0.336459	0.908455	0.453451	0.459258	0.446265
Parcel358	0.129538	0.100361	0.295186	0.835448	0.710914	0.513958	0.632066	0.175623	0.293037	0.122766	0.182739	0.181559	0.0292526	0.0223666	0.0859239	0.00131971	0.00714044	0.629434	0.00415686	0.0185728	0.0433073	0.00762497	0.048289	0.00883248	0.190814	0.229091	0.0732867	0.0709154	0.0119927	0.00740383	0.00586894	0.107659	0.112842	0.0238018	0.0352483	0.00789623	0.0383772	0.281524	0.0651222	0.107002	0.0256279	0.151023	0.11769	0.0246361	0.0335702	0.127714	0.131841	0.418644	0.00661933
Parcel359	0.000374784	1.46383e-05	5.55817e-06	0.00189974	0.0610524	1.79095e-06	0.00479733	1.3172e-05	0.000246581	2.00365e-05	2.89644e-06	0.000496023	5.60656e-05	4.50488e-07	2.73435e-08	0.000386096	4.26546e-05	0.00964334	4.06623e-06	0.000651593	3.61018e-09	5.73423e-07	1.31677e-05	6.33133e-06	0.00025324	0.000743336	1.25579e-05	5.91699e-06	3.35832e-05	3.72501e-05	0.000661102	0.000476566	0.000574978	2.2826e-05	0.00020174	0.00543882	0.000393141	4.19311e-05	0.000830497	0.000364477	2.75338e-05	6.33168e-05	0.00026351	0.000148906	3.67332e-05	0.00965139	0.00940576	0.198829	5.30611e-07
Parcel360	0.00574984	0.000837073	0.00376104	0.0179114	0.210646	0.000882907	0.0898451	0.0010112	0.0124287	8.16436e-05	0.000220341	0.000523792	0.000407359	0.000438541	0.00373457	0.00218715	0.000397041	0.146067	0.00924181	0.00409697	0.000120745	6.14929e-05	0.00793837	0.000525409	0.00107903	0.0116301	0.00243589	0.00250353	0.000519256	0.000247765	0.00124925	0.0048152	0.0308898	0.00305321	0.0106092	0.0182727	0.00956786	0.0672547	0.0185625	0.257318	0.0153643	0.00822865	0.0283959	0.00546917	0.00343078	0.0232125	0.0540944	0.836157	2.56065e-06
Parcel361	0.0323995	5.07642e-06	0.0267009	0.0276575	0.300873	0.00485338	0.203099	0.000883261	0.0306449	0.000850638	0.00225311	0.00104058	3.94766e-06	5.31475e-05	5.81508e-05	0.000272946	5.53232e-05	0.228259	0.000535877	0.000184835	0.000454403	0.000102834	0.00657512	0.00123878	0.000644484	0.000270776	0.000116914	0.000803056	1.03517e-05	0.00390913	0.00705123	0.000175149	0.00110511	0.000209779	0.00122457	0.00237077	0.00349284	0.00229746	0.00324797	0.0693247	0.000454254	0.0045302	0.00922035	0.000379872	0.000234601	0.0278858	0.0438482	0.182703	0.000976762
Parcel362	0.0183198	0.000131241	0.0290825	0.0487508	0.970393	0.0179564	0.485795	0.00270077	0.0525133	0.00565358	0.0132429	0.0376647	0.00597356	0.000923354	0.00053117	0.00413194	0.0020361	0.446971	0.0135992	0.00236614	0.00198344	0.000226318	0.00754284	0.00176699	0.00944243	0.00391187	0.000161505	5.20549e-05	1.09723e-06	0.0288519	0.0204928	0.00333833	0.00115253	0.000189759	0.000862631	0.000547103	0.0525402	0.0575835	0.0903836	0.356851	0.00366915	0.0171281	0.154115	0.000513613	0.00015288	0.142666	0.017092	0.206001	0.00119643
Parcel363	8.31734e-05	0.000178631	0.00131761	0.000477507	0.02691	0.00172975	0.0118354	0.000520956	0.00550115	0.000606249	8.34801e-05	0.00348367	0.00133819	0.000147622	3.14486e-05	0.000783358	0.00037992	0.00164439	6.41687e-05	0.000403343	1.82897e-05	4.10779e-05	8.69848e-05	1.31175e-06	0.00187636	0.000463276	4.07486e-06	1.16324e-05	9.40305e-05	2.73261e-05	0.0010094	0.000743581	0.00287628	8.89439e-06	7.98185e-05	0.000330848	0.000178862	0.000175268	0.000338213	0.00157211	1.13808e-05	0.00064824	0.000710408	1.39832e-05	8.66285e-05	0.000526774	0.0003828	0.00243546	0.000123916
Parcel364	8.09588e-05	2.338e-05	0.00128025	0.000238871	0.0361864	0.000868272	0.0127134	5.97399e-05	0.000914636	1.61922e-05	2.07213e-05	0.000157474	0.000333274	6.1364e-05	1.56898e-05	0.000501588	0.000781436	0.0110547	0.000458571	0.00413818	2.09022e-05	0.000183255	1.55429e-05	3.17779e-06	0.000371506	4.19336e-05	1.37639e-07	2.13457e-06	1.82398e-05	0.00134861	0.000470517	0.000944437	0.000479395	1.04863e-06	0.00024565	0.000374782	0.000329017	8.8366e-05	0.00103147	0.013847	3.58852e-05	0.000354231	0.00888442	1.88566e-05	3.95584e-05	0.000154148	8.5426e-05	0.000434757	1.91603e-06
Parcel365	0.0368541	0.00510089	0.0101753	0.00282216	0.0643952	0.0134137	0.0112716	0.0157541	0.00673925	0.0685407	0.00119728	0.0403038	0.103738	0.015674	0.00554634	0.000832966	0.0075145	0.0233971	0.000780921	0.00733847	0.00954746	0.00541543	0.00785696	0.00421062	0.00208543	0.077828	0.00623723	0.0178617	0.0078197	0.010502	0.0766556	0.0867646	0.0542822	0.0186119	0.0189306	0.030081	0.0146521	0.0152805	0.00578289	0.0200991	0.00393561	0.00805442	0.00209173	0.0861656	0.0410863	0.337443	0.0423092	0.0398921	0.0176288
Parcel366	0.370346	0.0250277	0.0313333	0.0289894	0.152706	0.171308	0.0668527	0.108098	0.179161	0.196913	0.0269951	0.0687676	0.332044	0.0304774	0.0173772	0.0168861	0.0203613	0.215687	0.0160365	0.0500872	0.0518868	0.0106976	0.137948	0.249811	0.0291954	0.548246	0.136951	0.120075	0.12808	0.224992	0.0837649	0.0753338	0.422303	0.143948	0.0987722	0.129422	0.149962	0.231988	0.0850171	0.331677	0.0749445	0.13669	0.0975817	0.115851	0.0391084	0.248388	0.217529	0.0578288	0.0187419
Parcel367	0.00113163	0.0130452	0.0022408	0.00120553	0.0139202	0.0139371	0.0448212	0.0116764	0.0165455	0.0128558	0.00438076	0.01827	0.0684546	0.00649109	0.0147545	0.0102275	0.0199926	0.0970363	0.016896	0.0116912	0.0123129	0.04001	0.00378049	0.0062367	0.00826572	0.139974	0.000665952	0.00525554	8.10755e-05	0.0051097	0.100828	0.0086218	0.0609435	0.000209143	0.00598569	0.012743	0.00418971	0.00200392	0.0225325	0.0114722	0.000228702	0.00072531	0.00749066	0.0226965	0.0922511	0.177568	0.0523335	0.0379575	0.0353863
Parcel368	0.0294818	0.00748543	0.0615761	0.00793806	0.0319947	0.154152	0.0250614	0.255553	0.229935	0.0543221	0.0362855	0.227173	0.0073866	0.0247234	0.00822742	0.00439387	0.00733451	0.00655011	0.00248996	0.00132696	0.0273677	0.061709	0.0157408	0.0054696	0.0738459	0.25375	0.0512328	0.0489439	0.169036	0.00161056	0.00405753	0.104115	0.0721563	0.0263805	0.0505521	0.0138305	0.0187495	0.0822099	0.061891	0.0876223	0.0248812	0.0675911	0.179423	0.0506802	0.0753001	0.0618422	0.0114633	0.0130148	0.000715276
Parcel369	0.0543746	0.00092118	0.084657	0.0385181	0.610202	0.256768	0.176844	0.00188077	0.0633992	0.0589093	0.00461601	0.0642877	0.00203957	0.0079193	0.00179949	0.00730636	0.0215202	0.110346	0.0115307	0.000792578	0.00710563	0.00496914	0.00865211	0.00160936	0.000993287	0.0130562	0.0168621	0.0577968	0.0211468	0.034421	0.00474713	0.00924357	0.0125046	0.0443458	0.138238	0.00253478	0.115266	0.142635	0.0418525	0.128673	0.0629577	0.182489	0.0963237	0.0100127	0.0345334	0.157666	0.0251155	0.0421102	0.00015462
Parcel370	0.187612	0.0267498	0.195635	0.024187	0.0895463	0.446606	0.0601483	0.779098	0.879637	0.962187	0.192452	0.945916	0.198063	0.0613354	0.0289989	0.0383692	0.0333827	0.0191026	0.0254242	0.0400369	0.399269	0.924183	0.341247	0.259789	0.175486	0.398972	0.29828	0.43685	0.326494	0.307272	0.160094	0.344436	0.192449	0.203334	0.296702	0.115553	0.201697	0.728968	0.63639	0.57163	0.14819	0.360961	0.418082	0.658985	0.7271	0.928986	0.0672458	0.130384	0.28542
Parcel371	0.000769344	8.20679e-05	0.0413981	0.00609735	0.0568778	0.0740295	0.0673307	0.0119933	0.165888	0.0958553	0.0148314	0.0682074	0.0287449	0.0437062	0.00151666	0.0213681	0.0680204	0.0137443	0.0204339	0.0163651	0.0666495	0.146874	0.0367017	0.0237153	0.0688393	0.0375913	0.00673269	0.0400637	0.025041	0.0825304	0.17901	0.0478167	0.091137	0.00612783	0.0573879	0.0693393	0.0688013	0.0465528	0.0455186	0.246442	0.0110361	0.0923723	0.0934309	0.0658898	0.0124225	0.718591	0.0215637	0.0408238	0.0341413
Parcel372	0.0315827	0.0110611	0.033588	0.00809202	0.0468101	0.0447674	0.130332	0.0066907	0.048057	0.101679	0.0849449	0.0638088	0.0114008	0.00765347	0.0170909	0.00306283	0.0175668	0.14574	0.0380761	0.0200827	0.0408598	0.0234325	0.312438	0.043125	0.0204488	0.0281639	0.0112079	0.00765131	0.00147672	0.00295981	0.00655926	0.0123286	0.0315701	0.00779579	0.0202979	0.0361445	0.0103813	0.00586402	0.00187733	0.0541735	0.0046244	0.0259781	0.0270057	0.00933171	0.00982662	0.267028	0.00627952	0.170243	0.00851064
Parcel373	0.92758	0.06312	0.0760276	0.0179222	0.0931135	0.572973	0.083735	0.429205	0.433838	0.966542	0.0544985	0.51289	0.303385	0.0431063	0.0102152	0.0617518	0.0472666	0.00359692	0.018065	0.053372	0.134747	0.449683	0.493288	0.314112	0.0614813	0.302363	0.152143	0.279877	0.11504	0.127998	0.0934024	0.0945876	0.183503	0.127251	0.172752	0.0456692	0.0429578	0.572888	0.39596	0.430068	0.0819089	0.276367	0.360004	0.170153	0.390809	0.275518	0.179037	0.206218	0.315502
Parcel374	0.0953999	0.0153638	0.269612	0.0722342	0.157528	0.175574	0.0974414	0.317761	0.307222	0.229203	0.0797105	0.293565	0.0121039	0.00189464	0.00273452	0.000879368	0.000311799	0.400342	0.000199494	8.31587e-05	0.0137037	0.000358117	0.0566987	0.0105713	0.243836	0.546913	0.114906	0.0916712	0.013084	0.0244315	0.0168555	0.0265744	0.0478629	0.0293451	0.0107402	0.00988032	0.013597	0.223031	0.0272016	0.0184539	0.0197834	0.0301688	0.0284092	0.0233246	0.00419442	0.0909522	0.129886	0.0264426	0.00265559
Parcel375	0.00174092	0.00267821	0.00409252	0.0276081	0.0745439	0.0100538	0.0455987	0.00765203	0.119175	0.0247665	0.0331214	0.015394	1.12123e-05	0.000960533	0.0003033	0.000486906	0.00359318	0.378308	0.000895281	7.73533e-05	0.000250576	3.30084e-05	0.00776215	0.00277248	0.100565	0.0237839	0.0636871	0.0962218	0.0103465	0.0969538	0.0246975	0.0766624	0.0801179	0.0526434	0.0326209	0.0149373	0.029362	0.238865	0.0462793	0.0346851	0.0180351	0.0386294	0.0471407	0.00782565	0.00290319	0.0849668	0.0469601	0.0775232	0.00221265
Parcel376	0.0133874	0.079661	0.0196417	0.11708	0.0692863	0.0402183	0.0627863	0.0258034	0.0340388	0.0358717	0.0129345	0.00898614	0.0145011	0.00874934	0.0077323	0.000184627	0.0047658	0.131692	0.000963989	0.00425264	0.00781502	0.0227787	0.047086	0.0491327	0.131652	0.00557975	0.0309548	0.0268652	0.00238831	0.00430101	0.00346381	0.0349715	0.00372154	0.0032896	0.0278146	0.00689398	0.00335792	0.0719674	0.00343408	0.0261007	0.00698356	0.0897888	0.000242815	0.00518261	0.00806586	0.389006	0.194491	0.806034	0.0619873
Parcel377	0.0439867	0.0196867	0.0273108	0.0209719	0.179268	0.0525566	0.304002	0.00992949	0.0196866	0.023671	0.0840626	0.0105745	0.193475	0.0561458	0.0389672	0.0601151	0.0712664	0.339739	0.0107387	0.00497279	0.00456935	0.0232609	0.0181613	0.00868164	0.0103846	0.000963537	7.90816e-05	0.000227517	2.88396e-05	0.000232382	0.000680964	0.00275589	0.0100962	5.56779e-05	0.00105092	0.0138897	0.00722323	0.000931778	0.00307391	0.139484	0.000912393	0.00771569	0.0583262	0.00195848	0.00336347	0.210459	0.00320632	0.0836386	0.00250381
Parcel378	0.401461	0.249396	0.115244	0.11946	0.214479	0.0359029	0.294956	0.0620212	0.0222529	0.0259026	0.331049	0.128943	0.198307	0.0250886	0.248317	0.00132716	0.0393383	0.602935	0.0213324	0.000715746	0.0316404	0.0154763	0.306579	0.0720261	0.00150285	0.0362566	0.00623955	0.00385089	0.0013791	0.00189929	0.00854529	0.00479575	0.0118964	0.000904474	0.00235991	0.0186271	0.0362341	0.0335706	0.00952816	0.145103	0.000316845	0.0127981	0.0568193	0.0109493	0.0236123	0.269142	0.139345	0.253842	0.0576067
Parcel379	0.219308	0.0358816	0.491552	0.0518628	0.325364	0.286185	0.379631	0.264751	0.218604	0.204424	0.405881	0.609328	0.895467	0.345901	0.0665956	0.207895	0.408444	0.846196	0.339547	0.186515	0.620229	0.234117	0.401348	0.404294	0.0575019	0.429506	0.0228211	0.0171487	0.00883076	0.12583	0.0740054	0.338134	0.028542	0.0108772	0.122865	0.100454	0.549146	0.429702	0.181628	0.727672	0.177295	0.3262	0.125697	0.258584	0.331264	0.542171	0.159175	0.707597	0.718021
Parcel380	0.204956	0.0216897	0.425315	0.207958	0.777375	0.285586	0.678809	0.0338405	0.208971	0.148991	0.237534	0.0684151	0.362399	0.0407627	0.172357	0.0242532	0.0245024	0.612212	0.256018	0.00791301	0.0601735	0.0226497	0.0584557	0.0167106	0.00696211	0.00789294	0.00397794	0.00364157	0.00402154	0.00237114	0.0214313	0.0176302	0.020017	0.00426581	0.0159278	0.00237895	0.314223	0.111929	0.0787619	0.458117	0.0286803	0.179354	0.12171	0.120607	0.0623344	0.364651	0.0690913	0.365399	0.3186
Parcel381	0.178621	0.0244096	0.249419	0.0093505	0.393453	0.418305	0.152769	0.448217	0.213486	0.516149	0.472457	0.295772	0.613085	0.00541125	0.079832	0.0548311	0.0204841	0.983582	0.0743298	0.0102937	0.177147	0.00518969	0.261729	0.0186727	0.155357	0.324833	0.297057	0.591539	0.115916	0.736805	0.928991	0.98654	0.839674	0.58248	0.886296	0.980036	0.697009	0.527937	0.763199	0.210724	0.756355	0.54893	0.384142	0.438779	0.101586	0.567727	0.0508233	0.835314	0.292501
Parcel382	0.0707553	0.0485818	0.257886	0.199269	0.179587	0.165057	0.372164	0.170837	0.301309	0.0188458	0.221498	0.191633	0.0118245	0.0167638	0.0474584	0.00402857	0.00802677	0.777294	0.00304448	0.00047875	0.0196008	0.012377	0.0334208	0.112488	0.271422	0.509259	0.0416287	0.0603394	0.0313195	0.207876	0.0662436	0.217452	0.185944	0.03176	0.159132	0.0508819	0.904036	0.170271	0.0435831	0.612241	0.0993665	0.0296462	0.244818	0.0940415	0.0483544	0.074978	0.061712	0.0267481	0.0246661
Parcel383	0.0729158	0.164748	0.119808	0.761871	0.756248	0.210469	0.684222	0.0468591	0.682286	0.0983107	0.950013	0.323443	0.0393214	0.0391016	0.180901	0.00333625	0.0228983	0.364967	0.117558	0.04018	0.124686	0.0119529	0.596616	0.194319	0.341947	0.795124	0.184283	0.227892	0.0716016	0.428613	0.371753	0.257087	0.123659	0.119363	0.391389	0.154534	0.759041	0.38882	0.183505	0.857295	0.13756	0.242199	0.162069	0.26658	0.0516271	0.719519	0.454182	0.694661	0.0508011
Parcel384	0.731342	0.334378	0.801721	0.636157	0.991374	0.473299	0.900159	0.336424	0.634533	0.564437	0.305164	0.909572	0.703087	0.0370245	0.606603	0.168062	0.0380606	0.215033	0.918427	0.59699	0.857303	0.0808712	0.741267	0.349046	0.454215	0.975516	0.598746	0.811915	0.436458	0.935978	0.377067	0.272756	0.370263	0.448691	0.416852	0.680515	0.703669	0.369915	0.136444	0.945934	0.204302	0.272763	0.0383339	0.509141	0.342677	0.47606	0.987113	0.640349	0.454389
Parcel385	0.0022435	1.67471e-05	0.00107741	0.00883751	0.144101	0.000951889	0.158821	0.000203869	0.0120952	9.03081e-06	0.000572036	5.32386e-05	0.000101925	6.84959e-05	2.25217e-05	0.000206519	0.000298626	0.0497539	0.00011286	0.000582517	4.99815e-06	3.48248e-05	0.000306301	3.52352e-06	0.00107927	0.00235923	7.63318e-05	7.7189e-05	0.000205692	0.00041104	0.00377925	0.00228465	0.0062113	2.3924e-05	0.000260669	0.0154997	0.000570342	0.000666394	0.000338573	0.00751624	6.91368e-05	0.000641248	0.000828728	0.00667069	0.000803287	0.0133232	0.000477471	0.00663769	2.11469e-05
Parcel386	0.00678035	0.000322937	0.0202075	0.0475316	0.388458	0.0114189	0.440823	0.00042857	0.0722997	0.00216644	0.00379792	0.0133605	0.000544133	0.00160971	0.00365572	0.000691067	0.00131046	0.692884	0.0165646	0.00151596	0.00408081	0.000164745	0.0111244	0.00017216	0.000142139	0.00522982	1.91363e-05	5.22853e-05	1.39417e-05	8.60334e-05	5.89301e-05	0.00209815	0.00499558	2.49507e-05	0.000231608	0.0118173	0.0012835	0.000265079	2.95054e-05	0.01425	0.000110449	0.000316358	6.21142e-05	0.00263622	0.000493597	0.000182617	1.55425e-05	0.0105616	3.57344e-06
Parcel387	0.00210016	0.079415	0.040104	0.0396912	0.122245	0.0816545	0.27817	0.0090725	0.13265	0.00356672	0.0113337	0.0110117	0.00153001	0.00840074	0.00359897	0.105496	0.0110768	0.346256	0.00290527	0.0158174	0.00142423	0.00354888	0.000259359	0.000748995	0.000782715	0.000787447	0.000222806	0.000291557	0.00261848	0.0360039	0.00280965	0.00249336	0.0136911	0.00233358	0.00931644	0.0135589	0.0123893	0.000390831	0.0081077	0.167878	0.00196602	0.00588059	0.00936835	0.00316648	0.000293164	0.0265464	0.0572522	0.0348556	0.000924999
Parcel388	2.61169e-05	1.41465e-05	0.000931566	0.000530965	0.0906205	0.00012774	0.0249349	1.66171e-05	0.00228413	5.62121e-06	3.99808e-06	2.38664e-05	3.42712e-05	0.000254821	7.85317e-06	0.00452424	0.00210312	0.0224827	0.000127183	0.000759313	1.58106e-05	0.000104084	7.15306e-06	1.21061e-05	3.50983e-05	0.000119285	2.47737e-07	1.47832e-06	2.16353e-05	9.38614e-05	9.23357e-05	2.49889e-05	0.000516441	2.66537e-06	3.6734e-05	0.00028687	0.000100228	4.65526e-06	1.78662e-05	0.000201487	6.08303e-06	8.81719e-05	1.3937e-05	5.12362e-07	1.01444e-05	5.22574e-05	9.83848e-05	0.00013103	1.44979e-05
Parcel389	0.00213447	0.000284949	0.00516699	0.00532747	0.0138119	0.00367289	0.0160693	0.00114595	0.00176775	0.000110042	0.00161657	2.24918e-05	0.000392454	0.000733296	0.000252322	0.00727322	0.000762492	0.0355019	5.10705e-05	0.00850885	0.0130747	0.00130278	0.00180137	0.0225296	0.163539	0.0072997	0.0761709	0.064589	0.0637683	0.08364	0.0601375	0.0112576	0.0879982	0.0290274	0.0415414	0.0034625	0.0644935	0.0647191	0.0126527	0.0501797	0.0795193	0.0679862	0.0142164	0.00241429	0.00832709	0.0185314	0.745087	0.150729	0.00277732
Parcel390	0.024129	0.000334658	0.0956838	0.177598	0.495764	0.00944779	0.826561	0.000842921	0.193533	3.88657e-05	0.0100286	4.04675e-05	0.000798646	0.000403532	9.52033e-06	0.00429674	0.0124612	0.770759	0.00227209	0.000539205	0.000455624	4.18874e-05	0.000847513	0.00266914	0.0133221	0.00811488	0.00091613	0.0015984	0.00312811	0.0159414	0.00267545	0.00154733	0.00792997	0.00314975	0.00569795	0.00341732	0.0453513	0.000156362	7.7026e-05	0.00557761	0.00618879	0.00492566	0.00194047	0.000222366	0.000211504	0.00134421	0.00615488	0.0347286	1.501e-06
Parcel391	0.0268001	0.474138	0.0969486	0.720428	0.415639	0.198391	0.687871	0.0575657	0.273005	0.146336	0.369702	0.264037	0.0948983	0.0706724	0.16065	0.010924	0.0517149	0.600046	0.280628	0.21357	0.147414	0.191531	0.638668	0.15292	0.107401	0.114389	0.046303	0.0383561	0.0589875	0.051276	0.0181707	0.00952511	0.0173691	0.0192026	0.141719	0.00117441	0.165144	0.195178	0.0056988	0.0253289	0.290007	0.439895	0.0746499	0.0128398	0.0508112	0.0528342	0.100854	0.160006	0.0258481
Parcel392	0.00879457	0.0286612	0.11683	0.343063	0.692853	0.0305238	0.70067	0.00204349	0.161533	0.0183812	0.0119059	0.0158555	0.000332705	0.000472087	0.00014984	5.16247e-06	1.89001e-05	0.804055	0.0010505	0.00127872	0.000135269	0.000171911	0.00433963	0.000904392	0.0288969	0.0576965	0.000159367	0.000444135	5.55473e-05	0.00120921	8.46302e-05	0.0113917	0.00185696	7.02984e-05	0.0005333	0.000759894	0.000980128	0.0082129	0.000322505	0.00204165	0.000472672	0.0106253	0.00481364	0.00231743	7.01688e-05	0.0267093	0.0860404	0.903431	3.99975e-05
Parcel393	0.00250942	0.00435354	0.0153328	0.0242208	0.287257	0.0305642	0.137367	0.00502177	0.203234	0.0145349	0.00350789	0.00782894	0.000643669	5.53389e-06	0.000259753	1.51824e-05	4.89403e-06	0.612824	0.000823271	0.000222551	1.52041e-06	3.36032e-05	6.69687e-05	7.02317e-06	0.0355111	0.0376811	0.000154851	0.000645328	8.93615e-06	0.00627974	0.000148001	0.16041	0.000922912	0.00011251	0.000494025	0.00683493	0.00451385	0.00225514	0.000157468	0.00830122	0.000209792	0.000853466	0.0147201	0.03438	0.000107519	0.115228	0.0204938	0.0870565	0.00117631
Parcel394	0.000152721	0.140497	0.183539	0.573917	0.485244	0.00128674	0.875022	4.91827e-06	0.100203	0.00110123	9.62024e-05	3.25805e-05	0.000238087	3.76819e-06	0.000630943	0.000437795	0.000343873	0.575945	0.000999289	0.000201771	1.2184e-07	3.13111e-06	2.13583e-07	3.18106e-07	0.0183765	0.00034095	0.000123613	0.00222583	0.000858084	0.11048	0.0013781	0.0322505	0.00177273	3.89214e-05	0.000259058	0.0146883	0.00132462	0.000237534	0.0112605	0.0387071	0.000452729	0.000422642	0.0423025	0.0227291	9.48859e-06	0.694123	0.0917092	0.237171	0.000489825
Parcel395	0.000100686	0.000725205	0.00052627	0.00484888	0.0769405	7.94031e-05	0.0365291	0.000243224	0.0179312	0.00183017	0.000248928	9.4138e-05	0.000207062	1.66682e-06	1.52852e-06	7.13774e-05	1.72241e-06	0.707273	6.11566e-05	6.88588e-05	1.52502e-07	4.06233e-07	1.14054e-05	3.05215e-06	0.024499	0.00121573	0.000777592	0.00134168	0.000553818	0.188064	0.00366979	0.079086	0.00838724	0.000811881	0.00296994	0.00777346	0.0305371	0.00249361	0.00869702	0.0241919	0.00153294	0.00324705	0.0622135	0.0250374	7.46338e-05	0.00577966	0.00538029	0.00929985	2.49785e-05
Parcel396	0.0345277	0.0002513	0.00228795	0.0067117	0.0220398	0.00406269	0.0198507	0.00253832	0.0498239	0.0120919	0.00122315	0.000451958	0.000294777	7.5961e-05	0.000806282	0.000195063	8.02119e-05	0.976853	0.00196108	0.000295078	1.58436e-06	1.47958e-05	0.000255912	0.00228584	0.0488337	0.0058591	0.00116777	0.000696275	0.000355949	0.0178912	0.000372704	0.0536005	0.00564541	0.00134142	0.00164471	0.0148883	0.00205583	0.00316028	0.00893363	0.014717	0.0010803	0.00564326	0.0345631	0.00100621	0.000290767	0.100581	0.00135966	0.0200953	0.000362537
Parcel397	0.0153656	0.000904699	0.0103262	0.0151833	0.199841	0.00756052	0.285574	0.00301103	0.0520068	0.0131218	0.000834444	0.000220009	4.49707e-06	8.93623e-05	0.00612467	0.000576975	0.000456757	0.931114	0.0168462	0.0079208	4.9575e-05	0.000421279	6.88861e-05	0.000686714	0.0623542	0.028836	0.00305167	0.00251035	0.00246511	0.125813	0.0509336	0.235542	0.0686703	0.00307106	0.00861101	0.0778661	0.0250499	0.0311048	0.0542612	0.0866152	0.00355227	0.0201144	0.261149	0.0912734	0.0017154	0.0988062	0.0395739	0.320225	0.000935874
Parcel398	5.43712e-05	4.53474e-05	0.000207041	0.00247236	0.0471539	0.000114023	0.0283375	1.3914e-05	0.00307148	0.000369573	0.000102864	5.36949e-05	3.61389e-05	4.88112e-05	2.2418e-05	0.0001976	9.21865e-06	0.0360294	5.24025e-06	7.0796e-07	5.81024e-07	8.5395e-06	0.000120111	1.67272e-05	0.00205092	0.00251305	0.00112882	0.000856142	0.000224771	0.158855	0.00341998	0.0350052	0.00457255	0.000413185	0.00119854	0.00565575	0.0430833	0.0197276	0.00423372	0.0229222	0.000883273	0.00683006	0.102601	0.0225551	0.000324597	0.101231	0.00529889	0.0807469	0.000233606
Parcel399	0.0164121	0.000349087	0.00878584	0.00155933	0.00884357	0.00693742	0.00941888	0.000851029	0.00261383	0.00378837	0.00086082	0.00100342	0.00386653	0.000106643	0.000662031	0.00108844	0.000784614	0.14486	0.00317058	0.00173314	3.66084e-05	0.000660802	0.000185697	0.00104684	0.0392603	0.00304139	0.00779292	0.00991035	0.00126218	0.0180898	0.0264184	0.0676148	0.0096261	0.0059283	0.0392254	0.0411227	0.0225361	0.0298547	0.0458168	0.048902	0.00365453	0.0405089	0.0629323	0.0284775	0.000739282	0.0800629	0.00185705	0.0948941	0.000226479
Parcel400	0.0330684	0.0077311	0.0329796	0.0940657	0.0972343	0.00626403	0.0816259	0.00409075	0.0118449	0.0263983	0.00156363	0.0188721	0.0157188	0.00041911	0.000545345	0.000366384	0.000386518	0.816148	0.00842365	0.0484881	1.23386e-05	2.88507e-05	0.00152979	0.00198386	0.0612158	0.0216574	0.00229903	0.00132956	0.000354198	0.0121682	0.0239063	0.395661	0.0287622	0.000897468	0.0111456	0.0167318	0.0525015	0.00862336	0.0184123	0.0203289	0.00238261	0.00585339	0.148618	0.0368977	0.000392122	0.0746981	0.0855691	0.163064	0.00139128
[truncated: 351 more columns]

## Sheet: Integration_WC
	Itot_WholeCortex_WR	Itot_WholeCortex_SD	Itot_WholeCortex_PRN
Gibbs_sampling_#1	98.3789	101.162	100.433
Gibbs_sampling_#2	97.8115	101.074	100.824
Gibbs_sampling_#3	97.688	101.577	100.211
Gibbs_sampling_#4	98.1995	101.192	100.483
Gibbs_sampling_#5	98.1305	100.883	100.656
Gibbs_sampling_#6	97.9315	102.414	101.033
Gibbs_sampling_#7	97.8691	101.981	100.778
Gibbs_sampling_#8	97.4045	102.06	100.965
Gibbs_sampling_#9	97.9317	101.473	100.851
Gibbs_sampling_#10	97.5886	101.549	100.212
Gibbs_sampling_#11	97.9924	101.354	100.59
Gibbs_sampling_#12	97.5358	102.658	100.487
Gibbs_sampling_#13	97.7048	102.495	100.996
Gibbs_sampling_#14	97.4504	102.578	101.078
Gibbs_sampling_#15	97.3419	102.185	100.86
Gibbs_sampling_#16	97.7468	102.105	100.735
Gibbs_sampling_#17	97.1392	101.573	100.307
Gibbs_sampling_#18	96.6779	101.657	100.721
Gibbs_sampling_#19	96.9447	101.891	100.41
Gibbs_sampling_#20	97.8091	102.272	100.429
Gibbs_sampling_#21	97.2142	101.597	100.062
Gibbs_sampling_#22	97.805	101.605	99.9765
Gibbs_sampling_#23	98.6436	101.911	99.6068
Gibbs_sampling_#24	97.6902	101.917	100.012
Gibbs_sampling_#25	97.8575	102.657	100.81
Gibbs_sampling_#26	97.7726	102.346	101.589
Gibbs_sampling_#27	97.0696	101.869	100.975
Gibbs_sampling_#28	97.2451	101.816	101.107
Gibbs_sampling_#29	97.7192	101.792	100.908
Gibbs_sampling_#30	98.2447	102.253	101.199
Gibbs_sampling_#31	97.8838	102.256	100.547
Gibbs_sampling_#32	98.251	102.533	100.714
Gibbs_sampling_#33	97.5286	102.02	100.095
Gibbs_sampling_#34	97.846	102.04	100.287
Gibbs_sampling_#35	97.7849	102.134	100.026
Gibbs_sampling_#36	97.8781	102.351	100.364
Gibbs_sampling_#37	97.8363	102.67	100.037
Gibbs_sampling_#38	97.7736	102.113	99.9789
Gibbs_sampling_#39	97.957	101.874	99.9753
Gibbs_sampling_#40	97.6526	102.34	99.729
Gibbs_sampling_#41	97.7499	102.3	101.16
Gibbs_sampling_#42	96.8197	101.958	101.138
Gibbs_sampling_#43	97.6876	101.375	100.759
Gibbs_sampling_#44	97.199	102.188	100.548
Gibbs_sampling_#45	97.6023	101.773	101.238
Gibbs_sampling_#46	97.953	102.166	101.166
Gibbs_sampling_#47	98.2843	102.211	100.654
Gibbs_sampling_#48	97.7031	102.158	100.192
Gibbs_sampling_#49	98.3227	101.541	99.9829
Gibbs_sampling_#50	97.7104	101.968	100.689
Gibbs_sampling_#51	97.7701	102.118	100.595
Gibbs_sampling_#52	97.7187	102.473	100.069
Gibbs_sampling_#53	97.8479	102.163	101.019
Gibbs_sampling_#54	97.4885	102.242	100.451
Gibbs_sampling_#55	97.8724	101.831	100.506
Gibbs_sampling_#56	97.9575	102.89	99.7366
Gibbs_sampling_#57	98.1477	102.029	101.022
Gibbs_sampling_#58	97.7269	102.581	100.908
Gibbs_sampling_#59	98.0593	102.522	100.203
Gibbs_sampling_#60	97.6755	102.142	100.193
Gibbs_sampling_#61	97.6668	103.099	100.932
Gibbs_sampling_#62	97.767	102.997	100.892
Gibbs_sampling_#63	97.9922	102.779	100.893
Gibbs_sampling_#64	97.7796	102.441	100.699
Gibbs_sampling_#65	97.7298	102.407	100.789
Gibbs_sampling_#66	97.3394	101.992	100.465
Gibbs_sampling_#67	97.5214	101.895	99.7377
Gibbs_sampling_#68	97.3909	101.757	100.898
Gibbs_sampling_#69	97.9794	102.016	100.225
Gibbs_sampling_#70	97.6706	101.781	99.8743
Gibbs_sampling_#71	97.6933	101.7	100.148
Gibbs_sampling_#72	97.2908	102.423	100.778
Gibbs_sampling_#73	98.4563	101.927	100.625
Gibbs_sampling_#74	98.5915	102.204	100.422
Gibbs_sampling_#75	98.8228	102.228	101.024
Gibbs_sampling_#76	97.9396	101.857	100.216
Gibbs_sampling_#77	98.6499	102.079	100.737
Gibbs_sampling_#78	98.5614	101.206	100.304
Gibbs_sampling_#79	98.7926	100.871	100.662
Gibbs_sampling_#80	98.1418	102.294	100.742
Gibbs_sampling_#81	98.1304	101.848	100.449
Gibbs_sampling_#82	97.8826	101.966	100.563
Gibbs_sampling_#83	98.0248	101.668	100.124
Gibbs_sampling_#84	97.8074	101.865	100.243
Gibbs_sampling_#85	97.218	101.662	100.936
Gibbs_sampling_#86	97.8885	102.098	100.644
Gibbs_sampling_#87	98.1394	102.241	101.12
Gibbs_sampling_#88	98.2026	102.042	100.221
Gibbs_sampling_#89	97.708	101.937	100.469
Gibbs_sampling_#90	97.3151	102.053	100.257
Gibbs_sampling_#91	97.6126	102.048	100.241
Gibbs_sampling_#92	97.7311	101.731	100.619
Gibbs_sampling_#93	97.9287	101.634	100.036
Gibbs_sampling_#94	97.6042	102.198	99.7525
Gibbs_sampling_#95	98.1488	101.618	99.5734
Gibbs_sampling_#96	97.8978	101.484	99.8647
Gibbs_sampling_#97	97.4142	101.851	100.097
Gibbs_sampling_#98	97.6583	102.172	99.9077
Gibbs_sampling_#99	98.3761	101.825	100.049
Gibbs_sampling_#100	97.5924	102.184	100.658
Gibbs_sampling_#101	97.5658	102.085	100.316
Gibbs_sampling_#102	97.7004	102.48	100.153
Gibbs_sampling_#103	98.1419	102.256	100.072
Gibbs_sampling_#104	97.3912	101.824	100.128
Gibbs_sampling_#105	97.7398	101.986	100.283
Gibbs_sampling_#106	98.3663	101.881	101.106
Gibbs_sampling_#107	98.3009	102.151	100.464
Gibbs_sampling_#108	97.2524	102.299	99.9522
Gibbs_sampling_#109	97.2287	101.833	100.558
Gibbs_sampling_#110	98.0272	102.628	100.725
Gibbs_sampling_#111	97.9874	102.75	100.373
Gibbs_sampling_#112	97.5776	102.447	100.66
Gibbs_sampling_#113	97.5006	102.559	100.273
Gibbs_sampling_#114	97.3303	102.399	100.464
Gibbs_sampling_#115	97.6084	102.581	100.08
Gibbs_sampling_#116	98.1879	101.755	99.9989
Gibbs_sampling_#117	97.6956	101.958	99.5808
Gibbs_sampling_#118	98.8334	101.295	99.7201
Gibbs_sampling_#119	98.586	101.782	99.754
Gibbs_sampling_#120	98.0009	101.747	99.9056
Gibbs_sampling_#121	97.5115	101.665	100.314
Gibbs_sampling_#122	97.5985	102.17	100.534
Gibbs_sampling_#123	97.2334	102.314	100.202
Gibbs_sampling_#124	97.259	101.975	100.366
Gibbs_sampling_#125	97.2834	101.822	101.05
Gibbs_sampling_#126	97.3793	102.642	101.084
Gibbs_sampling_#127	97.5218	102.501	101.252
Gibbs_sampling_#128	97.7824	101.884	100.919
Gibbs_sampling_#129	97.9921	102.054	100.231
Gibbs_sampling_#130	97.5772	102.089	100.804
Gibbs_sampling_#131	97.0699	101.699	100.282
Gibbs_sampling_#132	97.4503	101.741	101.117
Gibbs_sampling_#133	97.9696	102.076	101.021
Gibbs_sampling_#134	97.2494	101.301	101.285
Gibbs_sampling_#135	97.2564	101.452	100.624
Gibbs_sampling_#136	97.6833	101.709	100.684
Gibbs_sampling_#137	97.5961	101.836	100.47
Gibbs_sampling_#138	97.9087	102.363	100.326
Gibbs_sampling_#139	97.9543	101.759	100.066
Gibbs_sampling_#140	97.8637	101.955	99.6627
Gibbs_sampling_#141	97.3979	102.406	100.29
Gibbs_sampling_#142	97.2417	102.455	100.528
Gibbs_sampling_#143	97.9947	101.606	100.344
Gibbs_sampling_#144	97.6555	101.93	100.38
Gibbs_sampling_#145	98.1232	101.59	100.72
Gibbs_sampling_#146	97.4653	101.755	99.741
Gibbs_sampling_#147	97.6322	102.322	100.21
Gibbs_sampling_#148	97.3386	101.793	100.459
Gibbs_sampling_#149	97.4653	102.156	100.53
Gibbs_sampling_#150	97.8181	101.982	100.609
Gibbs_sampling_#151	97.7865	102.084	100.5
Gibbs_sampling_#152	97.774	101.69	99.9748
Gibbs_sampling_#153	97.5734	101.739	100.059
Gibbs_sampling_#154	97.0407	101.851	100.812
Gibbs_sampling_#155	96.9113	101.884	100.361
Gibbs_sampling_#156	97.0554	102.023	100.577
Gibbs_sampling_#157	97.3047	101.9	100.351
Gibbs_sampling_#158	96.9524	101.841	100.657
Gibbs_sampling_#159	97.4764	102.088	100.679
Gibbs_sampling_#160	97.5858	102.35	100.141
Gibbs_sampling_#161	97.6143	102.093	100.178
Gibbs_sampling_#162	97.5721	102.25	100.592
Gibbs_sampling_#163	97.3791	101.456	99.6478
Gibbs_sampling_#164	98.0759	102.086	99.8588
Gibbs_sampling_#165	97.8316	102.162	99.6005
Gibbs_sampling_#166	97.4656	102.016	99.9629
Gibbs_sampling_#167	97.6447	101.691	99.8284
Gibbs_sampling_#168	97.5313	102.444	99.9624
Gibbs_sampling_#169	96.5809	101.73	99.7392
Gibbs_sampling_#170	97.527	101.174	100.63
Gibbs_sampling_#171	97.3196	101.989	100.354
Gibbs_sampling_#172	97.7656	102.352	100.815
Gibbs_sampling_#173	97.5143	102.753	100.375
Gibbs_sampling_#174	97.3672	101.624	100.331
Gibbs_sampling_#175	97.8402	102.266	100.018
Gibbs_sampling_#176	97.1153	102.64	100.377
Gibbs_sampling_#177	97.5578	102.307	100.661
Gibbs_sampling_#178	97.6809	102.285	100.544
Gibbs_sampling_#179	98.5065	102.085	100.668
Gibbs_sampling_#180	98.5069	101.642	100.542
Gibbs_sampling_#181	97.8839	101.23	100.836
Gibbs_sampling_#182	97.2351	101.603	100.339
Gibbs_sampling_#183	97.6775	101.974	99.9655
Gibbs_sampling_#184	97.8504	102.319	100.312
Gibbs_sampling_#185	97.359	102.209	99.7522
Gibbs_sampling_#186	98.3459	102.523	100.905
Gibbs_sampling_#187	98.0664	102.235	101.284
Gibbs_sampling_#188	98.0311	102.35	100.557
Gibbs_sampling_#189	98.0414	102.23	100.814
Gibbs_sampling_#190	97.7431	101.466	100.325
Gibbs_sampling_#191	98.364	102.023	100.462
Gibbs_sampling_#192	97.9265	101.567	100.179
Gibbs_sampling_#193	97.5667	101.34	100.507
Gibbs_sampling_#194	97.5673	101.926	100.95
Gibbs_sampling_#195	97.626	102.595	100.328
Gibbs_sampling_#196	97.7391	101.81	100.007
Gibbs_sampling_#197	97.0847	102.757	100.29
Gibbs_sampling_#198	97.1093	102.178	100.107
Gibbs_sampling_#199	97.5806	101.555	100.337
Gibbs_sampling_#200	98.0158	102.246	100.258
Gibbs_sampling_#201	98.1376	102.179	100.612
Gibbs_sampling_#202	98.0361	101.107	100.732
Gibbs_sampling_#203	98.1112	101.532	100.757
Gibbs_sampling_#204	97.9342	101.717	100.571
Gibbs_sampling_#205	97.4244	101.861	100.806
Gibbs_sampling_#206	98.1913	102.151	101.082
Gibbs_sampling_#207	98.0617	102.039	100.733
Gibbs_sampling_#208	97.511	102.045	101.078
Gibbs_sampling_#209	97.9638	101.84	100.924
Gibbs_sampling_#210	98.0863	102.352	100.739
Gibbs_sampling_#211	98.0907	102.053	100.325
Gibbs_sampling_#212	97.5773	102.276	100.459
Gibbs_sampling_#213	98.0062	101.942	100.372
Gibbs_sampling_#214	98.4502	101.749	100.372
Gibbs_sampling_#215	98.112	101.806	100.429
Gibbs_sampling_#216	97.876	101.891	100.164
Gibbs_sampling_#217	97.5122	102.078	100.047
Gibbs_sampling_#218	97.4891	101.717	100.424
Gibbs_sampling_#219	97.8525	102.462	100.182
Gibbs_sampling_#220	98.545	102.407	100.265
Gibbs_sampling_#221	98.4388	102.568	100.57
Gibbs_sampling_#222	98.1939	102.328	100.719
Gibbs_sampling_#223	97.9408	102.045	100.105
Gibbs_sampling_#224	97.4802	101.943	100.09
Gibbs_sampling_#225	97.8054	102.036	100.152
Gibbs_sampling_#226	97.7933	102.198	100.19
Gibbs_sampling_#227	97.1876	101.838	100.617
Gibbs_sampling_#228	96.8416	102.076	100.312
Gibbs_sampling_#229	96.7787	102.29	100.756
Gibbs_sampling_#230	97.3292	101.921	101.116
Gibbs_sampling_#231	97.6856	102.337	100.226
Gibbs_sampling_#232	97.3871	102.592	100.541
Gibbs_sampling_#233	97.5207	101.515	100.551
Gibbs_sampling_#234	97.8285	101.749	101.038
Gibbs_sampling_#235	98.3601	101.53	100.248
Gibbs_sampling_#236	97.6211	102.023	100.84
Gibbs_sampling_#237	97.5592	102.692	100.722
Gibbs_sampling_#238	97.8234	102.556	100.354
Gibbs_sampling_#239	97.6055	102.553	101.277
Gibbs_sampling_#240	97.774	101.376	100.665
Gibbs_sampling_#241	98.3276	101.978	100.975
Gibbs_sampling_#242	98.3082	101.706	100.401
Gibbs_sampling_#243	97.5932	101.883	100.762
Gibbs_sampling_#244	97.6097	101.849	100.627
Gibbs_sampling_#245	97.8948	102.029	100.098
Gibbs_sampling_#246	97.2372	101.991	100.588
Gibbs_sampling_#247	97.4561	101.795	99.8255
Gibbs_sampling_#248	97.276	102.436	100.286
Gibbs_sampling_#249	97.7363	101.873	100.95
Gibbs_sampling_#250	97.8703	102.154	100.656
Gibbs_sampling_#251	97.4785	102.16	100.088
Gibbs_sampling_#252	97.9183	102.018	100.245
Gibbs_sampling_#253	97.6986	102.373	100.361
Gibbs_sampling_#254	97.8994	101.688	100.704
Gibbs_sampling_#255	98.3602	102.039	100.298
Gibbs_sampling_#256	97.8464	102.254	100.768
Gibbs_sampling_#257	97.484	101.598	100.265
Gibbs_sampling_#258	97.5155	101.995	100.425
Gibbs_sampling_#259	97.509	102.475	100.227
Gibbs_sampling_#260	97.519	102.937	100.292
Gibbs_sampling_#261	98.0043	102.754	99.7723
Gibbs_sampling_#262	98.066	102.8	100.47
Gibbs_sampling_#263	97.8477	102.475	100.536
Gibbs_sampling_#264	97.5166	102.54	100.072
Gibbs_sampling_#265	97.5338	102.74	100.484
Gibbs_sampling_#266	96.651	102.387	100.78
Gibbs_sampling_#267	97.896	102.515	100.148
Gibbs_sampling_#268	97.576	102.024	100.159
Gibbs_sampling_#269	97.8725	101.874	100.572
Gibbs_sampling_#270	98.2962	102.001	100.501
Gibbs_sampling_#271	97.6656	102.203	99.4188
Gibbs_sampling_#272	97.8966	101.427	100.296
Gibbs_sampling_#273	97.5812	102.152	100.968
Gibbs_sampling_#274	97.4333	102.293	100.079
Gibbs_sampling_#275	97.4814	102.596	99.8067
Gibbs_sampling_#276	97.949	101.863	99.7709
Gibbs_sampling_#277	97.9107	101.651	100.635
Gibbs_sampling_#278	98.0561	101.965	100.274
Gibbs_sampling_#279	97.8685	102.495	100.731
Gibbs_sampling_#280	97.5864	102.376	100.866
Gibbs_sampling_#281	97.7516	101.911	100.695
Gibbs_sampling_#282	97.4138	102.162	100.962
Gibbs_sampling_#283	98.0988	102.361	101.135
Gibbs_sampling_#284	98.716	102.424	100.833
Gibbs_sampling_#285	98.0627	102.722	101.259
Gibbs_sampling_#286	97.7436	102.534	100.469
Gibbs_sampling_#287	97.7637	102.346	100.571
Gibbs_sampling_#288	97.9735	101.787	100.034
Gibbs_sampling_#289	98.2127	101.408	100.116
Gibbs_sampling_#290	97.1507	102.125	100.107
Gibbs_sampling_#291	97.9363	102.864	99.6479
Gibbs_sampling_#292	97.5975	102.401	100.095
Gibbs_sampling_#293	97.9639	102.68	100.761
Gibbs_sampling_#294	97.5506	102.268	100.108
Gibbs_sampling_#295	97.5594	101.667	100.342
Gibbs_sampling_#296	98.2078	102.047	100.643
Gibbs_sampling_#297	98.0686	102.287	99.7398
Gibbs_sampling_#298	97.6034	102.386	99.5495
Gibbs_sampling_#299	97.1442	101.639	99.7588
Gibbs_sampling_#300	97.4698	101.963	99.451
Gibbs_sampling_#301	97.3533	102.453	99.9623
Gibbs_sampling_#302	97.3616	102.346	99.8423
Gibbs_sampling_#303	97.552	101.561	99.9223
Gibbs_sampling_#304	96.9637	101.694	99.9438
Gibbs_sampling_#305	96.9214	101.54	100.196
Gibbs_sampling_#306	97.1977	102.483	100.83
Gibbs_sampling_#307	96.8816	101.826	100.192
Gibbs_sampling_#308	97.0855	101.629	100.173
Gibbs_sampling_#309	96.6386	101.118	99.5642
Gibbs_sampling_#310	97.4578	101.252	100.587
Gibbs_sampling_#311	98.213	102.151	100.532
Gibbs_sampling_#312	98.167	101.114	100.268
Gibbs_sampling_#313	97.2897	101.946	100.385
Gibbs_sampling_#314	97.2598	101.785	100.369
Gibbs_sampling_#315	97.8114	102.195	100.165
Gibbs_sampling_#316	98.1217	101.965	100.603
Gibbs_sampling_#317	97.7949	101.873	100.772
Gibbs_sampling_#318	97.6881	101.894	100.941
Gibbs_sampling_#319	97.7346	102.388	100.693
Gibbs_sampling_#320	97.6512	101.968	101.162
Gibbs_sampling_#321	97.8197	102.36	100.683
Gibbs_sampling_#322	97.3187	102.399	100.392
Gibbs_sampling_#323	97.7097	101.998	101.542
Gibbs_sampling_#324	98.2942	102.24	100.709
Gibbs_sampling_#325	98.2461	101.282	100.543
Gibbs_sampling_#326	97.9728	101.687	100.715
Gibbs_sampling_#327	97.3476	102.529	100.436
Gibbs_sampling_#328	97.626	102.211	100.629
Gibbs_sampling_#329	98.5161	102.691	100.987
Gibbs_sampling_#330	97.7842	101.9	100.95
Gibbs_sampling_#331	98.0324	101.933	100.738
Gibbs_sampling_#332	97.7651	102.294	100.385
Gibbs_sampling_#333	98.0298	102.582	100.491
Gibbs_sampling_#334	97.7877	103.19	100.514
Gibbs_sampling_#335	97.819	102.831	100.918
Gibbs_sampling_#336	97.1652	103.012	101.604
Gibbs_sampling_#337	97.5081	102.637	101.104
Gibbs_sampling_#338	97.262	101.543	100.324
Gibbs_sampling_#339	97.0765	101.316	100.008
Gibbs_sampling_#340	97.666	102.459	100.433
Gibbs_sampling_#341	97.8472	102.249	100.441
Gibbs_sampling_#342	98.0311	101.066	99.9408
Gibbs_sampling_#343	97.8597	101.881	100.002
Gibbs_sampling_#344	97.4996	101.704	100.36
Gibbs_sampling_#345	97.8445	101.777	100.636
Gibbs_sampling_#346	97.8385	101.113	100.972
Gibbs_sampling_#347	97.5161	101.304	100.954
Gibbs_sampling_#348	98.0273	101.777	100.526
Gibbs_sampling_#349	98.6633	101.704	100.298
Gibbs_sampling_#350	97.4668	101.862	100.1
Gibbs_sampling_#351	97.2235	101.319	100.396
Gibbs_sampling_#352	98.019	101.935	99.7504
Gibbs_sampling_#353	97.8097	101.235	100.724
Gibbs_sampling_#354	97.6187	101.8	100.462
Gibbs_sampling_#355	97.979	101.816	100.395
Gibbs_sampling_#356	97.8037	102.053	100.833
Gibbs_sampling_#357	97.8756	102.081	100.115
Gibbs_sampling_#358	97.6996	101.873	100.042
Gibbs_sampling_#359	97.5387	102.261	100.305
Gibbs_sampling_#360	97.3413	102.227	100.343
Gibbs_sampling_#361	98.4103	102.986	100.388
Gibbs_sampling_#362	98.2107	102.545	100.334
Gibbs_sampling_#363	97.3898	101.744	100.415
Gibbs_sampling_#364	97.576	101.385	100.226
Gibbs_sampling_#365	97.9567	101.871	100.3
Gibbs_sampling_#366	97.5303	102.352	99.7154
Gibbs_sampling_#367	97.3709	102.028	99.9316
Gibbs_sampling_#368	97.5177	101.853	99.7984
Gibbs_sampling_#369	98.1275	101.695	100.09
Gibbs_sampling_#370	98.3708	101.953	99.8365
Gibbs_sampling_#371	98.0653	101.827	99.8889
Gibbs_sampling_#372	97.7361	102.312	99.1211
Gibbs_sampling_#373	98.5269	101.894	99.944
Gibbs_sampling_#374	98.3539	102.946	99.9772
Gibbs_sampling_#375	97.8723	102.689	100.431
Gibbs_sampling_#376	97.7174	102.878	100.077
Gibbs_sampling_#377	97.2571	102.21	100.08
Gibbs_sampling_#378	97.2344	101.814	100.451
Gibbs_sampling_#379	97.7096	102.5	100.447
Gibbs_sampling_#380	97.714	102.319	100.667
Gibbs_sampling_#381	97.5489	102.35	100.946
Gibbs_sampling_#382	98.485	101.865	100.903
Gibbs_sampling_#383	97.6021	101.98	100.883
Gibbs_sampling_#384	97.6115	101.431	100.541
Gibbs_sampling_#385	98.1425	102.632	100.298
Gibbs_sampling_#386	97.5102	101.832	99.8073
Gibbs_sampling_#387	97.5485	102.349	100.608
Gibbs_sampling_#388	97.5509	101.962	100.649
Gibbs_sampling_#389	97.6773	102.488	100.395
Gibbs_sampling_#390	97.4073	102.152	100.226
Gibbs_sampling_#391	97.7063	101.761	99.8241
Gibbs_sampling_#392	97.9113	102.461	100.407
Gibbs_sampling_#393	97.3479	102.186	100.071
Gibbs_sampling_#394	97.8697	102.119	99.7325
Gibbs_sampling_#395	98.4325	101.704	100.128
Gibbs_sampling_#396	97.4764	102.164	100.043
Gibbs_sampling_#397	96.9884	102.463	100.403
Gibbs_sampling_#398	97.2988	102.929	100.603
Gibbs_sampling_#399	97.6687	102.331	100.867
Gibbs_sampling_#400	97.9632	102.636	100.487
Gibbs_sampling_#401	98.0249	101.805	100.527
Gibbs_sampling_#402	97.3785	101.879	100.751
Gibbs_sampling_#403	97.3492	101.663	100.873
Gibbs_sampling_#404	97.6052	101.415	100.427
Gibbs_sampling_#405	98.3725	102.269	101.211
Gibbs_sampling_#406	97.8111	101.974	100.651
Gibbs_sampling_#407	97.3069	101.934	100.5
Gibbs_sampling_#408	97.3946	101.627	100.345
Gibbs_sampling_#409	97.6886	102.362	100.533
Gibbs_sampling_#410	97.7042	101.876	100.172
Gibbs_sampling_#411	97.6513	101.877	100.556
Gibbs_sampling_#412	97.3287	101.877	100.729
Gibbs_sampling_#413	97.7988	102.347	100.227
Gibbs_sampling_#414	97.6493	102.214	100.533
Gibbs_sampling_#415	97.9591	102.954	100.793
Gibbs_sampling_#416	97.8262	103.221	101.118
Gibbs_sampling_#417	97.3104	103.131	100.682
Gibbs_sampling_#418	96.7548	101.594	99.9009
Gibbs_sampling_#419	96.719	101.821	99.6499
Gibbs_sampling_#420	97.4205	102.698	99.9756
Gibbs_sampling_#421	97.6164	102.49	100.015
Gibbs_sampling_#422	97.4313	102.667	100.499
Gibbs_sampling_#423	97.1367	102.309	100.825
Gibbs_sampling_#424	96.8204	102.408	100.429
Gibbs_sampling_#425	97.1946	101.593	100.387
Gibbs_sampling_#426	97.0878	102.278	100.417
Gibbs_sampling_#427	98.3064	103.087	100.323
Gibbs_sampling_#428	98.1307	102.626	100.833
Gibbs_sampling_#429	98.2664	101.671	100.094
Gibbs_sampling_#430	98.1091	102.198	100.448
Gibbs_sampling_#431	98.0376	102.458	99.9161
Gibbs_sampling_#432	98.0213	103.003	99.7754
Gibbs_sampling_#433	97.7338	102.778	99.7472
Gibbs_sampling_#434	97.6244	101.951	99.5939
Gibbs_sampling_#435	97.5689	101.84	99.7604
Gibbs_sampling_#436	97.283	102.386	99.4113
Gibbs_sampling_#437	97.2558	102.437	100.155
Gibbs_sampling_#438	98.0007	102.407	100.674
Gibbs_sampling_#439	98.0225	102.607	100.015
Gibbs_sampling_#440	97.7373	102.659	99.9245
Gibbs_sampling_#441	97.9084	102.326	100.305
Gibbs_sampling_#442	97.6179	102.48	100.244
Gibbs_sampling_#443	97.4189	102.008	100.692
Gibbs_sampling_#444	96.808	101.947	100.643
Gibbs_sampling_#445	96.9795	101.764	100.352
Gibbs_sampling_#446	97.0763	102.255	100.794
Gibbs_sampling_#447	97.4557	102.312	100.046
Gibbs_sampling_#448	97.5817	101.973	100.53
Gibbs_sampling_#449	97.0128	102.207	100.297
Gibbs_sampling_#450	97.0029	102.132	100.853
Gibbs_sampling_#451	96.9179	102.721	101.185
Gibbs_sampling_#452	97.2927	102.544	100.789
Gibbs_sampling_#453	97.3545	102.616	100.366
Gibbs_sampling_#454	97.8726	102.978	99.954
Gibbs_sampling_#455	97.1517	101.973	99.7785
Gibbs_sampling_#456	97.3264	102.77	100.404
Gibbs_sampling_#457	98.778	102.337	100.757
Gibbs_sampling_#458	97.9989	102.091	100.442
Gibbs_sampling_#459	97.5067	101.973	100.712
Gibbs_sampling_#460	97.4394	102.174	100.418
Gibbs_sampling_#461	97.3942	101.918	100.637
Gibbs_sampling_#462	97.8682	101.626	100.554
Gibbs_sampling_#463	97.6011	101.651	99.5257
Gibbs_sampling_#464	96.6659	101.268	99.94
Gibbs_sampling_#465	97.3529	102.062	100.374
Gibbs_sampling_#466	97.5926	102.415	100.503
Gibbs_sampling_#467	97.3786	102.604	100.447
Gibbs_sampling_#468	97.4947	102.348	100.485
Gibbs_sampling_#469	97.6496	102.433	99.8482
Gibbs_sampling_#470	97.5234	101.937	100.392
Gibbs_sampling_#471	98.1495	101.544	100.013
Gibbs_sampling_#472	97.7371	101.654	100.21
Gibbs_sampling_#473	98.2016	101.938	100.863
Gibbs_sampling_#474	97.7942	102.253	100.337
Gibbs_sampling_#475	97.7421	101.959	100.188
Gibbs_sampling_#476	97.0894	101.496	101.178
Gibbs_sampling_#477	97.6434	101.409	100.453
Gibbs_sampling_#478	97.7415	101.745	100.617
Gibbs_sampling_#479	97.9081	102.209	101.344
Gibbs_sampling_#480	97.5462	102.043	100.351
Gibbs_sampling_#481	97.5157	101.827	100.04
Gibbs_sampling_#482	97.9778	102.373	100.545
Gibbs_sampling_#483	97.9959	101.878	100.327
Gibbs_sampling_#484	97.7122	102.495	100.282
Gibbs_sampling_#485	97.9372	102.203	100.337
Gibbs_sampling_#486	97.3112	102.393	101.042
Gibbs_sampling_#487	97.7013	101.439	100.496
Gibbs_sampling_#488	97.3903	101.926	100.523
Gibbs_sampling_#489	98.275	101.721	100.158
Gibbs_sampling_#490	98.0153	101.363	100.285
Gibbs_sampling_#491	97.8889	102.322	100.731
Gibbs_sampling_#492	97.805	101.963	100.19
Gibbs_sampling_#493	97.8608	101.785	100.32
Gibbs_sampling_#494	97.4432	101.86	100.202
Gibbs_sampling_#495	97.6166	101.686	100.57
Gibbs_sampling_#496	98.4291	101.846	100.251
Gibbs_sampling_#497	98.0057	101.633	100.829
Gibbs_sampling_#498	97.9958	101.388	101.11
Gibbs_sampling_#499	98.151	101.491	99.9835
Gibbs_sampling_#500	98.41	101.434	99.7664
Gibbs_sampling_#501	97.6019	101.885	100.424
Gibbs_sampling_#502	97.8283	102.01	100.281
Gibbs_sampling_#503	97.8693	101.61	100.482
Gibbs_sampling_#504	97.5555	101.705	100.061
Gibbs_sampling_#505	97.2286	102.93	100.139
Gibbs_sampling_#506	97.435	102.432	100.294
Gibbs_sampling_#507	96.8675	101.964	100.238
Gibbs_sampling_#508	97.2019	102.228	100.697
Gibbs_sampling_#509	97.5924	101.494	100.391
Gibbs_sampling_#510	98.26	102.279	100.758
Gibbs_sampling_#511	98.1046	102.355	101.052
Gibbs_sampling_#512	98.3867	102.553	101.156
Gibbs_sampling_#513	97.4704	102.574	101.262
Gibbs_sampling_#514	97.2479	102.201	100.37
Gibbs_sampling_#515	97.7964	102.294	100.522
Gibbs_sampling_#516	97.3877	101.455	100.336
Gibbs_sampling_#517	97.4062	101.774	100.139
Gibbs_sampling_#518	97.7551	101.456	100.185
Gibbs_sampling_#519	98.2438	101.373	100.481
Gibbs_sampling_#520	97.2311	101.769	101.053
Gibbs_sampling_#521	97.8518	101.843	100.899
Gibbs_sampling_#522	97.7521	101.905	100.598
Gibbs_sampling_#523	97.5351	101.979	100.824
Gibbs_sampling_#524	97.2193	102.062	100.009
Gibbs_sampling_#525	97.5515	102.009	100.167
Gibbs_sampling_#526	98.0487	102.514	100.076
Gibbs_sampling_#527	97.5572	101.718	100.538
Gibbs_sampling_#528	97.72	101.581	100.553
Gibbs_sampling_#529	98.1169	101.396	101.146
Gibbs_sampling_#530	97.9669	101.182	100.956
Gibbs_sampling_#531	97.7247	101.704	100.492
Gibbs_sampling_#532	97.5362	101.902	99.939
Gibbs_sampling_#533	97.8693	102.454	100.092
Gibbs_sampling_#534	96.8995	101.894	99.9115
Gibbs_sampling_#535	97.6046	101.12	99.7214
Gibbs_sampling_#536	97.8357	101.791	99.3807
Gibbs_sampling_#537	98.0051	101.897	100.429
Gibbs_sampling_#538	97.6084	102.424	100.669
Gibbs_sampling_#539	97.6598	102.377	101.051
Gibbs_sampling_#540	97.378	102.363	100.919
Gibbs_sampling_#541	97.3644	102.322	100.769
Gibbs_sampling_#542	98.1966	102.562	100.84
Gibbs_sampling_#543	98.0967	102.681	101.086
Gibbs_sampling_#544	97.5129	102.16	101.319
Gibbs_sampling_#545	97.4908	102.06	100.981
Gibbs_sampling_#546	97.6273	101.804	100.23
Gibbs_sampling_#547	97.3193	102.013	100.303
Gibbs_sampling_#548	97.6491	102.327	100.934
Gibbs_sampling_#549	97.9611	102.133	99.9866
Gibbs_sampling_#550	97.5864	102.133	99.8696
Gibbs_sampling_#551	97.761	101.81	100.569
Gibbs_sampling_#552	97.6794	102.234	100.762
Gibbs_sampling_#553	98.2161	101.301	100.845
Gibbs_sampling_#554	97.69	101.216	100.309
Gibbs_sampling_#555	98.1271	101.559	100.268
Gibbs_sampling_#556	97.629	101.761	100.42
Gibbs_sampling_#557	97.6592	101.012	101.533
Gibbs_sampling_#558	97.6652	101.644	100.616
Gibbs_sampling_#559	97.7803	101.914	100.699
Gibbs_sampling_#560	98.5142	101.786	100.715
Gibbs_sampling_#561	97.8846	101.548	100.305
Gibbs_sampling_#562	97.339	102.512	100.477
Gibbs_sampling_#563	97.5497	101.772	99.8453
Gibbs_sampling_#564	97.1647	101.942	99.606
Gibbs_sampling_#565	97.0631	101.817	100.134
Gibbs_sampling_#566	97.1899	102.246	100.21
Gibbs_sampling_#567	96.8248	102.197	100.428
Gibbs_sampling_#568	97.3447	102.132	100.253
Gibbs_sampling_#569	97.3907	101.622	100.65
Gibbs_sampling_#570	97.8986	101.892	100.559
Gibbs_sampling_#571	97.1066	101.891	100.652
Gibbs_sampling_#572	97.6048	101.777	100.396
Gibbs_sampling_#573	97.1951	102.119	100.575
Gibbs_sampling_#574	97.1859	102.375	100.173
Gibbs_sampling_#575	98.2248	101.534	99.6387
Gibbs_sampling_#576	97.846	102.028	100.344
Gibbs_sampling_#577	98.0107	102.092	100.639
Gibbs_sampling_#578	97.4949	101.919	100.35
Gibbs_sampling_#579	98.4653	102.26	100.57
Gibbs_sampling_#580	98.9866	101.942	100.192
Gibbs_sampling_#581	97.7206	102.145	100.093
Gibbs_sampling_#582	98.5343	102.682	100.75
Gibbs_sampling_#583	98.2443	101.816	100.503
Gibbs_sampling_#584	98.249	102.175	100.302
Gibbs_sampling_#585	97.6192	102.446	100.311
Gibbs_sampling_#586	98.4011	102.106	100.497
Gibbs_sampling_#587	98.2708	102.273	100.814
Gibbs_sampling_#588	97.4569	102.654	100.562
Gibbs_sampling_#589	97.3741	102.473	100.896
Gibbs_sampling_#590	97.4481	102.435	100.187
Gibbs_sampling_#591	97.6608	102.308	100.05
Gibbs_sampling_#592	97.7907	102.53	99.8346
Gibbs_sampling_#593	97.345	101.893	100.065
Gibbs_sampling_#594	97.1486	102.304	100.025
Gibbs_sampling_#595	97.4403	102.28	99.9501
Gibbs_sampling_#596	97.4491	101.799	100.414
Gibbs_sampling_#597	97.8121	101.732	100.141
Gibbs_sampling_#598	97.8608	101.238	99.6934
Gibbs_sampling_#599	97.8881	101.563	100.184
Gibbs_sampling_#600	97.2152	101.835	100.297
Gibbs_sampling_#601	97.8878	101.911	100.221
Gibbs_sampling_#602	98.0257	101.551	100.71
Gibbs_sampling_#603	98.1405	101.303	100.586
Gibbs_sampling_#604	98.4989	101.783	100.892
Gibbs_sampling_#605	98.4813	101.389	101.009
Gibbs_sampling_#606	98.0402	101.635	99.8824
Gibbs_sampling_#607	98.188	101.258	100.067
Gibbs_sampling_#608	97.9048	101.839	100.286
Gibbs_sampling_#609	97.4017	102.084	100.973
Gibbs_sampling_#610	98.2189	101.808	100.428
Gibbs_sampling_#611	97.93	101.709	100.58
Gibbs_sampling_#612	97.8695	102.357	100.489
Gibbs_sampling_#613	97.4925	102.298	99.7949
Gibbs_sampling_#614	98.0695	102.245	100.265
Gibbs_sampling_#615	97.5527	101.981	100.758
Gibbs_sampling_#616	97.7636	102.277	100.898
Gibbs_sampling_#617	97.9073	102.005	100.949
Gibbs_sampling_#618	98.2662	102.111	100.406
Gibbs_sampling_#619	97.4146	101.642	100.047
Gibbs_sampling_#620	98.0783	101.728	100.425
Gibbs_sampling_#621	97.7179	101.561	100.121
Gibbs_sampling_#622	97.4447	101.949	100.216
Gibbs_sampling_#623	97.4955	102.094	100.657
Gibbs_sampling_#624	97.8779	102.215	100.189
Gibbs_sampling_#625	98.0316	102.723	100.057
Gibbs_sampling_#626	97.544	102.498	100.934
Gibbs_sampling_#627	97.0645	102.522	99.9789
Gibbs_sampling_#628	97.0161	102.005	100.206
Gibbs_sampling_#629	97.1059	101.894	100.47
Gibbs_sampling_#630	97.5942	102.716	99.6624
Gibbs_sampling_#631	98.2544	102.797	99.6314
Gibbs_sampling_#632	98.2773	102.732	99.9127
Gibbs_sampling_#633	97.9108	103.042	100.229
Gibbs_sampling_#634	97.6013	102.77	100.279
Gibbs_sampling_#635	97.8896	102.627	99.8036
Gibbs_sampling_#636	98.0283	101.755	100.148
Gibbs_sampling_#637	97.7461	102.041	100.07
Gibbs_sampling_#638	98.0076	102.199	100.141
Gibbs_sampling_#639	98.1686	102.236	100.061
Gibbs_sampling_#640	97.7504	102.772	100.452
Gibbs_sampling_#641	97.9405	103.398	100.637
Gibbs_sampling_#642	97.9438	102.805	100.329
Gibbs_sampling_#643	98.1462	101.772	99.7228
Gibbs_sampling_#644	97.2765	102.266	100.233
Gibbs_sampling_#645	97.971	102.569	100.509
Gibbs_sampling_#646	97.5288	102.231	100.306
Gibbs_sampling_#647	97.8905	102.211	99.75
Gibbs_sampling_#648	98.0561	102.158	99.5746
Gibbs_sampling_#649	98.2596	102.479	100.231
Gibbs_sampling_#650	97.5882	102.181	100.606
Gibbs_sampling_#651	96.9809	103.154	101.035
Gibbs_sampling_#652	97.3063	102.388	100.176
Gibbs_sampling_#653	97.4296	102.056	100.079
Gibbs_sampling_#654	97.276	102.048	101.068
Gibbs_sampling_#655	97.1566	101.832	100.379
Gibbs_sampling_#656	96.8527	102.075	100.42
Gibbs_sampling_#657	97.8616	101.867	99.6803
Gibbs_sampling_#658	97.5686	102.415	100.456
Gibbs_sampling_#659	97.8794	102.12	100.81
Gibbs_sampling_#660	97.5855	102.015	100.682
Gibbs_sampling_#661	97.7883	102.724	101.07
Gibbs_sampling_#662	97.4217	102.828	100.383
Gibbs_sampling_#663	96.9981	102.041	101.052
Gibbs_sampling_#664	97.2186	102.319	100.994
Gibbs_sampling_#665	97.2766	101.785	100.589
Gibbs_sampling_#666	97.287	101.542	100.729
Gibbs_sampling_#667	97.5905	101.594	99.8457
Gibbs_sampling_#668	98.194	102.067	100.289
Gibbs_sampling_#669	97.987	101.746	100.353
Gibbs_sampling_#670	98.2453	102.28	99.7182
Gibbs_sampling_#671	97.7134	102.18	100.132
Gibbs_sampling_#672	97.6133	102.728	100.172
Gibbs_sampling_#673	97.4517	102.072	99.7175
Gibbs_sampling_#674	97.7522	102.604	99.7335
Gibbs_sampling_#675	97.7709	102.861	99.9051
Gibbs_sampling_#676	97.3129	101.917	99.7431
[truncated: 324 more rows]

## Sheet: Integration_N7
	N1_WR	N1_SD	N1_PRN	N2_WR	N2_SD	N2_PRN	N3_WR	N3_SD	N3_PRN	N4_WR	N4_SD	N4_PRN	N5_WR	N5_SD	N5_PRN	N6_WR	N6_SD	N6_PRN	N7_WR	N7_SD	N7_PRN
[truncated: 1,000 more rows]

[truncated: 3 more sheets: Integration_N17, Integration_A57, Integration_Stats]
