# Supplementary material for: An altered balance of integrated and segregated brain activity is a marker of cognitive deficits following sleep deprivation
Source: PLoS Biol. 2021 Nov 4;19(11):e3001232. doi: 10.1371/journal.pbio.3001232 (PMC8568176; doi:10.1371/journal.pbio.3001232)
Supplement: S2 Data — (ZIP) [file pbio.3001232.s003.zip]

Archive with 5 entries (4 files):
- S2_Data/
- S2_Data/Data_underlying_figure3.docx
- __MACOSX/S2_Data/._Data_underlying_figure3.docx
- S2_Data/S2_Data.xlsx
- __MACOSX/S2_Data/._S2_Data.xlsx
