# Supplementary material for: An altered balance of integrated and segregated brain activity is a marker of cognitive deficits following sleep deprivation
Source: PLoS Biol. 2021 Nov 4;19(11):e3001232. doi: 10.1371/journal.pbio.3001232 (PMC8568176; doi:10.1371/journal.pbio.3001232)
Supplement: S2 Data — (ZIP) [file pbio.3001232.s003.zip › S2_Data/S2_Data.xlsx]

## Sheet: Itot_states
matrix21	matrix22	matrix23	matrix24
755.77	767.054	764.331	799.031
702.375	713.742	673.992	757.281
761.897	833.713	744.694	795.226
729.065	743.697	735.505	739.479
681.401	703.162	842.033	708.727
745.33	748.724	778.72	723.874
696.597	672.45	679.921	687.666
794.644	816.27	711.969	809.592
806.538	795.233		790.609
778.491	783.066	731.429	789.55
685.001	729.16	709.75	746.351
726.897	823.845	742.678	786.886
806.152	768.727	714.767	775.604
825.993	782.689	745.644	818.726
725.494	831.834	790.727	834.849
748.538	833.062	761.881	797.335
657.021	687.938	733.268	727.389
695.164	667.562	685.203	682.33
688.41	808.43	718.709	684.422
713.038	696.139		695.792

## Sheet: FCR_states
WR	SD	NREM	PRN
0.47472	0.499038	0.659911	0.523716
0.412367	0.420744	0.585758	0.456519
0.456925	0.538902	0.650667	0.496171
0.42729	0.476976	0.615173	0.472376
0.371099	0.419692	0.597233	0.406532
0.490732	0.517034	0.675607	0.471439
0.397368	0.363463	0.618291	0.37922
0.488698	0.530353	0.59061	0.502018
0.516496	0.521015		0.500634
0.461695	0.497097	0.607064	0.483139
0.394079	0.430257	0.579748	0.444202
0.449333	0.565993	0.659355	0.519876
0.478449	0.504026	0.615317	0.50375
0.503322	0.488903	0.661396	0.554751
0.411434	0.55555	0.645146	0.482002
0.42695	0.482053	0.588815	0.43675
0.359624	0.416433	0.638414	0.456318
0.410575	0.391184	0.569044	0.40434
0.384304	0.544344	0.631764	0.384102
0.412848	0.403262		0.387349

## Sheet: Figure3C_scatterplots
Accuracy_WR_to_SD	RT_WR_to_SD	FCR_change_WR_to_SD	Accuracy_SD_to_PRN	RT_SD_to_PRN	FCR_change_SD_to_PRN
18.791	-201.106	0.024318	-20.6235	156.761	-0.0246781
24.7671	-108.66	0.00837722	-31.4041	277.393	-0.0357756
-41.0647	275.085	0.0819765	46.8586	-400.182	0.0427305
17.3041	-149.931	0.0496869	-1.03492	54.373	0.00460047
-4.60323	12.9816	0.0485936	13.4878	115.7	0.0131599
20.8332	-173.409	0.0263017	0.784846	15.5569	0.0455947
24.8785	-212.135	-0.0339051	-22.9225	143.105	-0.0157574
-5.0949	-2.98026	0.0416545	5.74242	-90.6229	0.0283345
20.687	-187.689	0.00451893	-20.6771	129.167	0.0203815
7.36046	159.116	0.0354024	-6.70601	-103.494	0.0139586
-4.54323	-130.84	0.036178	7.69128	253.096	-0.0139443
-46.0055	412.449	0.11666	5.05301	8.50911	0.0461165
32.7563	-302.688	0.0255768	2.41577	0.315761	0.000275223
-7.23047	156.714	-0.014419	-23.8895	6.84985	-0.0658478
-41.1733	614.699	0.144116	-1.88417	-441.879	0.0735473
-25.5594	-7.73137	0.0551034	40.766	-37.5792	0.0453039
16.9204	-375.637	0.056809	-13.3581	248.424	-0.0398859
14.5447	-7.61363	-0.0193909	-5.2906	15.5274	-0.0131569
-50.4916	438.726	0.16004	42.2409	-460.619	0.160242
26.9235	-209.351	-0.00958588	-17.2501	109.598	0.015914

## Sheet: CognitiveData
ANT_correct_%_WR	ANT_correct_%_SD	ANT_correct_%_PRN	ANT_meanRT_WR	ANT_cmeanRT_SD	ANT_meanRT_PRN	Nback_correct_%_WR	Nback_correct_%_SD	Nback_correct_%_PRN	Nback_meanRT_WR	Nback_cmeanRT_SD	Nback_meanRT_PRN	PVT_correct_%_WR	PVT_correct_%_SD	PVT_correct_%_PRN	PVT_meanRT_WR	PVT_cmeanRT_SD	PVT_meanRT_PRN
68.0556	60.4167	60.4167	650.558	704	704	89.1667	91.25	91.25	770.992	786.635	786.635	90	72.5	72.5	422.05	453.575	453.575
94.7917	92.0139	83.6806	604.875	607.143	577.242	95.5556	87.9739	86.9444	643.533	765.23	893.729	32.5	47.5	40	502.125	507.2	526.825
100	38.1944	97.2222	600.361	780.371	635.931	96.0784	77.5439	100	643.339	1118.93	579.111	67.5	32.5	57.5	514.15	523.05	525.45
66.6667	63.8889	79.5139	584.972	656.455	718.765	100	93.4722	100	589.733	653.589	539.178	77.5	50	60	502.825	563.5	505.325
96.875	71.1806	98.6111	616.792	687.769	614.465	93.75	81.9883	84.0523	617.925	848.984	823.79	67.5	42.5	65	487.6	507.875	479.5
55.2083	47.9167	60.7639	684.4	659.809	579	91.6667	89.3056	94.1176	714.86	776.336	648.834	25	27.5	47.5	578.225	559.7	556.975
98.9583	97.2222	97.9167	575.153	602.648	582.857	100	97.9167	95.8333	442.089	452.144	442.444	90	87.5	82.5	412.5	441.4	438.55
92.7083	57.9861	85.4167	620.743	704.481	666.866	95.8333	81.8301	97.9167	550.81	763.136	518.697	45	65	62.5	507.65	476.1	461.975
82.9861	78.125	72.5694	428.778	481.618	441.514	95.6944	95.5556	95.5556	548.774	578.267	562.556	80	65	75	485.85	519.675	444.8
100	87.8472	95.4861	688.694	899.485	762.732	100	83.3333	93.75	675.422	1025.26	788.626	60	47.5	57.5	521.4	567.525	546.5
96.1806	64.5833	95.4861	729.028	718.078	689.278	100	97.7778	93.3333	446.178	547.933	651.733	75	55	62.5	465.275	487.025	499.825
92.3611	31.9444	55.5556	706.435	725.222	671.17	97.7778	57.2222	69.8611	780.8	1432.65	1293.14	57.5	42.5	47.5	603.625	570.8	554.55
70.1389	73.2639	94.4444	685.404	708.276	637.803	89.8284	93.75	100	750.453	668.965	526.022	60	62.5	70	497.275	507.4	463.65
87.5	58.3333	50	450.069	522.907	514.188	97.9167	81.8627	91.3889	434.586	811.918	662.422	87.5	75	77.5	399.875	479.65	443.325
93.4028	35.4167	44.7917	582.389	783.971	722.645	97.7778	58.0556	85	474	1292.36	694.993	72.5	70	77.5	471.525	503.45	463.725
82.6389	34.7222	71.1806	482	566.872	546.017	88.8889	83.0556	89.3056	654.356	861.085	671.56	77.5	30	92.5	470.65	501.475	413.375
100	88.5417	96.5278	600.786	572.029	569.352	93.6111	100	93.4722	681.394	536.333	631.351	87.5	67.5	72.5	470.1	506.025	493.425
98.8095	91.6667	98.9583	510.78	594.186	530.431	100	89.5833	97.7778	429.2	636.204	507.533	95	82.5	97.5	376.95	429.2	383.525
97.9167	31.25	88.1944	568.528	768.889	522.94	97.7778	56.2745	89.4444	712.4	1350.53	775.181	87.5	80	92.5	447.925	524.575	433.8
95.8333	97.9167	96.5278	509.694	499.174	448.931	97.9167	93.9951	97.9167	436.911	458.113	422.782	97.5	92.5	100	357.85	390.575	346.25
