# Supplementary material for: An altered balance of integrated and segregated brain activity is a marker of cognitive deficits following sleep deprivation
Source: PLoS Biol. 2021 Nov 4;19(11):e3001232. doi: 10.1371/journal.pbio.3001232 (PMC8568176; doi:10.1371/journal.pbio.3001232)
Supplement: S3 Data — (ZIP) [file pbio.3001232.s004.zip]

Archive with 5 entries (4 files):
- S3_Data/
- S3_Data/Data_underlying_figure4.docx
- __MACOSX/S3_Data/._Data_underlying_figure4.docx
- S3_Data/S3_Data.xlsx
- __MACOSX/S3_Data/._S3_Data.xlsx
