# Supplementary material for: An altered balance of integrated and segregated brain activity is a marker of cognitive deficits following sleep deprivation
Source: PLoS Biol. 2021 Nov 4;19(11):e3001232. doi: 10.1371/journal.pbio.3001232 (PMC8568176; doi:10.1371/journal.pbio.3001232)
Supplement: S3 Data — (ZIP) [file pbio.3001232.s004.zip › S3_Data/S3_Data.xlsx]

## Sheet: Figure4A_raw
P1_WR	P1_SD	P2_WR	P2_SD	P3_WR	P3_SD	P4_WR	P4_SD	P5_WR	P5_SD	P6_WR	P6_SD	P7_WR	P7_SD	P8_WR	P8_SD	P9_WR	P9_SD	P10_WR	P10_SD	P11_WR	P11_SD	P12_WR	P12_SD	P13_WR	P13_SD	P14_WR	P14_SD	P15_WR	P15_SD	P16_WR	P16_SD	P17_WR	P17_SD	P18_WR	P18_SD	P19_WR	P19_SD	P20_WR	P20_SD	P21_WR	P21_SD	P22_WR	P22_SD	P23_WR	P23_SD	P24_WR	P24_SD	P25_WR	P25_SD
5.17301	5.67842	4.43717	4.24929	6.31437	5.21706	7.41913	7.57536	8.92702	7.89087	6.98294	5.95922	6.70633	7.10051	5.18229	6.00296	7.53264	7.83205	4.12028	4.08578	8.31828	8.93111	5.77167	5.82514	3.84357	3.86904	5.85096	6.0793	5.10621	5.75463	5.02277	4.62006	6.71561	6.69479	6.66025	6.74873	5.20065	5.63992	4.90682	5.4751	6.79923	7.68947	8.44499	9.41978	7.0392	8.32873	6.5246	7.36063	5.44137	5.24143
3.15349	3.69705	3.64208	3.85142	3.63926	3.74837	3.80267	3.65354	4.04948	4.72431	3.48541	3.03717	4.08862	4.85767	3.47973	3.40888	3.30857	3.45067	3.91598	4.08764	2.97251	3.69704	3.55522	3.81566	3.33028	3.26801	3.39406	4.4864	4.2488	4.35895	3.05115	2.92235	4.60513	5.5245	4.94303	5.44477	4.12135	4.98791	3.52658	4.09841	3.77454	4.78707	3.15157	4.02882	3.4324	3.16803	3.97474	4.00392	3.04025	3.45777
5.49258	8.52879	5.11803	5.49964	7.63672	7.56898	6.87304	6.61805	6.19678	5.87573	4.41679	4.48739	5.38178	5.85023	4.5805	5.59761	4.35149	4.08946	4.00523	4.11319	6.10319	6.9816	5.65122	5.25135	4.13286	5.67372	7.32275	9.87266	9.44983	10.7486	4.29883	5.24357	7.47997	10.58	9.70074	10.8851	7.72383	9.123	5.68842	6.66458	6.63982	10.227	6.26466	10.0122	4.41678	5.05643	6.51293	7.25528	3.43103	4.82877
3.83915	3.74183	4.07561	4.58801	5.38095	5.92746	5.39544	7.04937	5.98404	5.77797	4.26365	4.29805	5.51848	5.8923	4.68653	5.18151	6.64469	7.21938	3.94756	4.2602	6.7345	7.36262	5.16668	5.7554	3.34975	3.06029	4.1165	4.72557	4.86574	5.04667	4.1106	5.00419	5.00434	5.34701	7.59487	6.94105	8.86204	7.39633	5.6312	5.0032	7.47222	6.88839	6.23408	8.01027	5.24431	5.78484	7.49736	9.80754	5.83225	5.2048
3.29049	4.67356	3.61394	5.8114	4.7417	6.43738	5.87754	8.20119	4.40456	6.86844	4.19039	7.0407	5.91655	8.677	3.48121	5.24414	5.99327	8.70475	3.09309	4.16882	5.01407	6.94054	4.21665	5.64762	3.57418	4.70496	4.57243	7.68693	3.65815	6.45426	4.81497	7.59241	5.50452	8.98111	5.2183	6.16542	4.81448	7.5275	4.39515	7.30322	4.47903	6.51216	3.71823	5.82517	3.90166	5.41941	6.15544	7.91876	3.97506	3.95441
4.51119	4.36631	5.25023	4.61779	9.13909	6.59102	9.49154	7.16404	10.6798	7.98732	6.46839	4.99856	11.0311	8.42668	4.90632	4.61161	7.07191	5.59318	5.88395	5.21877	6.7463	5.83293	5.48437	4.41266	3.75221	4.30902	6.57081	6.2506	6.35192	5.83485	4.63521	4.67688	9.47391	6.47258	6.73053	6.4638	7.53272	6.15982	8.77272	7.04487	8.03913	6.24783	7.35811	6.63259	5.82372	4.84571	6.93583	6.49485	3.87615	4.27355
3.54083	3.67856	4.55833	3.65361	4.50868	4.61871	5.11393	5.0834	7.35049	6.58718	6.18081	5.87976	9.08926	8.95296	3.67769	3.4392	8.40092	7.46494	3.93118	3.15912	5.97237	5.23902	4.51702	3.60788	4.79985	4.29942	5.91651	4.71314	6.93272	4.92738	4.084	3.93245	6.63645	6.0931	4.77469	4.29423	4.35763	4.22621	3.6682	4.22939	4.88956	3.97078	5.69485	4.44553	3.92576	3.12152	6.10821	4.62747	3.45721	3.55263
4.32853	6.63975	3.92242	5.10509	4.65994	6.06236	6.42087	8.65609	7.28608	9.8709	3.64614	6.03088	5.83401	7.90177	5.0671	7.02582	4.29864	6.23038	3.29678	5.01062	6.8815	9.14137	4.99637	6.50579	4.19361	5.46586	5.17713	8.46913	4.93082	6.59004	5.6563	7.44515	6.34497	9.67592	8.90399	11.4127	6.58701	10.4932	4.82769	7.77921	7.35217	9.68095	6.8477	10.1743	6.83345	10.0387	7.85671	10.2882	4.31937	4.56584
5.77597	4.98671	6.16043	4.85558	8.26043	6.17895	9.61431	7.68613	9.32099	7.94063	7.08018	5.22584	7.54418	6.61768	5.52698	4.29156	7.53045	6.01332	4.6717	3.17843	6.75768	6.61047	7.28584	5.02716	4.76826	4.25992	4.88589	6.19418	4.95738	4.21827	4.11808	4.1257	5.75224	6.52903	5.56769	5.41124	6.55443	5.81436	5.76744	4.86919	6.73155	7.77329	6.6172	6.93809	6.23925	5.40198	8.80721	9.43391	4.17339	4.39734
4.63847	5.69593	5.73062	6.10834	6.02621	6.62042	6.87375	6.36821	6.23661	5.94789	4.64133	3.97753	6.71088	5.78894	4.0049	3.55494	7.97074	6.31515	5.10677	5.02038	8.62394	7.9416	7.35463	6.52771	4.58479	5.28873	4.2212	5.01378	7.4174	6.69408	5.52701	8.60148	4.60993	5.50272	9.17693	7.85521	5.33866	5.98406	4.4631	4.19731	7.19973	6.99205	7.0271	7.95022	6.00601	5.19756	8.81657	7.08794	5.54864	5.10087
3.36715	6.11682	3.89779	6.57163	4.90331	6.77239	5.49069	7.095	6.24876	7.70202	2.95957	4.38526	6.46464	8.13906	3.09866	5.79622	3.65904	5.35608	4.45225	6.03521	4.74242	6.91288	3.70105	5.26574	3.23212	5.21641	4.81019	8.11002	6.23409	9.80444	3.9258	4.83811	4.74243	7.90304	9.211	11.9048	4.66801	7.63551	5.04316	8.99233	5.91692	8.06312	5.04319	6.48745	4.3491	6.09396	6.2077	7.60677	3.35591	3.72811
5.19476	6.95179	4.11923	5.3962	5.16593	5.82583	4.66684	5.78804	5.58704	6.74264	3.4954	4.29767	6.50214	8.64942	4.09009	6.80001	7.58936	8.73113	3.71926	5.54406	5.65345	8.21629	6.35018	7.49414	4.27702	7.06112	5.13417	11.058	4.94824	7.68224	3.92317	7.8532	7.0351	15.4181	7.33967	9.30657	6.04602	11.059	5.45133	10.0768	5.15439	7.87741	4.80653	9.89725	4.99835	8.94883	6.17164	10.6594	3.20386	4.88725
7.03672	6.02425	6.50826	4.71024	9.50362	7.81668	11.9507	8.9704	10.149	7.23037	9.31937	6.28396	13.6793	9.14957	7.3258	5.32435	12.7009	8.42584	7.65657	5.2758	10.2773	6.44738	8.9141	5.60578	5.6674	4.23727	6.93147	6.78679	7.79719	6.08889	4.60045	4.35919	8.709	8.23972	15.0757	8.49875	10.9298	7.03318	8.91804	6.72196	9.77293	6.679	9.40559	7.64697	9.95182	6.23977	12.2889	8.01872	5.14327	4.97506
6.27812	5.23517	6.71523	5.20917	7.90284	6.77384	7.3897	6.19159	9.38467	6.871	5.89023	4.70728	8.58766	6.65502	6.59296	5.24114	6.94313	4.52801	6.98655	5.32706	7.95977	6.53309	7.01561	5.53	5.1313	4.68444	6.66249	6.70273	6.71861	4.85946	5.73299	4.91618	8.85542	7.87125	11.6528	8.44591	9.17916	6.59016	8.21301	6.20357	6.83721	6.03837	6.92848	5.58207	7.08235	6.09034	8.43101	7.25448	6.28915	6.25606
5.13489	8.15363	6.57061	8.05341	8.46507	9.49702	8.02082	11.0192	9.01368	12.0062	5.12026	7.34652	9.76055	12.7288	4.53424	9.51731	9.35631	12.9957	5.53458	8.18876	7.54125	11.6543	6.7737	9.02888	4.24321	6.05608	5.58163	10.1413	6.21297	11.1673	7.49299	7.88947	5.17417	11.3344	10.9214	13.7777	6.5392	10.4396	5.76244	7.98117	6.36198	11.4595	8.42984	15.8753	4.85788	7.37622	9.30056	15.373	3.23786	4.53791
3.02082	4.27073	3.95668	4.59949	3.74943	4.44558	6.82529	6.72506	6.00963	6.10296	3.47702	4.46927	7.4609	7.08143	3.49198	5.16652	5.01476	6.06345	4.35845	6.28255	7.94612	8.02895	5.35635	5.82513	3.13648	4.82379	5.20348	7.69134	5.62686	7.28175	4.66334	6.44555	6.2105	10.3048	10.0795	12.2173	7.07472	9.54353	6.27719	8.5751	7.47046	9.91488	8.49684	10.7432	8.72841	9.63153	9.00747	12.845	5.08384	7.79875
4.34214	5.04523	3.59077	4.01155	4.34666	5.80269	4.56206	5.60253	5.80601	7.20542	5.1393	6.3187	7.5457	9.33944	5.34093	6.82608	5.71199	6.44118	4.34121	5.10642	4.42542	5.41568	5.43748	5.15112	3.32866	3.77876	4.03807	5.04245	3.6881	4.65099	3.96379	4.95385	4.33393	5.97634	5.96272	8.09756	4.83149	6.48732	2.58166	3.34168	3.86206	5.56417	4.16045	5.78064	4.31648	4.90169	6.49266	6.02377	3.56626	4.21945
2.75584	3.7577	3.7751	4.32647	3.15666	4.6571	3.54997	3.36081	4.50989	5.40193	2.33898	3.00026	5.13784	4.95282	3.71859	4.22065	3.09237	4.56043	2.5829	3.80626	4.60746	4.99448	2.6721	4.07726	3.16349	5.10335	5.87839	6.6678	5.61595	5.64501	3.85958	4.17287	5.95056	6.29136	5.36512	5.40553	5.98478	5.30743	4.87833	4.89856	5.95612	6.03294	4.73743	5.72938	3.94508	3.29925	4.753	4.40223	3.44117	3.44798
8.35713	4.81474	5.43917	6.96433	11.4335	6.58858	5.45793	6.1893	5.7804	6.34608	12.841	6.43679	5.67173	6.78313	11.1246	6.03748	5.48353	6.54138	11.8594	4.4836	4.97312	5.89045	7.04819	4.64423	5.23668	5.80534	5.69773	6.71542	5.36455	7.92194	4.10786	5.67391	5.46443	6.99387	5.57807	8.28267	5.22826	7.41563	4.97207	6.20874	4.58657	6.90831	5.75687	7.07174	4.91825	5.06309	6.30767	6.39236	4.12005	3.56092
4.22113	7.14876	4.29719	3.36264	4.21193	8.27152	4.48846	3.60663	4.32941	3.36295	2.91689	11.2524	4.5901	3.78471	3.66056	8.80023	4.53933	3.56737	5.0067	8.75475	5.00641	3.61505	5.09512	3.77224	4.87998	3.41748	3.26686	3.30452	6.03599	3.91422	4.66405	4.4189	4.65265	5.02883	7.95753	5.14292	4.39052	3.72509	6.19213	5.0675	3.52566	3.43574	4.98644	4.72401	2.97208	2.68432	4.87201	4.41117	3.63652	5.10338
[truncated: 750 more columns]

## Sheet: Figure4A_ttest
t_test	p_value
2.11993	0.0474027
1.1268	0.273859
0.262824	0.795515
0.468607	0.644682
0.155588	0.877999
0.362375	0.721072
0.491203	0.628909
1.39361	0.179525
0.349769	0.730359
0.253621	0.802513
1.17463	0.254655
-0.528986	0.602941
2.23636	0.0375187
3.78054	0.00126471
1.51898	0.145232
3.05201	0.00655965
2.86678	0.00987281
0.402798	0.691593
1.60217	0.125613
1.70155	0.105148
2.28172	0.0342089
2.89254	0.00933026
1.00029	0.329738
1.35407	0.191602
2.3222	0.0314849
1.36714	0.187541
3.55081	0.00213433
3.35035	0.00336118
2.24873	0.0365876
1.55894	0.135511
2.63194	0.0164246
0.608789	0.549875
2.35816	0.0292345
3.9514	0.00085615
2.78121	0.0119005
2.34032	0.0303318
0.144377	0.886723
2.91892	0.00880472
1.1772	0.253654
0.756373	0.458702
2.09367	0.0499357
2.71688	0.0136815
0.306101	0.762856
1.43545	0.167419
2.28808	0.0337668
1.47172	0.157466
2.03018	0.0565761
1.03399	0.314123
2.53554	0.0201676
1.12883	0.273023
0.816572	0.424294
-0.0292194	0.976994
-0.68628	0.500827
-0.499985	0.622827
2.25478	0.0361404
2.57567	0.0185211
2.91907	0.0088018
0.592545	0.560473
2.91656	0.00885044
-0.28733	0.77697
1.54238	0.139473
0.804596	0.431006
0.677405	0.506315
0.922624	0.367771
-0.473956	0.640932
-0.638301	0.530897
-0.0293132	0.976921
-0.782421	0.44361
0.423269	0.676851
1.24609	0.227877
0.0781594	0.938519
1.24335	0.228863
-0.173582	0.86403
1.52796	0.143
1.08099	0.293233
1.38519	0.182044
2.31503	0.0319521
2.13273	0.0462103
1.25808	0.223604
0.50003	0.622796
2.77382	0.0120933
0.52694	0.604334
0.912374	0.373004
1.40768	0.175376
0.503894	0.620128
-0.201688	0.842304
0.292031	0.773428
-0.684378	0.502
1.96542	0.064155
1.92413	0.0694485
0.419644	0.679453
0.935915	0.361061
-0.862867	0.398972
-0.61771	0.5441
2.29118	0.033553
1.87082	0.0768535
3.57451	0.00202238
0.917636	0.370312
-0.765854	0.453173
-1.09823	0.285826
0.166107	0.869828
0.385031	0.704491
-0.258161	0.799058
-0.0189927	0.985045
0.868056	0.396196
-0.774205	0.448337
-0.170087	0.86674
-0.0996998	0.921627
-0.280253	0.782312
0.176266	0.86195
0.836542	0.413248
-0.0669401	0.947329
-1.17784	0.253404
-0.10059	0.920929
0.448168	0.6591
1.17103	0.256065
-0.0301359	0.976273
0.417942	0.680675
0.114527	0.910022
0.955375	0.351387
0.164755	0.870877
-0.974948	0.341836
-0.754544	0.459773
-0.545257	0.591921
0.244589	0.809397
0.732337	0.472901
-0.588976	0.562815
-0.326025	0.747969
-0.573125	0.573281
1.31532	0.204055
0.734425	0.471657
0.203545	0.840874
0.354412	0.726933
-0.5774	0.570449
-0.630931	0.535602
-0.70294	0.490617
-0.546635	0.590992
-0.426805	0.674318
0.32032	0.752222
0.158033	0.876098
0.225717	0.823831
0.283562	0.779813
-0.503711	0.620255
-2.10048	0.0492672
-0.567452	0.577051
0.661849	0.516016
-1.21973	0.237491
-0.879199	0.390278
-0.200531	0.843196
-1.23257	0.232771
-0.303924	0.764489
-1.0422	0.310401
-0.579793	0.568866
-1.08841	0.290029
-1.77045	0.092696
-0.771554	0.449869
0.0670033	0.947279
1.23355	0.232414
-0.976478	0.341098
1.0519	0.30604
1.12646	0.273998
0.795178	0.436332
-0.38124	0.707255
-0.165371	0.870399
-0.539131	0.596058
0.267454	0.792001
0.421227	0.678316
-0.079949	0.937114
-0.727087	0.476037
1.55118	0.137356
1.4625	0.159951
0.677139	0.506479
0.515899	0.611877
-0.290324	0.774713
-1.29827	0.209734
-1.95299	0.0657096
-1.08168	0.292935
-0.0885493	0.930367
-0.128953	0.89875
-1.06657	0.29953
0.439745	0.665083
0.78436	0.442499
0.26016	0.797539
-0.493599	0.627247
-0.614719	0.546032
-0.460301	0.650524
-1.17105	0.256055
0.196246	0.846501
0.243974	0.809866
-0.483625	0.634179
0.0592794	0.953349
0.687535	0.500053
1.61844	0.122048
0.73088	0.47377
0.505295	0.619163
1.34391	0.194806
1.2793	0.216194
1.09904	0.285482
2.32707	0.031171
0.799542	0.433859
2.71768	0.0136579
2.23631	0.0375219
2.18874	0.0413071
2.12594	0.0468388
2.37429	0.0282746
1.96497	0.0642105
1.28946	0.212714
1.69367	0.10666
1.71594	0.102435
1.89325	0.0736578
1.982	0.0621334
0.691777	0.497445
3.07462	0.00623794
-0.0324846	0.974424
2.51796	0.0209316
3.69075	0.00155211
3.11022	0.00576229
1.82014	0.0845285
2.92582	0.00867191
3.34096	0.00343317
2.30699	0.0324834
2.01629	0.0581297
1.13522	0.270403
1.11514	0.278699
2.14189	0.0453741
0.661543	0.516207
0.549947	0.588763
1.41287	0.173865
2.17554	0.0424183
1.26427	0.221422
3.03682	0.00678464
3.59386	0.00193529
2.50905	0.0213295
2.46872	0.023219
1.57307	0.132207
1.87147	0.0767598
-0.354112	0.727154
1.21913	0.237714
1.85074	0.0798186
-0.235527	0.81632
0.33048	0.744654
0.445634	0.660898
1.15185	0.263673
0.179556	0.859403
0.699501	0.492715
0.0921633	0.927533
1.40041	0.177511
2.12899	0.0465559
2.05449	0.0539445
0.213058	0.833551
1.43483	0.167593
0.635526	0.532666
1.07042	0.297841
0.147351	0.884407
3.03536	0.00680675
0.718906	0.480948
4.09166	0.000621469
1.02282	0.31924
1.63092	0.119372
3.44973	0.00268456
2.45036	0.0241305
2.72326	0.0134942
1.78288	0.0905915
-0.0479231	0.962278
0.261031	0.796877
0.639475	0.53015
-1.35084	0.192614
0.996001	0.331766
0.387093	0.702989
0.506071	0.618628
0.35329	0.727761
0.806434	0.429972
1.74711	0.096764
2.58697	0.0180807
0.976223	0.341221
0.244878	0.809176
1.87542	0.0761876
4.1323	0.000566394
0.965064	0.346637
0.974948	0.341837
2.20457	0.0400106
-0.374077	0.712489
1.47247	0.157267
0.328605	0.746049
1.56098	0.13503
0.929484	0.364298
0.0945475	0.925664
-1.22988	0.233752
0.0521222	0.958975
0.969905	0.34428
0.514931	0.61254
2.19493	0.0407955
-0.786052	0.44153
-0.280739	0.781945
-0.346387	0.732858
1.49248	0.151992
2.41198	0.0261447
0.219307	0.82875
0.519727	0.609257
1.26816	0.220062
0.601421	0.554668
-1.34508	0.194435
-0.943146	0.357446
-0.138614	0.891214
-0.572083	0.573973
-1.85781	0.0787639
-1.07242	0.296967
-1.10326	0.283693
0.456663	0.653091
-0.758734	0.457322
-0.617882	0.543989
-0.510461	0.615608
0.374806	0.711955
1.04029	0.311263
-0.304119	0.764343
2.30095	0.0328884
0.859178	0.400953
1.04822	0.307691
0.620286	0.542439
-0.491338	0.628815
0.137028	0.89245
0.404264	0.690533
0.0714114	0.943817
0.451614	0.65666
0.209493	0.836293
-0.482331	0.635081
-0.104208	0.918096
0.291016	0.774192
-0.479573	0.637005
-0.634028	0.533622
-0.250447	0.80493
-1.50615	0.148474
-0.101038	0.920579
-1.3022	0.208413
-0.126834	0.900404
0.420077	0.679142
0.800943	0.433067
0.0347199	0.972665
-0.75461	0.459735
-0.876778	0.391558
-0.255048	0.801427
-1.7768	0.091615
-2.02	0.0577113
-1.22516	0.235488
-0.269046	0.790794
0.510788	0.615383
1.58606	0.12923
-0.411608	0.685233
0.0887811	0.930185
-0.411512	0.685302
-0.511213	0.615092
-1.82144	0.0843232
0.975241	0.341695
0.662741	0.515457
0.28841	0.776156
-0.190872	0.850651
-0.778058	0.446116
1.28347	0.214762
0.168756	0.867772
-0.209854	0.836016
-1.01733	0.321778
-0.981019	0.338911
-1.4425	0.165446
0.154202	0.879077
-2.22168	0.0386508
-0.0345589	0.972792
0.66538	0.513805
0.552665	0.586937
0.00956954	0.992464
-1.43114	0.168633
-1.69449	0.106502
-1.26605	0.2208
-0.428276	0.673266
0.317196	0.754554
1.80857	0.0863717
1.78283	0.0906003
-1.34254	0.195244
-1.81287	0.0856828
0.0869066	0.931655
0.917073	0.370599
-0.976707	0.340987
0.148279	0.883685
-0.175629	0.862444
-0.561268	0.581175
2.0458	0.0548728
1.35135	0.192455
0.243432	0.81028
0.249974	0.80529
-0.0649718	0.948875
1.70797	0.10393
1.18319	0.251326
1.47253	0.157251
0.850949	0.405395
2.50754	0.0213975
1.72519	0.100722
0.421492	0.678126
0.8881	0.385592
2.68404	0.0146858
0.855498	0.402935
0.791772	0.438268

## Sheet: Figure4B_N7
Integration_change	Fluctuation_change
1.54858	2.11993
1.54858	1.1268
1.54858	0.262824
1.54858	0.468607
1.54858	0.155588
1.54858	0.362375
1.54858	0.491203
1.54858	1.39361
1.54858	0.349769
1.54858	0.253621
1.54858	1.17463
1.54858	-0.528986
1.54858	2.23636
1.54858	3.78054
1.54858	1.51898
1.54858	3.05201
1.54858	2.86678
1.54858	0.402798
1.54858	1.60217
1.54858	1.70155
1.54858	2.28172
1.54858	2.89254
1.54858	1.00029
1.54858	1.35407
1.54858	2.3222
1.54858	1.36714
1.54858	3.55081
1.54858	3.35035
1.54858	2.24873
1.54858	1.55894
1.54858	2.63194
2.14068	0.608789
2.14068	2.35816
2.14068	3.9514
2.14068	2.78121
2.14068	2.34032
2.14068	0.144377
2.14068	2.91892
2.14068	1.1772
2.14068	0.756373
2.14068	2.09367
2.14068	2.71688
2.14068	0.306101
2.14068	1.43545
2.14068	2.28808
2.14068	1.47172
2.14068	2.03018
2.14068	1.03399
2.14068	2.53554
2.14068	1.12883
2.14068	0.816572
2.14068	-0.0292194
2.14068	-0.68628
2.14068	-0.499985
2.14068	2.25478
2.14068	2.57567
2.14068	2.91907
2.14068	0.592545
2.14068	2.91656
2.14068	-0.28733
2.14068	1.54238
2.14068	0.804596
2.14068	0.677405
2.14068	0.922624
2.14068	-0.473956
2.14068	-0.638301
2.14068	-0.0293132
2.14068	-0.782421
1.70754	0.423269
1.70754	1.24609
1.70754	0.0781594
1.70754	1.24335
1.70754	-0.173582
1.70754	1.52796
1.70754	1.08099
1.70754	1.38519
1.70754	2.31503
1.70754	2.13273
1.70754	1.25808
1.70754	0.50003
1.70754	2.77382
1.70754	0.52694
1.70754	0.912374
1.70754	1.40768
1.70754	0.503894
1.70754	-0.201688
1.70754	0.292031
1.70754	-0.684378
1.70754	1.96542
1.70754	1.92413
1.70754	0.419644
1.08329	0.935915
1.08329	-0.862867
1.08329	-0.61771
1.08329	2.29118
1.08329	1.87082
1.08329	3.57451
1.08329	0.917636
1.08329	-0.765854
1.08329	-1.09823
1.08329	0.166107
1.08329	0.385031
1.08329	-0.258161
1.08329	-0.0189927
1.08329	0.868056
1.08329	-0.774205
1.08329	-0.170087
1.08329	-0.0996998
1.08329	-0.280253
1.08329	0.176266
1.08329	0.836542
1.08329	-0.0669401
1.08329	-1.17784
0.0653933	-0.10059
0.0653933	0.448168
0.0653933	1.17103
0.0653933	-0.0301359
0.0653933	0.417942
0.0653933	0.114527
0.0653933	0.955375
0.0653933	0.164755
0.0653933	-0.974948
0.0653933	-0.754544
0.0653933	-0.545257
0.0653933	0.244589
0.0653933	0.732337
0.477428	-0.588976
0.477428	-0.326025
0.477428	-0.573125
0.477428	1.31532
0.477428	0.734425
0.477428	0.203545
0.477428	0.354412
0.477428	-0.5774
0.477428	-0.630931
0.477428	-0.70294
0.477428	-0.546635
0.477428	-0.426805
0.477428	0.32032
0.477428	0.158033
0.477428	0.225717
0.477428	0.283562
0.477428	-0.503711
0.477428	-2.10048
0.477428	-0.567452
0.477428	0.661849
0.477428	-1.21973
0.477428	-0.879199
1.53397	-0.200531
1.53397	-1.23257
1.53397	-0.303924
1.53397	-1.0422
1.53397	-0.579793
1.53397	-1.08841
1.53397	-1.77045
1.53397	-0.771554
1.53397	0.0670033
1.53397	1.23355
1.53397	-0.976478
1.53397	1.0519
1.53397	1.12646
1.53397	0.795178
1.53397	-0.38124
1.53397	-0.165371
1.53397	-0.539131
1.53397	0.267454
1.53397	0.421227
1.53397	-0.079949
1.53397	-0.727087
1.53397	1.55118
1.53397	1.4625
1.53397	0.677139
1.53397	0.515899
1.53397	-0.290324
1.53397	-1.29827
1.53397	-1.95299
1.53397	-1.08168
1.53397	-0.0885493
1.53397	-0.128953
1.53397	-1.06657
1.53397	0.439745
1.53397	0.78436
1.53397	0.26016
1.53397	-0.493599
1.53397	-0.614719
1.53397	-0.460301
1.53397	-1.17105
1.53397	0.196246
1.53397	0.243974
1.53397	-0.483625
1.53397	0.0592794
1.53397	0.687535
1.53397	1.61844
1.53397	0.73088
1.53397	0.505295
1.53397	1.34391
1.53397	1.2793
1.53397	1.09904
1.53397	2.32707
1.53397	0.799542
1.54858	2.71768
1.54858	2.23631
1.54858	2.18874
1.54858	2.12594
1.54858	2.37429
1.54858	1.96497
1.54858	1.28946
1.54858	1.69367
1.54858	1.71594
1.54858	1.89325
1.54858	1.982
1.54858	0.691777
1.54858	3.07462
1.54858	-0.0324846
1.54858	2.51796
1.54858	3.69075
1.54858	3.11022
1.54858	1.82014
1.54858	2.92582
1.54858	3.34096
1.54858	2.30699
1.54858	2.01629
1.54858	1.13522
1.54858	1.11514
1.54858	2.14189
1.54858	0.661543
1.54858	0.549947
1.54858	1.41287
1.54858	2.17554
1.54858	1.26427
2.14068	3.03682
2.14068	3.59386
2.14068	2.50905
2.14068	2.46872
2.14068	1.57307
2.14068	1.87147
2.14068	-0.354112
2.14068	1.21913
2.14068	1.85074
2.14068	-0.235527
2.14068	0.33048
2.14068	0.445634
2.14068	1.15185
2.14068	0.179556
2.14068	0.699501
2.14068	0.0921633
2.14068	1.40041
2.14068	2.12899
2.14068	2.05449
2.14068	0.213058
2.14068	1.43483
2.14068	0.635526
2.14068	1.07042
2.14068	0.147351
2.14068	3.03536
2.14068	0.718906
2.14068	4.09166
2.14068	1.02282
2.14068	1.63092
2.14068	3.44973
2.14068	2.45036
2.14068	2.72326
2.14068	1.78288
2.14068	-0.0479231
2.14068	0.261031
2.14068	0.639475
2.14068	-1.35084
2.14068	0.996001
2.14068	0.387093
2.14068	0.506071
1.70754	0.35329
1.70754	0.806434
1.70754	1.74711
1.70754	2.58697
1.70754	0.976223
1.70754	0.244878
1.70754	1.87542
1.70754	4.1323
1.70754	0.965064
1.70754	0.974948
1.70754	2.20457
1.70754	-0.374077
1.70754	1.47247
1.70754	0.328605
1.70754	1.56098
1.70754	0.929484
1.70754	0.0945475
1.70754	-1.22988
1.70754	0.0521222
1.70754	0.969905
1.70754	0.514931
1.70754	2.19493
1.70754	-0.786052
1.08329	-0.280739
1.08329	-0.346387
1.08329	1.49248
1.08329	2.41198
1.08329	0.219307
1.08329	0.519727
1.08329	1.26816
1.08329	0.601421
1.08329	-1.34508
1.08329	-0.943146
1.08329	-0.138614
1.08329	-0.572083
1.08329	-1.85781
1.08329	-1.07242
1.08329	-1.10326
1.08329	0.456663
1.08329	-0.758734
1.08329	-0.617882
1.08329	-0.510461
1.08329	0.374806
1.08329	1.04029
1.08329	-0.304119
1.08329	2.30095
1.08329	0.859178
1.08329	1.04822
0.0653933	0.620286
0.0653933	-0.491338
0.0653933	0.137028
0.0653933	0.404264
0.0653933	0.0714114
0.0653933	0.451614
0.0653933	0.209493
0.0653933	-0.482331
0.0653933	-0.104208
0.0653933	0.291016
0.0653933	-0.479573
0.0653933	-0.634028
0.0653933	-0.250447
0.477428	-1.50615
0.477428	-0.101038
0.477428	-1.3022
0.477428	-0.126834
0.477428	0.420077
0.477428	0.800943
0.477428	0.0347199
0.477428	-0.75461
0.477428	-0.876778
0.477428	-0.255048
0.477428	-1.7768
0.477428	-2.02
0.477428	-1.22516
0.477428	-0.269046
0.477428	0.510788
0.477428	1.58606
0.477428	-0.411608
0.477428	0.0887811
0.477428	-0.411512
0.477428	-0.511213
0.477428	-1.82144
0.477428	0.975241
0.477428	0.662741
0.477428	0.28841
0.477428	-0.190872
0.477428	-0.778058
0.477428	1.28347
0.477428	0.168756
0.477428	-0.209854
0.477428	-1.01733
1.53397	-0.981019
1.53397	-1.4425
1.53397	0.154202
1.53397	-2.22168
1.53397	-0.0345589
1.53397	0.66538
1.53397	0.552665
1.53397	0.00956954
1.53397	-1.43114
1.53397	-1.69449
1.53397	-1.26605
1.53397	-0.428276
1.53397	0.317196
1.53397	1.80857
1.53397	1.78283
1.53397	-1.34254
1.53397	-1.81287
1.53397	0.0869066
1.53397	0.917073
1.53397	-0.976707
1.53397	0.148279
1.53397	-0.175629
1.53397	-0.561268
1.53397	2.0458
1.53397	1.35135
1.53397	0.243432
1.53397	0.249974
1.53397	-0.0649718
1.53397	1.70797
1.53397	1.18319
1.53397	1.47253
1.53397	0.850949
1.53397	2.50754
1.53397	1.72519
1.53397	0.421492
1.53397	0.8881
1.53397	2.68404
1.53397	0.855498
1.53397	0.791772

## Sheet: Figure4B_N17
Integration_change	Fluctuation_change
1.13247	2.11993
1.13247	1.1268
1.13247	0.262824
1.13247	0.468607
1.13247	0.155588
1.13247	0.362375
1.13247	0.491203
1.13247	1.39361
1.13247	0.349769
1.13247	0.253621
1.13247	1.17463
1.13247	-0.528986
0.881949	2.23636
0.881949	3.78054
0.881949	1.51898
0.881949	3.05201
0.881949	2.86678
0.881949	0.402798
0.881949	1.60217
0.881949	1.70155
0.881949	2.28172
0.881949	2.89254
0.881949	1.00029
0.881949	1.35407
1.74748	2.3222
1.74748	1.36714
1.74748	3.55081
1.74748	3.35035
1.74748	2.24873
1.74748	1.55894
1.74748	2.63194
1.74748	0.608789
1.74748	2.35816
1.74748	3.9514
1.74748	2.78121
1.74748	2.34032
1.74748	0.144377
1.74748	2.91892
1.74748	1.1772
1.74748	0.756373
1.74748	2.09367
1.74748	2.71688
1.74748	0.306101
1.38152	1.43545
1.38152	2.28808
1.38152	1.47172
1.38152	2.03018
1.38152	1.03399
1.38152	2.53554
1.38152	1.12883
1.38152	0.816572
1.38152	-0.0292194
1.38152	-0.68628
1.38152	-0.499985
1.38152	2.25478
1.38152	2.57567
1.38152	2.91907
1.38152	0.592545
1.38152	2.91656
0.703589	-0.28733
0.703589	1.54238
0.703589	0.804596
0.703589	0.677405
0.703589	0.922624
0.703589	-0.473956
0.703589	-0.638301
0.703589	-0.0293132
0.703589	-0.782421
0.703589	0.423269
0.703589	1.24609
0.703589	0.0781594
0.703589	1.24335
1.24577	-0.173582
1.24577	1.52796
1.24577	1.08099
1.24577	1.38519
1.24577	2.31503
1.24577	2.13273
1.24577	1.25808
1.24577	0.50003
1.24577	2.77382
1.24577	0.52694
1.24577	0.912374
1.24577	1.40768
1.24577	0.503894
0.807075	-0.201688
0.807075	0.292031
0.807075	-0.684378
0.807075	1.96542
0.807075	1.92413
0.807075	0.419644
0.807075	0.935915
0.807075	-0.862867
0.807075	-0.61771
0.807075	2.29118
0.807075	1.87082
0.807075	3.57451
0.807075	0.917636
0.807075	-0.765854
0.807075	-1.09823
0.0494389	0.166107
0.0494389	0.385031
0.0494389	-0.258161
0.0494389	-0.0189927
0.0494389	0.868056
0.0494389	-0.774205
0.0494389	-0.170087
0.0494389	-0.0996998
0.246134	-0.280253
0.246134	0.176266
0.246134	0.836542
0.246134	-0.0669401
0.246134	-1.17784
0.0274689	-0.10059
0.0274689	0.448168
0.0274689	1.17103
0.0274689	-0.0301359
0.0274689	0.417942
0.0274689	0.114527
0.0274689	0.955375
0.241785	0.164755
0.241785	-0.974948
0.241785	-0.754544
0.241785	-0.545257
0.241785	0.244589
0.241785	0.732337
0.241785	-0.588976
0.241785	-0.326025
0.241785	-0.573125
0.241785	1.31532
0.241785	0.734425
0.241785	0.203545
0.241785	0.354412
0.4492	-0.5774
0.4492	-0.630931
0.4492	-0.70294
0.4492	-0.546635
0.4492	-0.426805
0.4492	0.32032
0.4492	0.158033
0.4492	0.225717
0.4492	0.283562
0.4492	-0.503711
-0.014147	-2.10048
-0.014147	-0.567452
-0.014147	0.661849
-0.014147	-1.21973
-0.014147	-0.879199
0.382601	-0.200531
0.382601	-1.23257
0.382601	-0.303924
0.382601	-1.0422
0.382601	-0.579793
0.382601	-1.08841
0.382601	-1.77045
0.382601	-0.771554
0.382601	0.0670033
0.382601	1.23355
0.382601	-0.976478
0.382601	1.0519
0.382601	1.12646
0.382601	0.795178
0.382601	-0.38124
0.382601	-0.165371
0.382601	-0.539131
0.382601	0.267454
0.685219	0.421227
0.685219	-0.079949
0.685219	-0.727087
0.685219	1.55118
0.685219	1.4625
0.685219	0.677139
0.685219	0.515899
0.685219	-0.290324
0.685219	-1.29827
0.685219	-1.95299
0.685219	-1.08168
0.685219	-0.0885493
0.685219	-0.128953
0.685219	-1.06657
0.685219	0.439745
0.685219	0.78436
0.685219	0.26016
0.685219	-0.493599
0.685219	-0.614719
0.685219	-0.460301
0.685219	-1.17105
0.255886	0.196246
0.255886	0.243974
0.255886	-0.483625
0.255886	0.0592794
0.255886	0.687535
0.255886	1.61844
0.255886	0.73088
0.853175	0.505295
0.853175	1.34391
0.853175	1.2793
0.853175	1.09904
0.853175	2.32707
0.853175	0.799542
1.13247	2.71768
1.13247	2.23631
1.13247	2.18874
1.13247	2.12594
1.13247	2.37429
1.13247	1.96497
1.13247	1.28946
1.13247	1.69367
1.13247	1.71594
1.13247	1.89325
1.13247	1.982
1.13247	0.691777
0.881949	3.07462
0.881949	-0.0324846
0.881949	2.51796
0.881949	3.69075
0.881949	3.11022
0.881949	1.82014
0.881949	2.92582
0.881949	3.34096
0.881949	2.30699
0.881949	2.01629
0.881949	1.13522
1.74748	1.11514
1.74748	2.14189
1.74748	0.661543
1.74748	0.549947
1.74748	1.41287
1.74748	2.17554
1.74748	1.26427
1.74748	3.03682
1.74748	3.59386
1.74748	2.50905
1.74748	2.46872
1.74748	1.57307
1.74748	1.87147
1.74748	-0.354112
1.74748	1.21913
1.74748	1.85074
1.74748	-0.235527
1.74748	0.33048
1.74748	0.445634
1.74748	1.15185
1.38152	0.179556
1.38152	0.699501
1.38152	0.0921633
1.38152	1.40041
1.38152	2.12899
1.38152	2.05449
1.38152	0.213058
1.38152	1.43483
1.38152	0.635526
1.38152	1.07042
1.38152	0.147351
1.38152	3.03536
1.38152	0.718906
1.38152	4.09166
1.38152	1.02282
0.703589	1.63092
0.703589	3.44973
0.703589	2.45036
0.703589	2.72326
0.703589	1.78288
0.703589	-0.0479231
0.703589	0.261031
0.703589	0.639475
0.703589	-1.35084
0.703589	0.996001
0.703589	0.387093
0.703589	0.506071
0.703589	0.35329
0.703589	0.806434
1.24577	1.74711
1.24577	2.58697
1.24577	0.976223
1.24577	0.244878
1.24577	1.87542
1.24577	4.1323
1.24577	0.965064
1.24577	0.974948
1.24577	2.20457
1.24577	-0.374077
1.24577	1.47247
1.24577	0.328605
0.807075	1.56098
0.807075	0.929484
0.807075	0.0945475
0.807075	-1.22988
0.807075	0.0521222
0.807075	0.969905
0.807075	0.514931
0.807075	2.19493
0.807075	-0.786052
0.807075	-0.280739
0.807075	-0.346387
0.807075	1.49248
0.807075	2.41198
0.807075	0.219307
0.807075	0.519727
0.807075	1.26816
0.807075	0.601421
0.807075	-1.34508
0.807075	-0.943146
0.0494389	-0.138614
0.0494389	-0.572083
0.0494389	-1.85781
0.0494389	-1.07242
0.0494389	-1.10326
0.0494389	0.456663
0.0494389	-0.758734
0.0494389	-0.617882
0.0494389	-0.510461
0.246134	0.374806
0.246134	1.04029
0.246134	-0.304119
0.246134	2.30095
0.246134	0.859178
0.246134	1.04822
0.0274689	0.620286
0.0274689	-0.491338
0.0274689	0.137028
0.0274689	0.404264
0.0274689	0.0714114
0.0274689	0.451614
0.241785	0.209493
0.241785	-0.482331
0.241785	-0.104208
0.241785	0.291016
0.241785	-0.479573
0.241785	-0.634028
0.241785	-0.250447
0.241785	-1.50615
0.241785	-0.101038
0.241785	-1.3022
0.241785	-0.126834
0.4492	0.420077
0.4492	0.800943
0.4492	0.0347199
0.4492	-0.75461
0.4492	-0.876778
0.4492	-0.255048
0.4492	-1.7768
0.4492	-2.02
0.4492	-1.22516
0.4492	-0.269046
0.4492	0.510788
0.4492	1.58606
0.4492	-0.411608
0.4492	0.0887811
0.4492	-0.411512
-0.014147	-0.511213
-0.014147	-1.82144
-0.014147	0.975241
-0.014147	0.662741
-0.014147	0.28841
-0.014147	-0.190872
-0.014147	-0.778058
0.382601	1.28347
0.382601	0.168756
0.382601	-0.209854
0.382601	-1.01733
0.382601	-0.981019
0.382601	-1.4425
0.382601	0.154202
0.382601	-2.22168
0.382601	-0.0345589
0.382601	0.66538
0.382601	0.552665
0.382601	0.00956954
0.382601	-1.43114
0.382601	-1.69449
0.382601	-1.26605
0.382601	-0.428276
0.685219	0.317196
0.685219	1.80857
0.685219	1.78283
0.685219	-1.34254
0.685219	-1.81287
0.685219	0.0869066
0.685219	0.917073
0.685219	-0.976707
0.685219	0.148279
0.685219	-0.175629
0.685219	-0.561268
0.255886	2.0458
0.255886	1.35135
0.255886	0.243432
0.255886	0.249974
0.255886	-0.0649718
0.255886	1.70797
0.853175	1.18319
0.853175	1.47253
0.853175	0.850949
0.853175	2.50754
0.853175	1.72519
0.853175	0.421492
0.853175	0.8881
0.853175	2.68404
0.853175	0.855498
0.853175	0.791772

## Sheet: Figure4B_A57
Integration_change	Fluctuation_change
0.352204	2.11993
0.352204	1.1268
0.352204	0.262824
0.199734	0.468607
0.199734	0.155588
0.352204	0.362375
0.199734	0.491203
0.0415186	1.39361
0.338157	0.349769
0.0415186	0.253621
0.338157	1.17463
0.338157	-0.528986
0.0306308	2.23636
0.410267	3.78054
0.410267	1.51898
0.0306308	3.05201
0.410267	2.86678
0.410267	0.402798
0.410267	1.60217
0.410267	1.70155
0.218841	2.28172
0.218841	2.89254
0.218841	1.00029
0.218841	1.35407
0.412057	2.3222
0.412057	1.36714
0.675649	3.55081
0.675649	3.35035
0.675649	2.24873
0.412057	1.55894
0.412057	2.63194
0.412057	0.608789
0.412057	2.35816
0.675649	3.9514
0.675649	2.78121
0.412057	2.34032
0.412057	0.144377
0.675649	2.91892
0.675649	1.1772
0.412057	0.756373
0.675649	2.09367
0.675649	2.71688
0.412057	0.306101
0.3024	1.43545
0.3024	2.28808
0.3024	1.47172
0.37684	2.03018
0.37684	1.03399
0.3024	2.53554
0.3024	1.12883
0.37684	0.816572
0.37684	-0.0292194
0.37684	-0.68628
0.37684	-0.499985
0.535618	2.25478
0.535618	2.57567
0.535618	2.91907
0.37684	0.592545
0.535618	2.91656
0.376772	-0.28733
0.376772	1.54238
0.376772	0.804596
0.376772	0.677405
0.376772	0.922624
0.0765451	-0.473956
0.0765451	-0.638301
0.0765451	-0.0293132
0.178194	-0.782421
0.178194	0.423269
0.178194	1.24609
0.178194	0.0781594
0.178194	1.24335
0.561052	-0.173582
0.561052	1.52796
0.561052	1.08099
0.561052	1.38519
0.561052	2.31503
0.448804	2.13273
0.448804	1.25808
0.448804	0.50003
0.448804	2.77382
0.0752993	0.52694
0.0752993	0.912374
0.0752993	1.40768
0.0752993	0.503894
0.474322	-0.201688
0.474322	0.292031
0.474322	-0.684378
0.474322	1.96542
0.474322	1.92413
0.0487665	0.419644
0.0487665	0.935915
0.474322	-0.862867
0.474322	-0.61771
0.252212	2.29118
0.252212	1.87082
0.252212	3.57451
0.252212	0.917636
-0.0597335	-0.765854
-0.0597335	-1.09823
-0.0272135	0.166107
-0.0272135	0.385031
-0.0272135	-0.258161
0.0858472	-0.0189927
0.0858472	0.868056
0.0858472	-0.774205
0.0858472	-0.170087
0.0261179	-0.0996998
0.0469831	-0.280253
0.0469831	0.176266
0.0473055	0.836542
0.0469831	-0.0669401
-1.11022e-17	-1.17784
-0.0668752	-0.10059
-0.0668752	0.448168
-0.0668752	1.17103
-0.0207645	-0.0301359
-0.0207645	0.417942
0.104289	0.114527
0.104289	0.955375
0.111962	0.164755
0.0999744	-0.974948
0.0999744	-0.754544
0.0999744	-0.545257
0.0999744	0.244589
0.0999744	0.732337
0.111962	-0.588976
0.111962	-0.326025
0.111962	-0.573125
0.0999744	1.31532
0.111962	0.734425
0.111962	0.203545
0.111962	0.354412
0.0649843	-0.5774
0.0649843	-0.630931
0.131122	-0.70294
0.131122	-0.546635
0.131122	-0.426805
0.131122	0.32032
0.283701	0.158033
0.283701	0.225717
0.283701	0.283562
0.131122	-0.503711
-0.0123903	-2.10048
0.0369665	-0.567452
0.0369665	0.661849
0.0180915	-1.21973
0.0180915	-0.879199
0.128356	-0.200531
0.128356	-1.23257
0.128356	-0.303924
0.128356	-1.0422
0.128356	-0.579793
0.0797596	-1.08841
0.0797596	-1.77045
0.0797596	-0.771554
0.0477036	0.0670033
0.0477036	1.23355
0.0477036	-0.976478
0.0477036	1.0519
0.0152312	1.12646
0.0152312	0.795178
0.0502509	-0.38124
0.0502509	-0.165371
0.0502509	-0.539131
0.0502509	0.267454
0.243896	0.421227
0.243896	-0.079949
0.243896	-0.727087
0.243896	1.55118
0.243896	1.4625
0.243896	0.677139
0.274786	0.515899
0.274786	-0.290324
0.14164	-1.29827
0.14164	-1.95299
0.14164	-1.08168
0.14164	-0.0885493
0.14164	-0.128953
0.274786	-1.06657
0.274786	0.439745
0.274786	0.78436
0.274786	0.26016
0.274786	-0.493599
0.274786	-0.614719
0.274786	-0.460301
0.274786	-1.17105
0.138786	0.196246
-0.0854333	0.243974
-0.0854333	-0.483625
-0.0854333	0.0592794
0.0911694	0.687535
0.0911694	1.61844
0.138786	0.73088
0.324342	0.505295
0.324342	1.34391
0.324342	1.2793
0.324342	1.09904
0.324342	2.32707
0.324342	0.799542
0.352204	2.71768
0.352204	2.23631
0.352204	2.18874
0.199734	2.12594
0.352204	2.37429
0.199734	1.96497
0.199734	1.28946
0.338157	1.69367
0.338157	1.71594
0.0415186	1.89325
0.338157	1.982
0.338157	0.691777
0.0306308	3.07462
0.0306308	-0.0324846
0.410267	2.51796
0.410267	3.69075
0.410267	3.11022
0.410267	1.82014
0.410267	2.92582
0.218841	3.34096
0.218841	2.30699
0.218841	2.01629
0.218841	1.13522
0.405413	1.11514
0.405413	2.14189
0.412057	0.661543
0.405413	0.549947
0.412057	1.41287
0.405413	2.17554
0.412057	1.26427
0.405413	3.03682
0.405413	3.59386
0.405413	2.50905
0.412057	2.46872
0.412057	1.57307
0.675649	1.87147
0.412057	-0.354112
0.405413	1.21913
0.405413	1.85074
0.412057	-0.235527
0.675649	0.33048
0.412057	0.445634
0.675649	1.15185
0.3024	0.179556
0.3024	0.699501
0.3024	0.0921633
0.37684	1.40041
0.3024	2.12899
0.3024	2.05449
0.37684	0.213058
0.3024	1.43483
0.37684	0.635526
0.37684	1.07042
0.37684	0.147351
0.37684	3.03536
0.37684	0.718906
0.535618	4.09166
0.37684	1.02282
0.376772	1.63092
0.376772	3.44973
0.376772	2.45036
0.376772	2.72326
0.376772	1.78288
0.0765451	-0.0479231
0.0765451	0.261031
0.0765451	0.639475
0.0765451	-1.35084
0.178194	0.996001
0.178194	0.387093
0.178194	0.506071
0.178194	0.35329
0.178194	0.806434
0.0752993	1.74711
0.561052	2.58697
0.561052	0.976223
0.561052	0.244878
0.561052	1.87542
0.561052	4.1323
0.448804	0.965064
0.448804	0.974948
0.448804	2.20457
0.0752993	-0.374077
0.0752993	1.47247
0.0752993	0.328605
0.474322	1.56098
0.474322	0.929484
0.474322	0.0945475
-0.0597335	-1.22988
0.474322	0.0521222
0.474322	0.969905
0.474322	0.514931
0.474322	2.19493
0.0487665	-0.786052
0.0487665	-0.280739
-0.0597335	-0.346387
0.252212	1.49248
0.252212	2.41198
0.252212	0.219307
-0.0597335	0.519727
0.252212	1.26816
0.474322	0.601421
-0.0597335	-1.34508
-0.0597335	-0.943146
0.0858472	-0.138614
0.0858472	-0.572083
-0.0272135	-1.85781
-0.0272135	-1.07242
-0.0272135	-1.10326
0.0858472	0.456663
0.0858472	-0.758734
0.0261179	-0.617882
0.0261179	-0.510461
0.00675872	0.374806
0.00675872	1.04029
0.0473055	-0.304119
0.0473055	2.30095
-6.66134e-18	0.859178
0.0473055	1.04822
-0.0668752	0.620286
-0.0207645	-0.491338
0.104289	0.137028
-0.0207645	0.404264
0.104289	0.0714114
-0.0207645	0.451614
0.0999744	0.209493
0.0999744	-0.482331
0.0999744	-0.104208
0.0999744	0.291016
0.111962	-0.479573
-0.0423785	-0.634028
-0.0423785	-0.250447
-0.0423785	-1.50615
0.0999744	-0.101038
-0.0423785	-1.3022
0.111962	-0.126834
0.0649843	0.420077
0.0649843	0.800943
0.131122	0.0347199
0.131122	-0.75461
0.131122	-0.876778
0.131122	-0.255048
0.131122	-1.7768
0.131122	-2.02
0.131122	-1.22516
0.131122	-0.269046
0.283701	0.510788
0.283701	1.58606
0.283701	-0.411608
0.283701	0.0887811
0.131122	-0.411512
-0.0123903	-0.511213
-0.0123903	-1.82144
0.0369665	0.975241
0.0369665	0.662741
0.0369665	0.28841
0.0180915	-0.190872
0.0180915	-0.778058
0.128356	1.28347
0.128356	0.168756
0.128356	-0.209854
0.128356	-1.01733
0.128356	-0.981019
0.0797596	-1.4425
0.0797596	0.154202
0.0477036	-2.22168
0.0477036	-0.0345589
0.0477036	0.66538
0.0152312	0.552665
0.0502509	0.00956954
0.0502509	-1.43114
0.0502509	-1.69449
0.0502509	-1.26605
0.0502509	-0.428276
0.243896	0.317196
0.243896	1.80857
0.274786	1.78283
0.14164	-1.34254
0.14164	-1.81287
0.14164	0.0869066
0.14164	0.917073
0.274786	-0.976707
0.274786	0.148279
0.274786	-0.175629
0.274786	-0.561268
0.138786	2.0458
0.138786	1.35135
-0.0854333	0.243432
-0.0854333	0.249974
0.0911694	-0.0649718
0.0911694	1.70797
0.0941698	1.18319
0.0941698	1.47253
0.0941698	0.850949
0.235122	2.50754
0.235122	1.72519
0.235122	0.421492
0.235122	0.8881
0.235122	2.68404
0.235122	0.855498
0.235122	0.791772

## Sheet: Figure4C_raw
Fluc_change_P1	I_change_P1	Fluc_change_P2	I_change_P2	Fluc_change_P3	I_change_P3	Fluc_change_P4	I_change_P4	Fluc_change_P5	I_change_P5	Fluc_change_P6	I_change_P6	Fluc_change_P7	I_change_P7	Fluc_change_P8	I_change_P8	Fluc_change_P9	I_change_P9	Fluc_change_P10	I_change_P10	Fluc_change_P11	I_change_P11	Fluc_change_P12	I_change_P12	Fluc_change_P13	I_change_P13	Fluc_change_P14	I_change_P14	Fluc_change_P15	I_change_P15	Fluc_change_P16	I_change_P16	Fluc_change_P17	I_change_P17	Fluc_change_P18	I_change_P18	Fluc_change_P19	I_change_P19	Fluc_change_P20	I_change_P20	Fluc_change_P21	I_change_P21	Fluc_change_P22	I_change_P22	Fluc_change_P23	I_change_P23	Fluc_change_P24	I_change_P24	Fluc_change_P25	I_change_P25
1.37814	0.356898	1.37814	0.356898	1.37814	0.356898	1.37814	0.356898	1.37814	0.356898	1.37814	0.356898	1.37814	0.356898	1.37814	0.356898	1.37814	0.356898	1.37814	0.356898	1.37814	0.356898	1.37814	0.356898	1.98961	0.517452	1.98961	0.517452	1.98961	0.517452	1.98961	0.517452	1.98961	0.517452	1.98961	0.517452	1.98961	0.517452	1.98961	0.517452	1.98961	0.517452	1.98961	0.517452	1.98961	0.517452	1.98961	0.517452	0.157325	-0.288294
-0.804831	0.563935	-0.804831	0.563935	-0.804831	0.563935	-0.804831	0.563935	-0.804831	0.563935	-0.804831	0.563935	-0.804831	0.563935	-0.804831	0.563935	-0.804831	0.563935	-0.804831	0.563935	-0.804831	0.563935	-0.804831	0.563935	1.07986	0.461628	1.07986	0.461628	1.07986	0.461628	1.07986	0.461628	1.07986	0.461628	1.07986	0.461628	1.07986	0.461628	1.07986	0.461628	1.07986	0.461628	1.07986	0.461628	1.07986	0.461628	1.07986	0.461628	2.82681	0.856554
1.2856	0.913771	1.2856	0.913771	1.2856	0.913771	1.2856	0.913771	1.2856	0.913771	1.2856	0.913771	1.2856	0.913771	1.2856	0.913771	1.2856	0.913771	1.2856	0.913771	1.2856	0.913771	1.2856	0.913771	3.86095	2.30943	3.86095	2.30943	3.86095	2.30943	3.86095	2.30943	3.86095	2.30943	3.86095	2.30943	3.86095	2.30943	3.86095	2.30943	3.86095	2.30943	3.86095	2.30943	3.86095	2.30943	3.86095	2.30943	11.8277	2.50738
0.194969	0.371958	0.194969	0.371958	0.194969	0.371958	0.194969	0.371958	0.194969	0.371958	0.194969	0.371958	0.194969	0.371958	0.194969	0.371958	0.194969	0.371958	0.194969	0.371958	0.194969	0.371958	0.194969	0.371958	0.772206	0.324736	0.772206	0.324736	0.772206	0.324736	0.772206	0.324736	0.772206	0.324736	0.772206	0.324736	0.772206	0.324736	0.772206	0.324736	0.772206	0.324736	0.772206	0.324736	0.772206	0.324736	0.772206	0.324736	0.240314	-1.15375
3.8854	1.48218	3.8854	1.48218	3.8854	1.48218	3.8854	1.48218	3.8854	1.48218	3.8854	1.48218	3.8854	1.48218	3.8854	1.48218	3.8854	1.48218	3.8854	1.48218	3.8854	1.48218	3.8854	1.48218	5.72075	2.0001	5.72075	2.0001	5.72075	2.0001	5.72075	2.0001	5.72075	2.0001	5.72075	2.0001	5.72075	2.0001	5.72075	2.0001	5.72075	2.0001	5.72075	2.0001	5.72075	2.0001	5.72075	2.0001	2.18598	0.232089
-0.861045	-0.871875	-0.861045	-0.871875	-0.861045	-0.871875	-0.861045	-0.871875	-0.861045	-0.871875	-0.861045	-0.871875	-0.861045	-0.871875	-0.861045	-0.871875	-0.861045	-0.871875	-0.861045	-0.871875	-0.861045	-0.871875	-0.861045	-0.871875	0.0819144	-0.563279	0.0819144	-0.563279	0.0819144	-0.563279	0.0819144	-0.563279	0.0819144	-0.563279	0.0819144	-0.563279	0.0819144	-0.563279	0.0819144	-0.563279	0.0819144	-0.563279	0.0819144	-0.563279	0.0819144	-0.563279	0.0819144	-0.563279	3.06734	0.383413
-2.02586	-0.546618	-2.02586	-0.546618	-2.02586	-0.546618	-2.02586	-0.546618	-2.02586	-0.546618	-2.02586	-0.546618	-2.02586	-0.546618	-2.02586	-0.546618	-2.02586	-0.546618	-2.02586	-0.546618	-2.02586	-0.546618	-2.02586	-0.546618	-2.16058	-0.786209	-2.16058	-0.786209	-2.16058	-0.786209	-2.16058	-0.786209	-2.16058	-0.786209	-2.16058	-0.786209	-2.16058	-0.786209	-2.16058	-0.786209	-2.16058	-0.786209	-2.16058	-0.786209	-2.16058	-0.786209	-2.16058	-0.786209	1.00666	0.017253
3.6486	2.25449	3.6486	2.25449	3.6486	2.25449	3.6486	2.25449	3.6486	2.25449	3.6486	2.25449	3.6486	2.25449	3.6486	2.25449	3.6486	2.25449	3.6486	2.25449	3.6486	2.25449	3.6486	2.25449	5.49682	2.76626	5.49682	2.76626	5.49682	2.76626	5.49682	2.76626	5.49682	2.76626	5.49682	2.76626	5.49682	2.76626	5.49682	2.76626	5.49682	2.76626	5.49682	2.76626	5.49682	2.76626	5.49682	2.76626	-0.756952	-0.0467335
-2.18105	-0.952151	-2.18105	-0.952151	-2.18105	-0.952151	-2.18105	-0.952151	-2.18105	-0.952151	-2.18105	-0.952151	-2.18105	-0.952151	-2.18105	-0.952151	-2.18105	-0.952151	-2.18105	-0.952151	-2.18105	-0.952151	-2.18105	-0.952151	0.259632	0.00677202	0.259632	0.00677202	0.259632	0.00677202	0.259632	0.00677202	0.259632	0.00677202	0.259632	0.00677202	0.259632	0.00677202	0.259632	0.00677202	0.259632	0.00677202	0.259632	0.00677202	0.259632	0.00677202	0.259632	0.00677202	1.66937	-0.195295
-0.43192	-0.227519	-0.43192	-0.227519	-0.43192	-0.227519	-0.43192	-0.227519	-0.43192	-0.227519	-0.43192	-0.227519	-0.43192	-0.227519	-0.43192	-0.227519	-0.43192	-0.227519	-0.43192	-0.227519	-0.43192	-0.227519	-0.43192	-0.227519	1.92001	-0.0279617	1.92001	-0.0279617	1.92001	-0.0279617	1.92001	-0.0279617	1.92001	-0.0279617	1.92001	-0.0279617	1.92001	-0.0279617	1.92001	-0.0279617	1.92001	-0.0279617	1.92001	-0.0279617	1.92001	-0.0279617	1.92001	-0.0279617	4.03907	0.734478
4.86152	1.78559	4.86152	1.78559	4.86152	1.78559	4.86152	1.78559	4.86152	1.78559	4.86152	1.78559	4.86152	1.78559	4.86152	1.78559	4.86152	1.78559	4.86152	1.78559	4.86152	1.78559	4.86152	1.78559	3.22611	2.17367	3.22611	2.17367	3.22611	2.17367	3.22611	2.17367	3.22611	2.17367	3.22611	2.17367	3.22611	2.17367	3.22611	2.17367	3.22611	2.17367	3.22611	2.17367	3.22611	2.17367	3.22611	2.17367	0.946851	1.07618
2.31933	1.93524	2.31933	1.93524	2.31933	1.93524	2.31933	1.93524	2.31933	1.93524	2.31933	1.93524	2.31933	1.93524	2.31933	1.93524	2.31933	1.93524	2.31933	1.93524	2.31933	1.93524	2.31933	1.93524	6.19021	3.94312	6.19021	3.94312	6.19021	3.94312	6.19021	3.94312	6.19021	3.94312	6.19021	3.94312	6.19021	3.94312	6.19021	3.94312	6.19021	3.94312	6.19021	3.94312	6.19021	3.94312	6.19021	3.94312	10.9984	2.35207
-1.12406	-2.75797	-1.12406	-2.75797	-1.12406	-2.75797	-1.12406	-2.75797	-1.12406	-2.75797	-1.12406	-2.75797	-1.12406	-2.75797	-1.12406	-2.75797	-1.12406	-2.75797	-1.12406	-2.75797	-1.12406	-2.75797	-1.12406	-2.75797	-0.616805	-2.40746	-0.616805	-2.40746	-0.616805	-2.40746	-0.616805	-2.40746	-0.616805	-2.40746	-0.616805	-2.40746	-0.616805	-2.40746	-0.616805	-2.40746	-0.616805	-2.40746	-0.616805	-2.40746	-0.616805	-2.40746	-0.616805	-2.40746	4.58418	-0.647992
0.114793	-1.0226	0.114793	-1.0226	0.114793	-1.0226	0.114793	-1.0226	0.114793	-1.0226	0.114793	-1.0226	0.114793	-1.0226	0.114793	-1.0226	0.114793	-1.0226	0.114793	-1.0226	0.114793	-1.0226	0.114793	-1.0226	-1.4819	-0.906626	-1.4819	-0.906626	-1.4819	-0.906626	-1.4819	-0.906626	-1.4819	-0.906626	-1.4819	-0.906626	-1.4819	-0.906626	-1.4819	-0.906626	-1.4819	-0.906626	-1.4819	-0.906626	-1.4819	-0.906626	-1.4819	-0.906626	-2.92195	-0.354814
7.89653	3.53174	7.89653	3.53174	7.89653	3.53174	7.89653	3.53174	7.89653	3.53174	7.89653	3.53174	7.89653	3.53174	7.89653	3.53174	7.89653	3.53174	7.89653	3.53174	7.89653	3.53174	7.89653	3.53174	7.94033	4.46294	7.94033	4.46294	7.94033	4.46294	7.94033	4.46294	7.94033	4.46294	7.94033	4.46294	7.94033	4.46294	7.94033	4.46294	7.94033	4.46294	7.94033	4.46294	7.94033	4.46294	7.94033	4.46294	8.7499	1.54473
0.95178	1.01298	0.95178	1.01298	0.95178	1.01298	0.95178	1.01298	0.95178	1.01298	0.95178	1.01298	0.95178	1.01298	0.95178	1.01298	0.95178	1.01298	0.95178	1.01298	0.95178	1.01298	0.95178	1.01298	0.985114	2.12894	0.985114	2.12894	0.985114	2.12894	0.985114	2.12894	0.985114	2.12894	0.985114	2.12894	0.985114	2.12894	0.985114	2.12894	0.985114	2.12894	0.985114	2.12894	0.985114	2.12894	0.985114	2.12894	3.33429	2.3649
-0.626039	0.55431	-0.626039	0.55431	-0.626039	0.55431	-0.626039	0.55431	-0.626039	0.55431	-0.626039	0.55431	-0.626039	0.55431	-0.626039	0.55431	-0.626039	0.55431	-0.626039	0.55431	-0.626039	0.55431	-0.626039	0.55431	2.3058	0.944731	2.3058	0.944731	2.3058	0.944731	2.3058	0.944731	2.3058	0.944731	2.3058	0.944731	2.3058	0.944731	2.3058	0.944731	2.3058	0.944731	2.3058	0.944731	2.3058	0.944731	2.3058	0.944731	9.27176	0.0399171
-0.51409	0.673889	-0.51409	0.673889	-0.51409	0.673889	-0.51409	0.673889	-0.51409	0.673889	-0.51409	0.673889	-0.51409	0.673889	-0.51409	0.673889	-0.51409	0.673889	-0.51409	0.673889	-0.51409	0.673889	-0.51409	0.673889	0.302743	-0.148724	0.302743	-0.148724	0.302743	-0.148724	0.302743	-0.148724	0.302743	-0.148724	0.302743	-0.148724	0.302743	-0.148724	0.302743	-0.148724	0.302743	-0.148724	0.302743	-0.148724	0.302743	-0.148724	0.302743	-0.148724	-3.2811	0.966629
9.71429	-0.610872	9.71429	-0.610872	9.71429	-0.610872	9.71429	-0.610872	9.71429	-0.610872	9.71429	-0.610872	9.71429	-0.610872	9.71429	-0.610872	9.71429	-0.610872	9.71429	-0.610872	9.71429	-0.610872	9.71429	-0.610872	8.92521	1.53158	8.92521	1.53158	8.92521	1.53158	8.92521	1.53158	8.92521	1.53158	8.92521	1.53158	8.92521	1.53158	8.92521	1.53158	8.92521	1.53158	8.92521	1.53158	8.92521	1.53158	8.92521	1.53158	11.788	0.00861164
-0.642417	0.779344	-0.642417	0.779344	-0.642417	0.779344	-0.642417	0.779344	-0.642417	0.779344	-0.642417	0.779344	-0.642417	0.779344	-0.642417	0.779344	-0.642417	0.779344	-0.642417	0.779344	-0.642417	0.779344	-0.642417	0.779344	2.70779	-0.0512245	2.70779	-0.0512245	2.70779	-0.0512245	2.70779	-0.0512245	2.70779	-0.0512245	2.70779	-0.0512245	2.70779	-0.0512245	2.70779	-0.0512245	2.70779	-0.0512245	2.70779	-0.0512245	2.70779	-0.0512245	2.70779	-0.0512245	2.92514	1.98845
[truncated: 750 more columns]

## Sheet: Figure4C_correlations
CorrCoef	pvalue
0.524461	0.105226
0.524461	0.105226
0.524461	0.105226
0.524461	0.105226
0.524461	0.105226
0.524461	0.105226
0.524461	0.105226
0.524461	0.105226
0.524461	0.105226
0.524461	0.105226
0.524461	0.105226
0.524461	0.105226
0.807094	0.000296223
0.807094	0.000296223
0.807094	0.000296223
0.807094	0.000296223
0.807094	0.000296223
0.807094	0.000296223
0.807094	0.000296223
0.807094	0.000296223
0.807094	0.000296223
0.807094	0.000296223
0.807094	0.000296223
0.807094	0.000296223
0.435153	0.141449
0.435153	0.141449
0.435153	0.141449
0.435153	0.141449
0.435153	0.141449
0.435153	0.141449
0.435153	0.141449
0.435153	0.141449
0.435153	0.141449
0.435153	0.141449
0.435153	0.141449
0.435153	0.141449
0.435153	0.141449
0.435153	0.141449
0.435153	0.141449
0.435153	0.141449
0.435153	0.141449
0.435153	0.141449
0.435153	0.141449
0.152663	0.660429
0.152663	0.660429
0.152663	0.660429
0.152663	0.660429
0.152663	0.660429
0.152663	0.660429
0.152663	0.660429
0.152663	0.660429
0.152663	0.660429
0.152663	0.660429
0.152663	0.660429
0.152663	0.660429
0.152663	0.660429
0.152663	0.660429
0.152663	0.660429
0.152663	0.660429
0.135673	0.660429
0.135673	0.660429
0.135673	0.660429
0.135673	0.660429
0.135673	0.660429
0.135673	0.660429
0.135673	0.660429
0.135673	0.660429
0.135673	0.660429
0.135673	0.660429
0.135673	0.660429
0.135673	0.660429
0.135673	0.660429
0.197404	0.604134
0.197404	0.604134
0.197404	0.604134
0.197404	0.604134
0.197404	0.604134
0.197404	0.604134
0.197404	0.604134
0.197404	0.604134
0.197404	0.604134
0.197404	0.604134
0.197404	0.604134
0.197404	0.604134
0.197404	0.604134
0.288195	0.429301
0.288195	0.429301
0.288195	0.429301
0.288195	0.429301
0.288195	0.429301
0.288195	0.429301
0.288195	0.429301
0.288195	0.429301
0.288195	0.429301
0.288195	0.429301
0.288195	0.429301
0.288195	0.429301
0.288195	0.429301
0.288195	0.429301
0.288195	0.429301
0.083343	0.726841
0.083343	0.726841
0.083343	0.726841
0.083343	0.726841
0.083343	0.726841
0.083343	0.726841
0.083343	0.726841
0.083343	0.726841
0.464661	0.133344
0.464661	0.133344
0.464661	0.133344
0.464661	0.133344
0.464661	0.133344
0.491109	0.105226
0.491109	0.105226
0.491109	0.105226
0.491109	0.105226
0.491109	0.105226
0.491109	0.105226
0.491109	0.105226
-0.109567	0.67429
-0.109567	0.67429
-0.109567	0.67429
-0.109567	0.67429
-0.109567	0.67429
-0.109567	0.67429
-0.109567	0.67429
-0.109567	0.67429
-0.109567	0.67429
-0.109567	0.67429
-0.109567	0.67429
-0.109567	0.67429
-0.109567	0.67429
-0.127311	0.660429
-0.127311	0.660429
-0.127311	0.660429
-0.127311	0.660429
-0.127311	0.660429
-0.127311	0.660429
-0.127311	0.660429
-0.127311	0.660429
-0.127311	0.660429
-0.127311	0.660429
0.644699	0.0245649
0.644699	0.0245649
0.644699	0.0245649
0.644699	0.0245649
0.644699	0.0245649
0.499215	0.105226
0.499215	0.105226
0.499215	0.105226
0.499215	0.105226
0.499215	0.105226
0.499215	0.105226
0.499215	0.105226
0.499215	0.105226
0.499215	0.105226
0.499215	0.105226
0.499215	0.105226
0.499215	0.105226
0.499215	0.105226
0.499215	0.105226
0.499215	0.105226
0.499215	0.105226
0.499215	0.105226
0.499215	0.105226
0.19222	0.604134
0.19222	0.604134
0.19222	0.604134
0.19222	0.604134
0.19222	0.604134
0.19222	0.604134
0.19222	0.604134
0.19222	0.604134
0.19222	0.604134
0.19222	0.604134
0.19222	0.604134
0.19222	0.604134
0.19222	0.604134
0.19222	0.604134
0.19222	0.604134
0.19222	0.604134
0.19222	0.604134
0.19222	0.604134
0.19222	0.604134
0.19222	0.604134
0.19222	0.604134
0.404283	0.182408
0.404283	0.182408
0.404283	0.182408
0.404283	0.182408
0.404283	0.182408
0.404283	0.182408
0.404283	0.182408
0.216992	0.604134
0.216992	0.604134
0.216992	0.604134
0.216992	0.604134
0.216992	0.604134
0.216992	0.604134
0.524461	0.105226
0.524461	0.105226
0.524461	0.105226
0.524461	0.105226
0.524461	0.105226
0.524461	0.105226
0.524461	0.105226
0.524461	0.105226
0.524461	0.105226
0.524461	0.105226
0.524461	0.105226
0.524461	0.105226
0.807094	0.000296223
0.807094	0.000296223
0.807094	0.000296223
0.807094	0.000296223
0.807094	0.000296223
0.807094	0.000296223
0.807094	0.000296223
0.807094	0.000296223
0.807094	0.000296223
0.807094	0.000296223
0.807094	0.000296223
0.435153	0.141449
0.435153	0.141449
0.435153	0.141449
0.435153	0.141449
0.435153	0.141449
0.435153	0.141449
0.435153	0.141449
0.435153	0.141449
0.435153	0.141449
0.435153	0.141449
0.435153	0.141449
0.435153	0.141449
0.435153	0.141449
0.435153	0.141449
0.435153	0.141449
0.435153	0.141449
0.435153	0.141449
0.435153	0.141449
0.435153	0.141449
0.435153	0.141449
0.152663	0.660429
0.152663	0.660429
0.152663	0.660429
0.152663	0.660429
0.152663	0.660429
0.152663	0.660429
0.152663	0.660429
0.152663	0.660429
0.152663	0.660429
0.152663	0.660429
0.152663	0.660429
0.152663	0.660429
0.152663	0.660429
0.152663	0.660429
0.152663	0.660429
0.135673	0.660429
0.135673	0.660429
0.135673	0.660429
0.135673	0.660429
0.135673	0.660429
0.135673	0.660429
0.135673	0.660429
0.135673	0.660429
0.135673	0.660429
0.135673	0.660429
0.135673	0.660429
0.135673	0.660429
0.135673	0.660429
0.135673	0.660429
0.197404	0.604134
0.197404	0.604134
0.197404	0.604134
0.197404	0.604134
0.197404	0.604134
0.197404	0.604134
0.197404	0.604134
0.197404	0.604134
0.197404	0.604134
0.197404	0.604134
0.197404	0.604134
0.197404	0.604134
0.288195	0.429301
0.288195	0.429301
0.288195	0.429301
0.288195	0.429301
0.288195	0.429301
0.288195	0.429301
0.288195	0.429301
0.288195	0.429301
0.288195	0.429301
0.288195	0.429301
0.288195	0.429301
0.288195	0.429301
0.288195	0.429301
0.288195	0.429301
0.288195	0.429301
0.288195	0.429301
0.288195	0.429301
0.288195	0.429301
0.288195	0.429301
0.083343	0.726841
0.083343	0.726841
0.083343	0.726841
0.083343	0.726841
0.083343	0.726841
0.083343	0.726841
0.083343	0.726841
0.083343	0.726841
0.083343	0.726841
0.464661	0.133344
0.464661	0.133344
0.464661	0.133344
0.464661	0.133344
0.464661	0.133344
0.464661	0.133344
0.491109	0.105226
0.491109	0.105226
0.491109	0.105226
0.491109	0.105226
0.491109	0.105226
0.491109	0.105226
-0.109567	0.67429
-0.109567	0.67429
-0.109567	0.67429
-0.109567	0.67429
-0.109567	0.67429
-0.109567	0.67429
-0.109567	0.67429
-0.109567	0.67429
-0.109567	0.67429
-0.109567	0.67429
-0.109567	0.67429
-0.127311	0.660429
-0.127311	0.660429
-0.127311	0.660429
-0.127311	0.660429
-0.127311	0.660429
-0.127311	0.660429
-0.127311	0.660429
-0.127311	0.660429
-0.127311	0.660429
-0.127311	0.660429
-0.127311	0.660429
-0.127311	0.660429
-0.127311	0.660429
-0.127311	0.660429
-0.127311	0.660429
0.644699	0.0245649
0.644699	0.0245649
0.644699	0.0245649
0.644699	0.0245649
0.644699	0.0245649
0.644699	0.0245649
0.644699	0.0245649
0.499215	0.105226
0.499215	0.105226
0.499215	0.105226
0.499215	0.105226
0.499215	0.105226
0.499215	0.105226
0.499215	0.105226
0.499215	0.105226
0.499215	0.105226
0.499215	0.105226
0.499215	0.105226
0.499215	0.105226
0.499215	0.105226
0.499215	0.105226
0.499215	0.105226
0.499215	0.105226
0.19222	0.604134
0.19222	0.604134
0.19222	0.604134
0.19222	0.604134
0.19222	0.604134
0.19222	0.604134
0.19222	0.604134
0.19222	0.604134
0.19222	0.604134
0.19222	0.604134
0.19222	0.604134
0.404283	0.182408
0.404283	0.182408
0.404283	0.182408
0.404283	0.182408
0.404283	0.182408
0.404283	0.182408
0.216992	0.604134
0.216992	0.604134
0.216992	0.604134
0.216992	0.604134
0.216992	0.604134
0.216992	0.604134
0.216992	0.604134
0.216992	0.604134
0.216992	0.604134
0.216992	0.604134

## Sheet: Figure4D_raw
GSF_WR	GSF_SD	GSF_PRN
2.25404	2.59748	2.62523
1.19936	1.16988	2.00114
1.29861	3.39927	2.43699
1.36639	1.93894	1.79044
1.27615	1.77909	1.41206
2.02244	2.1978	1.43659
1.47496	1.35908	1.56062
2.3282	2.93588	2.44387
2.44299	2.58855	2.41167
2.61422	3.01201	2.94291
1.13833	2.1025	2.08214
1.26657	3.40978	2.65171
2.76117	2.2867	2.65521
3.01493	2.96937	3.61023
1.7201	4.21251	4.3089
1.83623	2.98331	2.66236
1.84709	2.36466	2.18834
1.68228	1.79575	2.54739
2.52634	2.81472	2.86676
1.63071	2.33971	1.81186

## Sheet: Figure4E_correlations
CorrCoef_WR	pvalue_WR	CorrCoef_SD	pvalue_SD	CorrCoef_PRN	pvalue_PRN
0.446758	5.63364e-12	0.506223	2.78751e-05	0.481026	1.51311e-07
0.275933	0.00153073	0.419206	1.30445e-08	0.330198	0.00229264
0.334183	1.22773e-08	0.391004	9.44894e-06	0.365489	0.000103817
0.283634	0.000107397	0.355307	0.0178686	0.336212	8.72039e-06
0.301831	0.0168003	0.324533	0.00075377	0.33488	0.000133107
0.320927	6.80982e-05	0.419135	2.19876e-08	0.366212	0.0339048
0.289161	0.0209094	0.311866	0.00581273	0.315053	0.002905
0.405641	4.59904e-07	0.540846	1.41855e-13	0.471035	1.01534e-08
0.295866	0.000586575	0.365733	0.000713248	0.346343	0.0014021
0.386433	0.000234206	0.51141	1.83952e-14	0.455413	4.69722e-09
0.35532	1.09421e-07	0.470381	7.54063e-12	0.459763	0.00774522
0.359136	3.91727e-07	0.477327	6.47148e-11	0.4526	2.25039e-08
0.297117	0.000124802	0.452003	2.62447e-07	0.344426	0.0462016
0.348713	5.53149e-06	0.534426	5.29068e-21	0.455506	0.0128386
0.313232	9.44261e-07	0.480629	1.29198e-09	0.428559	0.0195606
0.213817	0.0992412	0.43193	2.11255e-05	0.347883	0.0054288
0.340288	0.0012646	0.49993	3.59932e-06	0.472625	0.0371391
0.319173	0.0156614	0.291762	0.072796	0.353302	0.00111937
0.379402	0.000766639	0.465578	0.000254166	0.452159	0.0351393
0.280355	0.0322353	0.423775	0.000200056	0.3646	0.0616671
0.404196	8.48225e-11	0.573328	1.11537e-12	0.501798	2.22385e-12
0.414038	1.80637e-10	0.623934	2.84458e-29	0.514492	2.11705e-08
0.38895	9.10847e-05	0.533076	3.14879e-12	0.472917	8.98979e-08
0.441865	3.37634e-15	0.585392	1.49771e-27	0.513487	2.79504e-13
0.410247	6.02418e-06	0.543852	4.72097e-14	0.482985	1.41214e-14
0.447205	0.000307307	0.544602	6.46065e-21	0.556358	6.98225e-17
0.459128	3.54937e-10	0.648505	1.8468e-39	0.587264	9.59486e-25
0.388157	3.26859e-07	0.572755	1.95805e-19	0.516724	0.000145828
0.358993	7.95509e-06	0.556353	6.65098e-21	0.478274	1.09691e-08
0.30861	2.25643e-07	0.418876	3.33756e-08	0.30979	0.022572
0.391224	6.27717e-07	0.529253	2.36758e-15	0.451167	3.98076e-05
0.429053	1.71148e-08	0.521397	7.15471e-20	0.481982	1.97832e-17
0.405953	0.00134557	0.507963	2.59901e-05	0.479254	4.88493e-08
0.419078	2.23598e-05	0.605124	2.71057e-25	0.50902	1.4469e-07
0.429751	3.91431e-08	0.565629	4.51031e-18	0.488156	2.84215e-10
0.472082	1.03562e-10	0.579511	2.16513e-18	0.53329	2.20713e-13
0.342052	0.00167246	0.474283	1.38499e-07	0.391458	0.00314204
0.485096	2.76302e-16	0.587827	6.61715e-28	0.512392	2.68244e-20
0.440508	8.46187e-11	0.564735	1.44359e-19	0.47209	1.31591e-10
0.413743	1.63173e-08	0.462498	1.99131e-08	0.416402	1.72839e-12
0.46755	8.19155e-09	0.627867	5.0934e-36	0.539565	2.61247e-07
0.423305	3.80657e-05	0.544282	4.87899e-16	0.473563	9.94353e-12
0.331224	0.0068746	0.446287	5.0695e-06	0.356734	1.89615e-08
0.408185	9.28086e-07	0.551486	0.0292902	0.570473	1.27532e-18
0.482713	3.45132e-08	0.655253	7.77103e-15	0.611661	1.63968e-16
0.421864	3.43308e-06	0.526711	5.77925e-09	0.491956	9.70595e-08
0.250959	0.0456499	0.379276	0.000317047	0.287982	0.000250795
0.330752	1.00084e-05	0.406517	1.50597e-07	0.341853	0.0534654
0.423953	0.00322898	0.660067	6.33647e-20	0.550989	4.96705e-08
0.46461	6.91541e-05	0.643119	5.73468e-23	0.568077	5.11122e-11
0.275599	0.0348728	0.354632	0.00865671	0.316943	0.00425617
0.340659	0.00594352	0.49904	5.23566e-12	0.439676	8.50682e-05
0.251007	0.01766	0.388795	0.00218175	0.318649	0.00370397
0.307215	0.0252784	0.475127	0.0033601	0.403718	0.000229516
0.421764	8.14232e-09	0.629024	3.73401e-37	0.529279	1.07138e-15
0.429655	2.41314e-12	0.637536	9.32928e-41	0.539743	1.17521e-09
0.410672	3.57642e-08	0.614575	2.52876e-39	0.499791	5.80689e-15
0.452226	0.00513379	0.547394	4.01816e-15	0.513721	5.00793e-07
0.471231	4.77905e-19	0.663421	3.05595e-41	0.578278	5.46691e-10
0.275105	0.024968	0.404842	0.000258707	0.405943	9.56393e-09
0.376618	9.65817e-08	0.467293	0.00456339	0.45983	1.03654e-09
0.3494	1.76558e-06	0.456302	0.038791	0.424367	1.30101e-12
0.392275	0.000493014	0.460285	0.000384898	0.438976	1.96298e-10
0.377491	1.03379e-05	0.541187	3.77581e-13	0.465278	1.23183e-07
0.360761	0.00165478	0.474664	0.00341988	0.428353	2.28435e-06
0.330214	0.000136005	0.448637	4.36014e-09	0.394094	2.8098e-08
0.411949	3.83051e-09	0.558711	2.9861e-25	0.489322	4.4702e-10
0.326473	8.02625e-09	0.391361	0.00220695	0.398634	8.27237e-09
0.373595	0.000177556	0.435014	4.63406e-06	0.456661	5.26274e-13
0.414116	2.14729e-05	0.475495	3.65606e-05	0.443455	0.0105298
0.416151	6.4063e-09	0.591068	2.41341e-25	0.514666	2.55305e-19
0.423118	2.84304e-13	0.573759	3.98739e-13	0.489483	6.62272e-10
0.369904	6.91727e-05	0.569884	3.12736e-21	0.484878	5.06187e-09
0.430819	2.41774e-08	0.638351	2.23005e-26	0.5568	3.37224e-11
0.420588	1.60845e-09	0.582738	4.49951e-22	0.53527	2.57103e-15
0.375916	0.000141275	0.545574	1.3227e-13	0.503281	1.50303e-12
0.405135	3.69993e-06	0.539458	3.12633e-07	0.474837	0.0359213
0.404149	2.01747e-08	0.586429	5.61206e-14	0.474899	0.0168729
0.431618	5.44054e-10	0.561787	6.0139e-15	0.480209	1.40592e-06
0.348737	2.92209e-05	0.534824	2.10128e-20	0.430546	1.71914e-08
0.399424	0.00131959	0.526143	1.29059e-06	0.442146	0.00152442
0.458894	6.0177e-12	0.52057	4.3081e-16	0.520455	5.55975e-18
0.417048	7.90254e-06	0.477508	2.91769e-08	0.41488	1.44094e-08
0.466396	8.69045e-15	0.525125	5.17038e-06	0.49812	1.45948e-09
0.495724	3.14724e-16	0.54499	1.04853e-20	0.551772	1.73269e-23
0.367444	1.64257e-06	0.517181	4.69561e-07	0.404872	1.11294e-05
0.440244	7.7278e-08	0.59175	9.93951e-09	0.488413	5.94339e-09
0.357657	1.13022e-06	0.468276	1.20157e-05	0.424736	6.37749e-05
0.447238	1.24542e-07	0.579773	1.68501e-05	0.560391	4.1553e-13
0.510744	1.48129e-19	0.603998	0.00102643	0.599487	2.43394e-10
0.221225	0.0988223	0.13535	0.10432	0.200259	0.0414759
0.147275	0.0926294	0.114595	0.126632	0.110952	0.139153
0.282247	0.015834	0.305344	0.00759786	0.286428	0.00243172
0.412175	1.45318e-06	0.54995	3.98917e-26	0.476165	1.20277e-10
0.52094	1.3848e-08	0.637851	2.63896e-36	0.594511	1.50761e-34
0.443173	6.47835e-08	0.529567	9.85256e-07	0.507903	4.81101e-09
0.502026	1.10934e-09	0.627929	1.94457e-21	0.567657	2.62263e-07
0.455395	0.000144826	0.551611	1.45734e-10	0.521833	4.23327e-14
0.342073	0.00108016	0.364028	2.69598e-10	0.377198	0.000974421
0.379512	0.0120289	0.391477	1.34453e-06	0.396343	5.94293e-09
0.390355	5.98183e-09	0.391218	6.73004e-09	0.350378	1.13951e-05
0.421732	5.52912e-08	0.45703	2.95382e-08	0.410145	3.72616e-06
0.423657	2.08914e-09	0.461519	1.62216e-06	0.442402	1.54818e-08
0.257941	0.00651465	0.340227	0.00495523	0.298934	0.00136345
0.343836	1.88184e-05	0.457204	1.90735e-09	0.384111	0.00167527
0.238714	0.0632884	0.194678	0.055653	0.190389	0.0549677
0.251299	0.0525935	0.218178	0.0970969	0.217219	0.116218
0.396969	1.36455e-06	0.371897	6.02358e-05	0.410657	3.30457e-06
0.14419	0.0623668	0.184939	0.182382	0.20302	0.0563636
0.227521	0.0217125	0.330879	0.0495255	0.259072	0.00451504
0.184302	0.119836	0.278489	0.000325868	0.27863	0.0265985
0.124318	0.0865923	0.186905	0.106277	0.213336	0.0517795
0.283687	0.0116461	0.324976	0.0438572	0.208455	0.126768
0.205706	0.00869881	0.284384	0.0506191	0.275798	0.00182503
0.207915	0.0809651	0.178796	0.123284	0.236441	0.0471064
0.301144	9.4322e-07	0.34184	0.000345278	0.34198	0.00139852
0.199247	0.0812934	0.216961	0.0417171	0.278063	0.00799876
0.22439	0.0564841	0.268089	0.0611814	0.333491	0.000866944
0.194766	0.0788382	0.306358	0.0280329	0.338752	0.00683197
0.323192	0.00524232	0.400317	0.04614	0.443879	0.00283189
0.342278	0.0135024	0.481395	0.000278049	0.417925	0.00140511
0.397853	0.000259237	0.476093	1.25419e-05	0.441479	9.72383e-06
0.401252	3.30142e-06	0.414707	4.45689e-08	0.458886	1.93735e-09
0.407466	3.42816e-09	0.402519	0.00355362	0.417443	2.83343e-07
0.403233	4.8387e-10	0.473113	3.25763e-06	0.471613	2.4899e-06
0.406977	2.28783e-11	0.468636	0.000201933	0.482023	5.8885e-16
0.433429	4.69444e-11	0.456318	4.72764e-07	0.416721	4.46024e-05
0.410998	6.62286e-10	0.523187	8.65695e-05	0.41467	0.0135467
0.37645	0.000268741	0.42878	0.0155461	0.386891	0.000190911
0.478022	4.16907e-08	0.593677	8.81943e-25	0.566356	9.23441e-25
0.480357	2.08364e-20	0.588126	1.13378e-14	0.524631	2.29396e-14
0.413175	5.32195e-12	0.484931	3.12394e-12	0.439354	0.000852741
0.425051	3.38907e-10	0.477028	5.65469e-05	0.40732	0.000488789
0.233799	0.0584913	0.26682	0.0401055	0.26706	0.0270813
0.35408	0.000458334	0.467794	0.00201847	0.410564	8.78923e-05
0.363499	1.80502e-07	0.338419	0.00988454	0.378291	6.03724e-07
0.37879	6.80071e-06	0.388993	6.76784e-06	0.436386	1.49262e-11
0.355177	3.75838e-07	0.33857	0.00832856	0.383941	1.13764e-05
0.373386	2.59378e-09	0.442163	9.45261e-11	0.379071	0.000597783
0.373553	4.31503e-10	0.393692	2.08971e-06	0.336421	2.23849e-07
0.359108	2.75524e-05	0.351461	4.78227e-06	0.331241	0.000674273
0.331468	0.0244549	0.330597	0.00268448	0.310236	0.0175147
0.350739	0.00207824	0.343645	0.0140231	0.336805	0.0627041
0.207283	0.106137	0.313356	0.00651756	0.208199	0.0226535
0.364564	0.0143687	0.447444	4.67001e-07	0.412218	0.00141146
0.379838	0.019544	0.531334	9.8865e-09	0.449455	8.70848e-12
0.236153	0.072875	0.178658	0.0773345	0.201556	0.0434247
0.294745	0.00930716	0.214065	0.0934347	0.24846	0.0535949
0.22405	0.090653	0.379311	0.00186018	0.270965	0.0767381
0.343587	0.0172788	0.461383	0.000159353	0.38694	7.54821e-06
0.347957	0.00256077	0.420491	1.65885e-06	0.330689	0.048731
0.261157	0.0218119	0.383182	0.0389669	0.279109	0.0013204
0.354803	0.000168871	0.450899	2.26246e-07	0.381198	0.0041055
0.0761601	0.153262	0.319171	0.0511105	0.14726	0.119087
0.144391	0.143793	0.373125	0.00335162	0.236713	0.156535
0.23543	0.0309072	0.392986	0.0279154	0.293494	0.019232
0.402161	3.58786e-07	0.479554	7.1823e-10	0.431592	0.0408826
0.455076	3.57728e-09	0.550642	1.04348e-11	0.485364	2.03818e-05
0.281003	0.00342141	0.444718	2.32089e-09	0.38106	0.0232315
0.367973	0.0342456	0.488946	1.93449e-09	0.4308	0.032085
0.216484	0.0217289	0.38983	3.93847e-06	0.248192	0.0676156
0.166426	0.0587006	0.292188	0.00537177	0.270511	0.123307
0.228504	0.0564809	0.339203	0.013785	0.216497	0.0899175
0.272962	0.000255986	0.344886	0.016338	0.270486	0.0510164
0.237137	0.0175037	0.376609	0.00186179	0.238508	0.119857
0.359788	1.62127e-09	0.363906	0.00740444	0.333316	0.0306856
0.280984	0.0536663	0.431418	2.95324e-08	0.339803	0.0446153
0.215358	0.0376712	0.371798	0.00269608	0.305329	0.0199345
0.244923	0.0555978	0.28566	0.0126856	0.2971	0.00935127
0.335984	0.0179578	0.514657	5.981e-05	0.448412	0.00042863
0.399512	2.33539e-07	0.561812	9.09115e-14	0.476147	7.67548e-06
0.327188	0.00468716	0.483278	2.85653e-06	0.416379	3.40788e-09
0.294733	0.00182238	0.487854	4.41426e-08	0.31401	0.0426653
0.339516	0.000265209	0.474506	9.42846e-08	0.406463	0.00193587
0.273297	0.0213438	0.366064	0.00133006	0.30911	0.00752276
0.284273	0.0141213	0.403944	0.000175988	0.299025	0.00260694
0.325549	0.00407182	0.360944	0.00296056	0.296033	0.0427789
0.208393	0.026289	0.312222	0.00914077	0.268362	0.0413374
0.277825	0.0376947	0.343112	0.000401434	0.322383	0.0407442
0.335527	1.68886e-06	0.41696	5.8874e-11	0.369128	0.016189
0.401794	4.47646e-08	0.398245	1.17517e-07	0.388878	0.00510957
0.390711	1.78874e-07	0.457228	0.000102389	0.410331	1.98826e-08
0.291782	0.00127789	0.429778	2.48008e-05	0.344406	0.0117977
0.16665	0.0675595	0.229424	0.115113	0.147949	0.0815834
0.326465	0.000659658	0.4614	0.000932321	0.321981	0.0128773
0.297021	0.00835232	0.352605	0.0383759	0.264986	0.0525012
0.308414	0.000196823	0.401566	0.000294247	0.328534	0.000887416
0.346241	0.00256084	0.517893	3.95784e-05	0.399425	5.52859e-06
0.0394419	0.179334	0.156686	0.112174	0.0567979	0.129376
0.0754384	0.205377	0.283757	0.0253403	0.125898	0.120389
0.112793	0.256688	0.430308	1.52964e-08	0.202018	0.0163298
0.304287	0.0223517	0.429388	0.00362816	0.408659	0.000342257
0.344139	0.00456703	0.467273	0.0171006	0.428003	0.0485434
0.123519	0.149924	0.169436	0.0759671	0.198772	0.097829
0.396547	0.0157722	0.576947	2.11503e-06	0.50598	4.03118e-12
0.326121	0.00279029	0.506024	0.0247261	0.421688	3.44454e-07
0.295449	0.0246586	0.496487	8.01314e-11	0.397364	2.46667e-07
0.380921	0.0143535	0.534405	6.21254e-14	0.426787	0.00105173
0.44645	0.00050459	0.614904	5.42546e-23	0.532122	6.70982e-06
0.344342	5.47705e-05	0.536555	1.573e-07	0.387151	0.0252257
0.399998	2.66694e-06	0.497822	8.59364e-09	0.389238	1.95474e-05
0.337062	8.74724e-06	0.419539	0.00446769	0.323521	0.0028893
0.349247	8.46663e-06	0.508454	7.58358e-13	0.396319	0.000234053
0.285149	0.00770866	0.373	0.00148502	0.347358	0.0465046
0.335746	0.000206799	0.452371	0.00160829	0.397632	3.4897e-07
0.310364	0.0309589	0.347557	0.00259332	0.34641	0.00313377
0.304977	0.0714729	0.31904	0.00420129	0.336282	0.00725499
0.327623	5.61251e-06	0.417343	2.84372e-09	0.39148	0.0225896
0.30064	0.00120422	0.392742	1.23343e-06	0.355185	0.0452127
0.375698	5.98069e-10	0.52282	0.00024603	0.481643	2.54549e-05
0.328592	0.00210417	0.462449	2.07815e-12	0.422851	0.0353715
0.358177	6.4803e-07	0.488186	4.84774e-09	0.428311	0.000957939
0.318118	0.047436	0.499953	1.90864e-10	0.38549	0.00389171
0.00435385	0.102451	0.0625277	0.0648308	0.109731	0.131366
0.303995	0.00311464	0.495724	8.02113e-13	0.420079	0.00124945
0.34775	0.00570283	0.55988	1.56358e-28	0.462987	0.0365042
0.289421	0.0248208	0.471317	0.00126583	0.412717	0.0217615
0.36629	0.00161359	0.452886	5.60216e-07	0.435574	0.000793374
0.362088	5.60214e-08	0.504311	6.27465e-08	0.437201	5.89439e-05
0.452985	1.07236e-12	0.655944	2.62018e-36	0.548064	8.79989e-09
0.39455	1.14742e-06	0.507914	1.59937e-10	0.469561	0.00305748
0.438922	3.9794e-08	0.615702	2.10089e-33	0.541388	5.16459e-16
0.388778	9.75502e-06	0.571445	1.34258e-23	0.494137	1.57261e-11
0.444048	2.25909e-08	0.59101	7.02969e-21	0.53129	5.52336e-16
0.470935	0.000525859	0.614693	6.42409e-22	0.573357	1.196e-27
0.498861	1.13266e-06	0.561358	6.8886e-10	0.550152	3.42072e-14
0.390097	2.87034e-05	0.548636	3.71646e-24	0.493155	1.85294e-17
0.376273	3.43834e-10	0.450662	2.81874e-08	0.434167	8.0105e-05
0.409466	5.08525e-09	0.558654	1.90503e-09	0.541822	1.69683e-19
0.384202	0.046466	0.464383	4.35425e-06	0.471847	2.40098e-13
0.366518	0.000321504	0.522687	1.7106e-07	0.496247	1.79507e-09
0.431909	1.88476e-13	0.64234	2.8087e-35	0.550855	9.15614e-09
0.394442	3.69844e-05	0.559105	1.69717e-14	0.518308	3.10077e-12
0.435495	5.29287e-08	0.57164	2.11815e-11	0.489474	9.41065e-16
0.457634	3.8371e-07	0.584232	9.04404e-14	0.542224	5.92664e-17
0.478326	7.39026e-17	0.608766	1.87046e-26	0.515952	3.99243e-09
0.326619	0.0303351	0.428703	1.30287e-09	0.358057	0.0034478
0.439927	2.35216e-05	0.590736	6.0124e-32	0.53097	6.28142e-23
0.440816	7.56634e-08	0.592316	5.27341e-22	0.519669	4.69043e-14
0.365703	0.00180823	0.418392	7.91336e-07	0.379036	0.000587778
0.393083	3.09925e-08	0.494081	4.96419e-14	0.431127	2.93554e-07
0.371935	6.92323e-05	0.461274	0.000375016	0.413773	1.14768e-05
0.46196	1.37612e-12	0.59352	3.93069e-29	0.511032	1.57774e-13
0.362332	0.0343419	0.47183	0.000837856	0.491689	0.00190971
0.446387	1.14733e-06	0.550282	4.08106e-15	0.579457	6.73692e-14
0.477648	2.58897e-06	0.55921	2.09163e-15	0.562542	1.26538e-20
0.324312	0.0026655	0.455397	1.60772e-06	0.362338	0.0130213
0.447524	9.20507e-07	0.515386	9.36294e-08	0.451256	1.84062e-06
0.42598	0.00204109	0.585449	7.25035e-10	0.568362	1.9508e-10
0.245868	0.057126	0.285571	0.00290615	0.18746	0.0433314
0.448643	4.12067e-05	0.56292	1.481e-13	0.509835	4.29466e-06
0.246848	0.0340715	0.345379	1.34973e-05	0.182248	0.107938
0.371895	0.00235564	0.415517	6.06154e-08	0.330037	0.0176705
0.232876	0.0266325	0.389544	5.6362e-05	0.291367	0.0581227
0.372713	0.000108819	0.518082	1.12108e-06	0.418748	2.16116e-07
0.406313	0.000490739	0.470038	4.19641e-08	0.459289	4.69813e-09
0.47764	4.86841e-15	0.647715	8.50377e-32	0.53705	1.89577e-17
0.445062	0.0289859	0.580865	1.08653e-14	0.503792	4.19921e-11
0.379152	9.18597e-07	0.506378	7.97755e-17	0.431595	2.75521e-06
0.364888	0.00166044	0.489277	6.14064e-06	0.426928	2.89864e-05
0.374303	0.00318119	0.526814	1.45534e-06	0.500965	1.26976e-16
0.390683	1.01725e-05	0.5526	1.50168e-11	0.51373	1.75945e-08
0.329775	0.000867744	0.515208	2.13917e-05	0.418696	6.04797e-06
0.351996	2.40189e-07	0.452694	7.86006e-11	0.416758	0.00012073
0.377865	0.0130241	0.539858	3.70512e-14	0.486815	1.24985e-09
0.311247	0.0290396	0.3861	0.0251179	0.35467	0.00146134
0.334564	0.00039314	0.434185	7.36029e-06	0.398625	0.013809
0.381565	0.000164184	0.438647	1.22948e-11	0.440991	2.8839e-06
0.413923	4.32344e-07	0.538858	3.39916e-14	0.490035	2.78835e-13
0.441952	1.24719e-10	0.560021	2.7497e-15	0.517582	2.95683e-14
0.466216	9.19068e-09	0.621063	2.662e-14	0.540382	1.75928e-09
0.418938	8.85967e-07	0.550225	7.23995e-15	0.488204	1.79782e-13
0.307608	2.71994e-05	0.464836	0.00396767	0.399058	6.26809e-05
0.41871	5.12748e-09	0.603919	2.03488e-11	0.504933	6.09293e-09
0.389161	5.37198e-05	0.541731	8.77133e-12	0.498115	2.53156e-07
0.384331	0.000443395	0.492555	5.66286e-05	0.458376	4.33915e-15
0.418833	8.51873e-08	0.589281	8.59213e-09	0.544672	6.16703e-24
0.407878	9.76982e-10	0.604237	6.66388e-13	0.534912	4.72117e-12
0.470989	4.9517e-12	0.584226	5.42043e-15	0.526103	2.29707e-12
0.414031	2.96628e-08	0.572205	3.18394e-21	0.481402	8.99462e-12
0.464429	5.44843e-10	0.576078	1.44304e-27	0.508412	2.93399e-14
0.488932	1.91244e-17	0.549453	4.51299e-13	0.5369	4.53233e-17
0.451643	8.37416e-16	0.526526	4.46425e-07	0.484489	9.18084e-11
0.320119	0.00937346	0.405964	1.47193e-05	0.365977	1.9491e-05
0.391998	0.0200167	0.537089	5.22066e-08	0.470681	6.15511e-11
0.302283	0.00405248	0.419365	4.14054e-08	0.365831	1.16877e-06
0.383749	4.34098e-05	0.465198	0.000717935	0.442896	0.000345609
0.483179	3.87576e-10	0.508202	1.6839e-12	0.541558	3.09163e-12
0.335025	0.0716194	0.458404	0.0091257	0.513591	1.7131e-06
0.349191	9.52676e-07	0.452466	0.0412533	0.436237	7.98307e-10
0.483577	0.000519695	0.571852	5.16181e-11	0.592897	1.03021e-23
0.400199	1.79465e-08	0.53755	4.61916e-05	0.489307	3.17652e-11
0.0906283	0.155816	0.0691487	0.177451	0.0156365	0.12417
0.305985	0.00172937	0.325921	0.0374257	0.302568	0.0181692
0.404607	2.13124e-06	0.44101	3.98761e-09	0.430226	3.14132e-07
0.519552	4.52437e-11	0.557522	1.28279e-16	0.561606	1.70122e-18
0.493131	0.00185947	0.610573	5.30009e-24	0.560912	5.73905e-08
0.49404	1.29402e-09	0.561221	1.88066e-14	0.563164	4.43039e-30
0.342832	4.14957e-08	0.334597	0.00069167	0.359862	0.0375776
0.453552	2.73476e-14	0.578505	9.93085e-20	0.531106	2.1555e-15
0.265602	0.00998166	0.385882	4.27111e-05	0.312034	0.0396647
0.405148	0.00821356	0.437804	3.80988e-10	0.421704	0.000497334
0.336724	0.000180405	0.336866	0.000155244	0.342645	0.00920311
0.426302	8.16348e-06	0.423482	0.00247179	0.458987	6.35414e-08
0.334321	0.0022076	0.40823	0.00147856	0.352651	2.92623e-05
0.367183	5.71793e-09	0.395206	8.84472e-08	0.356705	2.38289e-05
0.340789	0.0384853	0.328331	0.000285945	0.339243	0.0077893
0.416951	4.03442e-07	0.437083	3.07977e-08	0.447201	1.09732e-12
0.28788	0.000240381	0.318324	0.107614	0.375319	3.13623e-05
0.254441	0.0329718	0.196959	0.0506455	0.238192	0.0461922
0.372308	8.76411e-06	0.268278	0.0138834	0.327075	0.0270913
0.476278	4.13618e-07	0.399473	0.000261478	0.475363	2.32591e-09
0.123761	0.108101	0.144182	0.0556554	0.234428	0.0637704
0.181095	0.118094	0.219502	0.0878918	0.272913	0.0582057
0.155637	0.0374342	0.275506	0.00105462	0.254261	0.0449699
0.207933	0.0941096	0.222379	0.00763033	0.288652	0.0662921
0.122933	0.143586	0.166551	0.234118	0.207402	0.0491343
0.253894	4.23273e-05	0.353208	3.65275e-05	0.280042	0.0387903
0.251508	0.0210045	0.293185	0.055314	0.318703	0.00918786
0.198949	0.0712682	0.213405	0.0400703	0.283171	0.00171441
0.152252	0.0480832	0.214361	0.072657	0.246351	0.0383905
0.262139	0.00715328	0.35126	0.00146196	0.358759	1.36775e-06
0.175506	0.0750239	0.199678	0.192951	0.321174	0.00283773
0.267898	0.0415904	0.336133	0.00138288	0.319874	0.00487786
0.383879	1.92573e-09	0.41678	0.00245019	0.446028	5.04002e-09
0.38717	0.00954794	0.484447	2.77856e-09	0.467182	4.83222e-09
0.364837	1.2431e-06	0.35003	0.0261956	0.422244	4.62959e-11
0.380383	4.38251e-07	0.434903	6.6939e-07	0.438553	9.62361e-11
0.404177	7.94209e-14	0.495134	9.30954e-12	0.429272	1.16359e-10
0.366234	1.4905e-05	0.449261	6.5764e-10	0.422474	4.66808e-12
0.424082	3.18699e-06	0.533851	4.27198e-17	0.468857	7.27844e-15
0.37569	1.2929e-07	0.387658	7.18247e-07	0.394754	2.63317e-06
0.487384	4.46841e-05	0.558288	1.03457e-17	0.564147	5.79104e-17
0.336637	0.00737041	0.37226	2.58228e-05	0.34139	1.08764e-05
0.423926	1.76687e-07	0.433707	0.000253672	0.41253	0.000132672
0.224887	0.068128	0.256064	0.0600367	0.319245	0.00430847
0.344542	0.0309213	0.416817	0.00407054	0.395192	0.000244956
0.315735	0.000767282	0.407808	0.00312609	0.365566	0.0164235
0.341324	0.0204186	0.292972	0.00256202	0.36364	9.50435e-06
0.332986	0.0195829	0.293246	0.0271802	0.376494	0.0128663
0.374877	1.99522e-05	0.375001	1.18798e-05	0.402349	1.65748e-05
0.392902	1.6911e-13	0.375535	0.00495452	0.401489	8.58978e-12
0.383212	6.05405e-08	0.334275	4.12946e-05	0.375125	0.00320992
0.375809	6.47644e-07	0.357621	0.00928178	0.380762	0.000838754
0.414271	2.92682e-11	0.457183	1.20791e-10	0.432477	1.83662e-10
0.218426	0.0456204	0.228113	0.023091	0.216016	0.0422834
0.256539	0.00040951	0.244717	0.0497004	0.259814	0.0613347
0.311799	0.00287882	0.293373	0.0137555	0.289236	0.00623284
0.367085	0.000250977	0.35996	3.18789e-06	0.389562	0.010476
0.347007	0.00529596	0.284709	0.0429942	0.336804	0.0467089
0.213157	0.0569454	0.333768	3.54288e-05	0.199048	0.0719432
0.288435	0.0302989	0.320295	0.0016199	0.295772	0.0875836
0.3474	0.00491343	0.482895	2.41649e-10	0.426651	0.045008
0.368862	0.00116197	0.436734	0.016609	0.404605	1.31132e-09
0.408103	1.38579e-05	0.501043	0.000448416	0.473866	2.59188e-11
0.220592	0.0428408	0.16246	0.0702701	0.192594	0.0671102
0.322745	0.00443813	0.170945	0.14957	0.230631	0.0549557
0.230577	0.0196764	0.28118	0.00600743	0.322863	0.00314979
0.292556	3.31668e-05	0.488384	2.00923e-09	0.344512	0.0205823
0.374165	1.22422e-09	0.454444	1.68778e-06	0.410153	2.84686e-07
0.362413	7.04121e-09	0.486713	1.16005e-09	0.345288	0.00304504
0.34275	0.00277774	0.437848	0.007652	0.338427	0.00550444
0.164118	0.0762657	0.392946	0.000360046	0.220238	0.0671509
0.184539	0.121641	0.404861	6.85653e-06	0.250446	0.0451387
0.342286	0.000766897	0.399318	0.013259	0.334219	0.000203186
0.464871	5.71419e-05	0.460378	0.000127871	0.4422	0.00478042
0.255711	0.0378039	0.357015	0.021213	0.292902	0.0368439
0.22388	0.00083457	0.323427	0.0529205	0.296822	0.0225839
0.266278	0.00775989	0.353011	1.32253e-05	0.221069	0.0752339
0.326043	0.00335645	0.350537	0.0320948	0.309291	0.00990674
0.279907	0.0187889	0.367213	0.0364205	0.266582	0.113272
0.288224	0.00559871	0.378456	1.19029e-05	0.284964	0.091536
0.324561	6.35076e-05	0.345932	0.0780379	0.319061	0.0452756
0.307247	0.013689	0.372623	0.0323238	0.423443	3.05104e-11
0.36037	0.0113042	0.47326	0.0256028	0.443817	0.0248803
0.264432	0.00017988	0.353552	0.0351372	0.361707	0.00743554
0.191721	0.0606553	0.318639	0.0710237	0.268665	0.0418238
0.261041	0.0413433	0.312651	0.0145384	0.267646	0.0543341
0.281744	0.0341025	0.268407	0.0280055	0.334352	0.00154686
0.272686	0.00048004	0.315745	0.0451045	0.293556	0.0598682
0.308238	0.000385402	0.314679	0.000172923	0.308527	0.00629698
0.233303	0.0559621	0.319344	0.0222437	0.291826	0.0468228
0.326697	1.30676e-06	0.360918	0.0424804	0.324963	6.31984e-06
0.301792	8.97292e-06	0.2776	0.0715011	0.30287	0.000132782
0.297379	0.00252029	0.502741	1.50584e-09	0.36811	0.0292818
0.373404	8.91082e-09	0.53061	8.29875e-21	0.434481	9.85988e-10
0.0815228	0.152478	0.272883	0.0724206	0.136436	0.1251
0.157554	0.0553762	0.456915	5.78323e-08	0.227981	0.062588
0.180468	0.0515511	0.305986	0.00843748	0.346375	5.52593e-05
0.326477	0.0143862	0.490923	6.77026e-09	0.453142	0.00283574
0.252241	0.116264	0.352816	0.0474148	0.362666	0.00361588
0.435671	0.000127065	0.553843	0.000189495	0.497886	3.40058e-05
0.356831	0.00782611	0.502066	2.49943e-10	0.491516	4.81536e-09
0.26867	0.0555356	0.427332	0.00502158	0.361999	0.000284176
0.360021	2.96061e-06	0.50904	0.000577653	0.477487	1.35587e-11
0.336104	0.000851248	0.484959	0.000631169	0.451432	1.27701e-05
0.308326	0.000614482	0.44	0.00495605	0.396567	9.88162e-08
0.340365	0.00361237	0.503734	0.00477894	0.449922	1.16254e-08
0.305763	0.00352048	0.481921	0.0064214	0.421317	0.0427598
0.31871	0.00355262	0.465031	0.0160401	0.409087	0.0199933

## Sheet: Figure4F_scatterplots
GSF_WR	Itot_WR	GSF_SD	Itot_SD	GSF_PRN	Itot_PRN
2.25404	755.739	2.59748	767.139	2.62523	798.643
1.19936	702.639	1.16988	713.847	2.00114	757.392
1.29861	761.761	3.39927	833.629	2.43699	795.063
1.36639	729.049	1.93894	743.679	1.79044	739.514
1.27615	681.629	1.77909	703.149	1.41206	708.727
2.02244	745.452	2.1978	748.961	1.43659	723.867
1.47496	696.397	1.35908	672.537	1.56062	687.732
2.3282	794.661	2.93588	816.644	2.44387	809.361
2.44299	806.472	2.58855	795.61	2.41167	790.492
2.61422	778.594	3.01201	783.034	2.94291	789.41
1.13833	684.948	2.1025	729.459	2.08214	746.448
1.26657	727.041	3.40978	824.288	2.65171	786.431
2.76117	806.12	2.2867	769.188	2.65521	775.559
3.01493	825.532	2.96937	782.966	3.61023	818.527
1.7201	725.369	4.21251	831.993	4.3089	835.021
1.83623	748.588	2.98331	832.978	2.66236	797.277
1.84709	657.149	2.36466	687.474	2.18834	727.578
1.68228	695.338	1.79575	667.48	2.54739	682.378
2.52634	688.202	2.81472	808.712	2.86676	684.576
1.63071	712.769	2.33971	696.332	1.81186	695.601
