# Supplementary material for: An altered balance of integrated and segregated brain activity is a marker of cognitive deficits following sleep deprivation
Source: PLoS Biol. 2021 Nov 4;19(11):e3001232. doi: 10.1371/journal.pbio.3001232 (PMC8568176; doi:10.1371/journal.pbio.3001232)
Supplement: S4 Data — (ZIP) [file pbio.3001232.s005.zip]

Archive with 9 entries (8 files):
- S4_Data/
- S4_Data/S4_Data.xlsx
- __MACOSX/S4_Data/._S4_Data.xlsx
- S4_Data/Data_underlying_figure5.docx
- __MACOSX/S4_Data/._Data_underlying_figure5.docx
- S4_Data/subcortcal_connectivity.mat
- __MACOSX/S4_Data/._subcortcal_connectivity.mat
- S4_Data/subcortcal_connectivity_restingstate.mat
- __MACOSX/S4_Data/._subcortcal_connectivity_restingstate.mat
