# Supplementary material for: An altered balance of integrated and segregated brain activity is a marker of cognitive deficits following sleep deprivation
Source: PLoS Biol. 2021 Nov 4;19(11):e3001232. doi: 10.1371/journal.pbio.3001232 (PMC8568176; doi:10.1371/journal.pbio.3001232)
Supplement: S4 Data — (ZIP) [file pbio.3001232.s005.zip › S4_Data/S4_Data.xlsx]

## Sheet: Figure5A_ttest
Shf_parcel_name	amygdala_lh	amygdala_rh	thalamus_lh	thlamus_rh	caudate_lh	caudate_rh	hippocampus_lh	hippocampus_rh	pallidum_lh	pallidum_rh	putamen_lh	putamen_rh
'ContA_LH_121'	1.23281	0.479076	-5.53888	-5.23383	-1.61954	-1.88969	3.2585	2.45606	-0.815854	-2.21225	-0.542132	-1.32545
'ContA_LH_122'	0.602558	1.31474	-4.54311	-4.50846	-2.7482	-2.07792	3.62276	3.35174	-0.181482	-0.568123	-0.623693	-1.73072
'ContA_LH_123'	-0.303166	-0.7235	-3.86771	-3.85879	-0.583335	-0.941539	1.35677	0.881379	-1.75301	-2.22604	-1.57134	-3.18475
'ContA_LH_124'	-0.878882	-0.540733	-2.98018	-2.81203	-0.979005	-0.717071	0.931657	1.45901	-1.19134	-1.03888	-1.60753	-2.297
'ContA_LH_125'	0.330644	1.07733	-3.81858	-3.81987	-2.30577	-2.58746	2.96819	2.80517	0.0206113	-0.95481	-0.623067	-2.20961
'ContA_LH_126'	-0.892266	-0.125131	-3.59006	-3.91005	-1.65002	-1.88736	0.935375	0.686219	-0.840158	-1.87378	-1.40484	-2.48343
'ContA_LH_127'	0.237668	0.635352	-4.21284	-4.82959	0.329824	-1.07038	2.25378	2.59594	-1.77702	-1.85992	-0.830147	-2.00063
'ContA_LH_128'	1.92236	1.65875	-4.8474	-4.85218	-0.581629	-1.31458	2.20382	3.23655	0.174501	-0.498503	0.317432	0.123296
'ContA_LH_129'	0.736247	0.676226	-3.31542	-3.30087	-0.852563	-2.27242	1.82854	1.19278	-1.61198	-1.06129	-0.496711	-1.04983
'ContA_LH_130'	1.05213	1.39846	-5.15605	-5.5611	-1.60628	-2.05615	2.39578	3.02501	-0.973444	-1.88595	0.00396886	-1.1054
'ContA_LH_131'	1.26979	1.57766	-5.49444	-5.4461	-1.14993	-1.48132	2.21604	2.06304	-1.31248	-1.41791	0.076954	-1.22502
'ContA_LH_132'	1.56309	-0.0615942	-3.90387	-3.61868	-0.830118	-0.856484	1.31013	1.34872	-2.5111	-1.01603	-0.296214	-0.210539
'ContA_LH_133'	1.3037	2.11642	-3.23396	-3.52123	-0.989813	-2.30158	2.16427	2.06479	0.599055	-0.467973	0.816052	-0.521386
'ContA_RH_325'	0.241047	-0.334789	-4.14469	-3.68656	-1.43953	-1.33406	0.6104	1.4594	0.0283994	-0.407887	-0.632131	-0.631421
'ContA_RH_326'	0.141591	0.792562	-4.37262	-4.88959	-1.74554	-2.22404	2.61448	2.90387	-0.344129	-2.51119	-0.809011	-2.69751
'ContA_RH_327'	-0.0340446	-0.158818	-1.73047	-2.3632	-0.847616	-0.794639	1.2621	1.63601	1.11555	-0.23764	-0.469223	-0.82939
'ContA_RH_328'	-0.225335	-0.322502	-2.87512	-3.61266	-1.96585	-1.81557	1.0326	1.19155	0.208178	-1.01223	-0.745934	-1.51466
'ContA_RH_329'	0.708102	0.603082	-4.60442	-4.44083	-1.0936	-2.0216	3.14196	2.9012	-1.23849	-1.88058	-0.496742	-2.80702
'ContA_RH_330'	1.10768	1.67208	-2.7537	-3.80564	0.354984	-0.976154	2.04179	2.23461	2.66483	-0.334665	2.219	-0.0954283
'ContA_RH_331'	1.81891	1.64426	-3.75239	-4.1086	-0.664593	-1.25439	3.12982	3.81866	1.55857	0.257199	2.00996	-0.0441013
'ContA_RH_332'	-0.0662878	-0.352114	-2.28274	-2.5982	-1.03202	-1.52773	0.18071	0.917828	0.233972	-0.387414	-0.590582	-1.81463
'ContA_RH_333'	1.6367	1.45194	-4.09904	-4.98953	-0.876293	-1.30676	2.43321	2.82208	-0.394065	-1.61808	0.357572	-1.19371
'ContA_RH_334'	0.0247754	0.0403556	-2.62438	-3.46686	-0.404296	-2.0401	1.43494	1.36283	0.570996	-0.499204	1.23831	-0.74673
'ContA_RH_335'	0.438959	0.882183	-1.81405	-2.62939	-1.03287	-2.72519	0.523695	0.507695	0.817397	0.476495	0.346183	0.196699
'ContB_LH_134'	-1.51003	-0.590676	-4.08485	-2.88461	-2.68472	-1.99724	0.791578	0.589171	-1.41871	-2.32	-1.89263	-2.22549
'ContB_LH_135'	0.148761	-0.108912	-4.81768	-4.48291	-2.82709	-3.73544	2.22862	2.22527	-0.568399	-2.68354	-0.949383	-3.44937
'ContB_LH_136'	-0.772011	-0.798767	-3.39347	-3.2225	-0.715918	-0.720354	0.446083	1.27572	-1.47906	-1.78501	-0.486526	-1.38137
'ContB_LH_137'	-0.432463	0.1528	-3.90705	-4.0723	-0.594756	-0.745114	1.5325	1.9317	-0.741854	-1.78203	-0.901363	-2.21669
'ContB_LH_138'	-0.854017	0.0628636	-2.45447	-3.12827	-1.13164	-1.31224	1.61895	2.12467	-0.275058	-1.67924	-0.787191	-2.27477
'ContB_LH_139'	1.71525	0.944798	-3.52803	-3.40502	0.181456	-1.98146	1.04013	1.95141	0.0801271	-0.0650235	0.858342	-0.0512418
'ContB_LH_140'	0.8267	0.813401	-3.5857	-3.44484	-0.234524	-1.01187	1.24034	1.95042	1.20086	0.142764	0.746197	0.567141
'ContB_LH_141'	0.699443	1.37111	-1.7246	-1.74776	-0.320662	-1.17227	1.29656	1.67965	0.706839	0.397442	0.249474	0.437691
'ContB_LH_142'	2.15897	2.44667	-1.11937	-1.52111	0.971	-0.224627	2.12335	3.18867	1.78619	0.411654	1.46152	1.32675
'ContB_LH_143'	0.43759	-0.213881	-4.61362	-3.83301	-0.355879	-0.765649	-0.117485	1.09052	-1.30324	-1.5355	-0.379028	-1.71589
'ContB_RH_336'	-0.0169837	-0.0120345	-3.25481	-3.47493	-3.04423	-1.42039	1.1354	2.49589	-0.730727	-0.247354	-0.856509	-0.99867
'ContB_RH_337'	1.40789	0.742488	-3.56788	-3.82673	-2.574	-2.02894	1.55597	2.50746	-1.249	-0.908752	-0.502457	-1.46208
'ContB_RH_338'	1.72503	1.0209	-2.36396	-3.35514	-0.278249	-0.94831	2.06541	2.92804	0.562497	-0.214318	0.0887407	-1.2848
'ContB_RH_339'	-0.0724352	-0.720801	-2.55232	-3.44914	-0.131617	-0.363652	0.598944	1.37146	0.678816	-0.291896	-0.1444	-0.462866
'ContB_RH_340'	0.192887	-0.479667	-1.36555	-2.23996	-1.0764	-1.84665	1.44486	1.53897	-0.384872	-1.15294	-1.6105	-2.52493
'ContB_RH_341'	-0.34903	-0.45073	-2.12802	-3.14997	-0.642606	-0.604546	0.696739	0.604126	1.1	-0.155803	-0.168449	-0.508912
'ContB_RH_342'	0.36946	-0.46684	-2.63048	-3.08288	-0.964646	-1.49381	0.827179	1.68412	0.683926	0.239434	0.166044	-0.815776
'ContB_RH_343'	-0.393903	-0.834192	-2.32224	-2.33833	-1.36011	-2.00008	0.272359	0.896261	-1.16728	-0.434264	-1.53194	-1.70359
'ContB_RH_344'	0.180485	-0.666929	-1.29584	-1.9279	0.226369	-0.718246	0.500162	0.799418	0.253971	-0.427024	-0.488096	-1.35993
'ContB_RH_345'	0.292835	-0.37673	-2.97354	-3.07812	-0.277033	-0.701474	0.446006	1.41367	-0.389473	-0.0432577	0.0478	-0.168034
'ContB_RH_346'	0.744595	0.698508	-1.1787	-1.84316	-0.537074	-0.535904	-0.837198	-0.502101	1.33719	0.457479	0.80422	0.65547
'ContB_RH_347'	1.55441	2.32724	-0.374476	-1.7115	1.16284	1.27361	1.62948	1.63933	2.68411	0.984693	1.99212	1.26882
'ContB_RH_348'	0.719266	0.827647	-1.83219	-2.88711	0.493042	-0.180588	0.965866	1.40602	2.43174	0.122597	0.720227	-0.378913
'ContB_RH_349'	1.76655	1.46538	-0.822258	-2.33248	-0.183426	-0.395741	1.62458	2.55166	2.27562	0.00145231	1.54732	0.582527
'ContB_RH_350'	-0.31933	-1.23985	-1.82326	-2.62937	-1.07045	-1.3815	-0.611362	-0.0524532	-0.810063	-1.03512	-0.881101	-1.8174
'ContC_LH_144'	1.62158	1.7983	-1.09279	-1.18874	-0.459216	-0.759265	1.48919	0.713829	1.46622	1.47173	1.15525	1.47491
'ContC_LH_145'	1.51145	1.076	-1.51569	-1.07391	-0.320758	-0.333569	2.7485	2.06284	0.174218	0.474318	0.0796891	-0.0794874
'ContC_LH_146'	0.915625	0.782521	-4.91374	-4.75669	-2.33784	-2.96263	3.76379	4.11688	-1.65495	-1.64501	-1.03432	-2.2468
'ContC_LH_147'	0.595248	0.819358	2.91498	2.16282	0.382604	0.529703	0.415594	0.0500206	0.994882	1.04057	0.857428	0.884786
'ContC_LH_148'	1.05534	1.27239	1.87731	1.28234	1.0599	-0.0347852	-0.0882523	-0.574642	0.916878	0.452896	1.15948	0.907959
'ContC_RH_351'	1.57996	2.07774	-2.13485	-2.4428	-0.108128	-0.0928363	1.76407	1.34768	0.711482	1.00025	0.929751	0.831769
'ContC_RH_352'	1.43558	1.45326	-0.505021	-0.623935	0.254867	-0.0129484	1.49326	1.31298	0.790287	0.668448	0.625222	0.365813
'ContC_RH_353'	2.07758	2.34544	-5.2379	-5.94922	-2.00684	-1.69748	2.39803	3.62924	-0.563513	-0.618565	-0.802444	-1.18555
'ContC_RH_354'	1.4752	0.898788	-2.11465	-3.03437	-0.622621	-0.685768	2.26763	2.18212	-0.362215	-0.800092	-0.470264	-0.881758
'ContC_RH_355'	0.167787	0.418674	-3.46458	-3.34174	-2.70224	-2.08993	2.2665	2.08884	-0.421556	-0.646819	-1.28874	-1.84496
'ContC_RH_356'	0.955439	0.897031	1.66947	1.15923	0.0183297	-0.36086	0.437478	0.363885	1.27418	0.870567	0.573161	0.578994
'ContC_RH_357'	1.06036	0.469736	3.2663	2.8557	0.23868	-0.538501	-1.45497	-1.28103	0.565725	0.537786	0.29699	0.607355
'DefaultA_LH_149'	1.82245	2.53835	-5.92081	-5.46211	-0.663262	-1.25957	1.64108	1.57627	-1.17159	-0.855259	0.226983	-0.29511
'DefaultA_LH_150'	0.641807	0.834616	-8.0475	-5.96308	-2.0581	-2.00325	1.2036	1.51846	-1.22827	-0.639264	0.411265	-0.390683
'DefaultA_LH_151'	1.69104	1.16504	-2.56016	-2.71306	-0.357543	-1.77388	0.492752	1.67337	1.28731	1.05647	1.78623	1.01299
'DefaultA_LH_152'	2.00348	0.66864	-3.55822	-3.64123	-1.00372	-1.90616	0.449931	1.71434	-0.359683	-0.295938	0.744014	0.301468
'DefaultA_LH_153'	1.40022	0.819221	-4.28684	-4.3031	-0.312897	-1.68948	0.733903	1.56856	0.223492	0.0109223	1.01786	0.152616
'DefaultA_LH_154'	2.46503	3.6426	-2.27354	-2.84714	0.57384	-0.489369	1.51068	1.43067	2.32916	1.52273	3.20245	2.49427
'DefaultA_LH_155'	2.5581	2.87222	-3.72178	-3.59466	-0.299849	-1.21877	1.01205	1.39641	1.40183	0.989789	2.06063	1.83094
'DefaultA_LH_156'	1.49169	1.27608	-2.91198	-2.99174	-0.717185	-1.82448	0.333898	0.817932	1.01196	1.21026	1.12627	1.04646
'DefaultA_LH_157'	1.7295	1.72875	-2.79524	-3.45843	-0.881684	-2.09559	1.11239	1.27265	0.283392	-0.260466	0.652811	-0.253811
'DefaultA_LH_158'	2.42371	3.13711	-2.96512	-3.20574	-0.0913747	-1.40306	1.77928	1.446	0.547167	0.190246	1.04321	0.348476
'DefaultA_LH_159'	2.0039	1.50856	-6.57546	-5.53207	-1.5702	-1.80569	1.1144	1.61712	-0.863067	-0.147275	0.100909	-0.110587
'DefaultA_LH_160'	1.07627	1.12199	-4.59878	-4.77788	-0.319633	-1.7739	2.89859	1.80008	-0.862911	-0.772068	0.0224401	-0.480924
'DefaultA_LH_161'	1.11562	2.98235	-2.04032	-3.49323	0.720426	-0.100999	1.1219	1.20718	2.94479	0.540285	3.45402	2.57985
'DefaultA_LH_162'	0.458751	2.06241	0.217751	-1.00091	1.49818	1.19868	0.583317	0.828708	2.15116	0.968567	2.24043	1.25035
'DefaultA_LH_163'	2.21345	2.25404	-2.05275	-2.87933	0.593243	-0.671288	1.72485	2.24556	1.09815	-0.0877373	2.00835	1.30003
'DefaultA_LH_164'	1.61601	2.38277	-0.909562	-1.67566	1.52089	0.270462	-0.0471716	1.24612	2.31426	0.00908245	2.91563	2.10106
'DefaultA_LH_165'	2.98854	2.61289	-4.0909	-4.79575	0.68008	-0.329809	2.05114	3.50466	0.622674	0.479959	1.12778	1.35562
'DefaultA_LH_166'	2.48714	1.97154	-1.71664	-2.27108	-0.00982864	-0.826628	0.937007	2.64415	1.19355	-0.151935	1.14181	0.30162
'DefaultA_RH_358'	0.192547	0.203602	-2.3281	-2.69099	-3.01346	-1.2541	1.18695	1.77703	-0.533804	-0.278699	-1.07906	-0.823668
'DefaultA_RH_359'	2.44103	2.18026	-4.91438	-5.47558	-0.694626	-1.25954	2.63797	3.93952	0.24085	-0.794424	0.37042	-0.839682
'DefaultA_RH_360'	0.423205	0.478011	-4.5884	-5.12029	-1.1446	-1.36324	0.88042	2.26689	-0.297317	-0.929557	-0.338978	-0.618459
'DefaultA_RH_361'	2.35964	1.72218	-3.4288	-5.13559	-0.52423	-1.81364	1.99999	2.72311	0.265313	-0.411437	1.32981	-0.248598
'DefaultA_RH_362'	0.986534	-0.0557567	-3.95027	-5.52438	-0.662612	-2.13469	0.689632	1.86421	-0.326802	-1.362	0.96197	-0.680236
'DefaultA_RH_363'	2.33777	2.96548	-2.70871	-3.68635	-0.417858	-1.28072	1.28279	1.48854	1.8244	0.892254	2.13545	1.46309
'DefaultA_RH_364'	2.57959	3.63891	-4.43243	-5.1641	-0.530172	-0.979065	1.64841	1.64296	0.823736	0.56774	1.71334	1.0495
'DefaultA_RH_365'	1.7505	1.55058	-2.11093	-2.92155	-0.896312	-1.6254	0.569771	0.894121	1.20428	0.653161	0.850493	0.242925
'DefaultA_RH_366'	1.44684	1.09352	-1.30753	-2.14041	-0.654022	-2.03742	0.0988346	0.105264	0.449808	-0.272338	0.246531	-0.337001
'DefaultA_RH_367'	3.02231	3.37158	-2.63834	-3.35178	-0.641993	-0.635204	2.11097	2.31388	0.438866	0.293946	0.837769	0.377868
'DefaultA_RH_368'	1.13274	2.39567	-0.639217	-2.32455	0.620255	0.080383	0.983844	1.25768	3.02854	0.799768	2.48469	2.41467
'DefaultA_RH_369'	1.57145	0.897654	-2.44682	-3.48154	-0.233442	-0.733123	0.05715	2.14719	0.516744	0.499412	1.11254	1.12393
'DefaultA_RH_370'	1.39403	2.05259	-1.18697	-2.04176	1.11629	0.931405	1.47261	2.23764	1.41155	-0.515188	1.56102	1.33864
'DefaultA_RH_371'	1.94212	0.474781	-3.1169	-3.99104	-0.107962	-1.06971	-0.285059	0.533682	-0.469483	-0.416823	0.9218	0.530191
'DefaultA_RH_372'	1.53495	1.00874	-2.68664	-4.01724	-0.171744	-0.692065	1.42904	2.27835	0.848954	-0.0855898	1.72513	0.118744
'DefaultA_RH_373'	1.68415	2.01638	-2.14555	-2.25892	-0.641135	-1.0658	1.72396	3.12447	1.40234	0.748082	1.19723	1.14089
'DefaultB_LH_167'	1.37249	1.60446	-4.37324	-3.6969	-0.582436	-0.658329	3.73373	3.43774	1.60592	0.939188	1.03765	0.326275
'DefaultB_LH_168'	0.3986	0.962238	-3.53631	-4.04696	-0.569394	-0.628104	2.79866	1.50259	0.885049	0.234364	1.00873	-0.321603
'DefaultB_LH_169'	0.058724	1.43347	-2.77249	-2.86008	-2.27794	-2.0159	2.21801	1.78858	-0.516388	-0.873937	-1.35281	-2.29547
'DefaultB_LH_170'	1.10486	1.52093	-4.02635	-4.34568	-2.36088	-2.29803	3.07001	2.82646	0.0217784	-0.0998817	-0.337688	-1.49906
'DefaultB_LH_171'	0.643977	0.266887	-5.38548	-5.43216	-1.98049	-1.94452	2.7143	2.21264	-1.33356	-2.42706	-0.947276	-3.21156
'DefaultB_LH_172'	1.85964	1.22227	-5.69208	-7.49344	-2.48688	-2.03074	4.2529	3.237	-1.74984	-1.84261	-1.67211	-2.81373
'DefaultB_LH_173'	1.45217	1.57922	-4.47901	-4.88593	-0.651529	-1.20912	2.7761	2.92753	-0.923296	-0.90895	-0.0275081	-1.15168
'DefaultB_LH_174'	1.20474	1.11492	-5.86148	-5.4679	-0.243018	-0.608766	2.20302	2.28351	-0.413062	-1.40356	-0.00568812	-1.08894
'DefaultB_LH_175'	0.902319	-0.221108	-3.49518	-3.77837	-0.461785	-1.54871	-0.352657	0.636481	-0.142117	-0.341295	1.17429	0.175364
'DefaultB_LH_176'	1.79213	0.706382	-4.85219	-4.62464	-1.16387	-1.99879	0.606053	1.71782	0.190738	-0.236297	1.42837	0.286927
'DefaultB_LH_177'	1.50996	0.46743	-3.45589	-3.22903	-1.75207	-2.92979	0.300518	0.926734	-0.532852	-0.302915	0.302629	0.00226707
'DefaultB_LH_178'	1.02129	-0.622328	-3.28868	-2.80196	-0.607849	-1.07514	-0.52321	0.637999	0.2368	0.682269	1.10158	0.98634
'DefaultB_LH_179'	0.378585	1.00043	-6.40568	-4.9797	0.394317	-0.0406802	0.37877	1.29804	-0.217005	-0.275877	0.206636	-1.17413
'DefaultB_LH_180'	0.61031	1.86742	-5.04522	-4.77777	2.18891	0.760272	2.73419	2.48348	0.0150215	-0.749951	0.926749	-0.629205
'DefaultB_LH_181'	0.634347	-1.12352	-4.66315	-4.73849	-0.602056	-1.7569	0.245964	1.10529	-1.59216	-0.856962	-0.483187	-0.840982
'DefaultB_LH_182'	0.360377	-0.918971	-5.09426	-4.30875	-1.9167	-2.06535	0.943745	1.87416	-1.7309	-2.19378	-1.05857	-1.97978
'DefaultB_LH_183'	3.68894	2.37311	-2.30955	-2.98776	-0.769673	-1.09011	2.43102	2.56643	1.26913	0.829864	1.88982	1.05568
'DefaultB_LH_184'	1.78413	2.0184	-2.2348	-2.546	0.0628459	-0.675551	0.1372	0.642017	1.33602	0.649329	1.21063	0.0458099
'DefaultB_LH_185'	2.02471	1.97027	-3.70875	-4.18597	-0.04196	-0.732868	2.47075	2.25602	1.21328	0.0178182	0.559842	-0.0444119
'DefaultB_LH_186'	0.720648	-0.0101591	-6.23823	-4.55027	0.362012	-0.657918	0.509914	0.701305	-0.0582235	-0.576867	-0.315728	-0.550714
'DefaultB_LH_187'	1.98008	1.08607	-5.16858	-4.60344	0.0721732	-0.469994	0.99042	1.40441	-0.172759	-0.356748	0.51221	0.52492
'DefaultB_RH_374'	0.0988056	0.148186	-2.49319	-3.0375	-3.88902	-2.12579	0.824581	2.20685	-0.420771	-0.520435	-0.998311	-1.57174
'DefaultB_RH_375'	0.572236	0.188226	-3.55613	-4.25243	-2.94148	-2.2918	1.65838	2.51596	-0.0857768	-0.330816	-0.019054	-1.48092
'DefaultB_RH_376'	1.41993	1.30482	-2.4335	-3.25571	-0.805315	-1.28281	1.97874	2.04839	1.16312	0.420692	1.29322	0.0850881
'DefaultB_RH_377'	1.93699	0.556285	-1.75385	-3.11028	-0.0651978	-1.25659	0.0459028	1.16408	1.36176	0.551521	1.91366	1.18064
'DefaultB_RH_378'	0.875306	0.0380189	-2.42057	-3.21122	-1.06195	-1.90806	1.27477	1.91118	0.466967	-0.565425	1.52853	0.08993
'DefaultB_RH_379'	0.907885	-0.833249	-1.80305	-2.24441	-0.591267	-0.920595	-0.601759	0.51758	-1.12188	-0.932517	-0.548801	-0.489252
'DefaultB_RH_380'	0.749232	0.230379	-3.24918	-3.98161	-0.455951	-1.29186	-0.0358063	0.600701	0.393128	-0.643499	0.700679	-0.699958
'DefaultB_RH_381'	0.863924	0.94059	-3.20252	-3.42026	0.219848	-1.12472	2.2181	1.9401	0.780207	-0.0797983	1.19088	-1.2195
'DefaultB_RH_382'	0.859516	0.790264	-1.64573	-2.59741	-0.399446	-0.568078	1.3959	1.20258	0.203355	-0.621079	1.93629	0.0994106
'DefaultB_RH_383'	0.986488	1.30711	-2.86421	-4.22659	0.855715	0.107895	2.28865	1.92978	1.86402	0.03777	1.02339	-1.09373
'DefaultB_RH_384'	1.35785	0.792683	-3.0868	-3.2465	0.684496	0.0428295	1.48372	2.5392	0.752418	-0.325483	0.663554	-0.658494
'DefaultC_LH_188'	2.64826	2.32666	-7.72401	-7.9627	-1.96031	-2.02997	3.43773	4.27964	-1.34434	-0.455113	-0.295563	-0.515283
'DefaultC_LH_189'	2.04659	1.5768	-1.07869	-1.67237	0.125046	-0.978739	-0.220035	0.0198058	1.13032	0.718928	1.15291	0.860622
'DefaultC_LH_190'	1.21843	1.86088	-1.05271	-2.10848	0.424938	-0.418412	0.68757	0.680217	1.26711	0.934011	2.13108	2.04649
'DefaultC_LH_191'	2.96335	4.56872	-3.07651	-3.87301	-0.125516	-1.11119	1.8431	1.92161	1.79102	1.42285	2.78824	2.60181
'DefaultC_LH_192'	1.16888	1.53498	-2.15907	-2.9909	-1.85761	-2.69295	1.5465	1.46826	0.225082	-0.537351	0.515422	-0.551758
'DefaultC_LH_193'	1.40888	0.939633	-3.52429	-4.3011	-3.61274	-3.64535	1.76891	1.75658	-0.140118	-1.19105	0.480189	-0.804731
'DefaultC_LH_194'	0.461325	-0.0299937	1.18873	0.391033	0.144401	-0.0492867	-0.411646	0.260621	-0.272275	-1.16008	1.05053	1.05553
'DefaultC_RH_385'	1.92017	2.93417	-5.63602	-6.64899	-1.96808	-3.0078	2.8363	2.77881	0.212967	-1.13239	0.258794	-1.7778
'DefaultC_RH_386'	2.54367	1.80941	-4.86392	-5.83597	-2.61446	-2.82304	4.25729	4.04439	-0.247613	-1.22405	-0.23386	-1.52949
'DefaultC_RH_387'	2.14596	3.37361	-1.45602	-2.61793	0.900753	-0.0559563	1.98584	1.72599	0.675639	0.547204	0.874797	0.830211
'DefaultC_RH_388'	2.22563	2.7479	-3.51723	-3.90867	-0.41108	-1.33646	1.2928	1.47898	1.34812	1.30283	1.70849	1.95269
'DefaultC_RH_389'	0.214033	0.291997	-1.97209	-2.82153	-1.67363	-1.51487	-0.6897	-1.0794	-0.89894	-0.762553	-0.200666	-0.264356
'DefaultC_RH_390'	2.25055	0.950575	-3.8385	-4.45934	-3.4776	-3.24139	0.573121	1.64695	-0.96778	-0.72661	0.592516	-0.135853
'DorsAttnA_LH_60'	-0.321227	-0.313259	-3.25348	-3.34775	-2.21836	-2.87005	1.5247	1.14308	-0.926812	-2.13183	-1.36735	-2.0365
'DorsAttnA_LH_61'	1.67915	1.2488	-3.99106	-4.88736	-2.59886	-3.31433	2.15886	2.30093	-0.418667	-2.10115	-0.0888471	-1.15416
'DorsAttnA_LH_62'	1.06385	-1.0175	-4.20424	-3.97861	-2.61657	-2.45984	1.24887	1.54432	-1.004	-2.16084	-0.981783	-1.53088
'DorsAttnA_LH_63'	1.20367	0.384487	-3.38141	-4.39225	-3.21778	-2.99399	3.20043	3.19939	-0.705566	-1.27433	-1.2995	-1.55582
'DorsAttnA_LH_64'	1.06178	1.75241	-4.64397	-5.46537	-1.7964	-2.43349	2.8956	2.83828	-1.83491	-2.80145	-0.617426	-2.82214
'DorsAttnA_LH_65'	3.33609	2.28089	-4.25819	-4.74688	-2.53876	-2.63702	4.13705	5.78165	-0.209327	-0.839181	-0.493482	-1.3427
'DorsAttnA_LH_66'	2.15253	2.25779	-4.50419	-4.25212	-0.965673	-1.18215	4.76771	4.12837	0.413395	-0.307747	0.447986	0.11817
'DorsAttnA_LH_67'	2.21908	2.61578	-3.26023	-3.13809	-1.72086	-2.97681	4.19449	3.87103	1.24857	0.704401	1.04921	0.305724
'DorsAttnA_LH_68'	-0.285007	0.196419	-3.56125	-3.34644	-0.809615	-0.526244	2.12396	1.99305	-0.818092	-0.964335	-1.94175	-1.73281
'DorsAttnA_LH_69'	-0.683215	-0.591488	-3.94009	-4.30807	-2.31927	-2.59626	1.16016	0.940443	-1.49524	-1.47237	-1.52357	-1.81829
'DorsAttnA_LH_70'	0.0911765	0.368474	-4.02522	-4.57321	-1.85891	-2.37895	1.8387	1.44595	-1.13219	-1.04312	-1.67066	-2.74169
'DorsAttnA_LH_71'	0.858543	0.38916	-3.50015	-3.50168	-1.50131	-1.92356	4.42808	5.88662	-0.92102	-1.06256	-1.34797	-2.37686
'DorsAttnA_LH_72'	1.32324	0.559923	-4.97288	-5.43573	-2.03953	-2.78396	3.06843	3.14129	-1.7853	-2.85778	-1.53524	-3.05465
'DorsAttnA_RH_259'	3.11613	2.30632	-4.71847	-5.41279	-3.22713	-3.34593	1.75239	2.88235	-0.124377	-0.178323	0.223686	-0.623497
'DorsAttnA_RH_260'	1.61306	1.31159	-4.67089	-5.67721	-2.83398	-3.10173	2.66323	2.77096	-0.712734	-1.38663	-0.560004	-1.61144
'DorsAttnA_RH_261'	1.51648	1.4787	-4.46261	-5.27681	-1.96236	-2.34026	1.77344	2.33642	-0.416434	-2.63555	-0.0506174	-2.10788
'DorsAttnA_RH_262'	1.18295	1.11014	-4.64354	-4.68145	-2.40328	-2.31556	2.45983	2.10474	-1.56452	-2.1967	-1.1314	-2.47229
'DorsAttnA_RH_263'	1.69207	2.03221	-4.01904	-4.85513	-1.64635	-1.87035	3.27456	4.0704	-0.0794675	-2.31559	-0.0131603	-2.4626
'DorsAttnA_RH_264'	2.86556	1.33813	-4.42756	-4.80573	-2.29937	-2.36383	3.86897	4.51413	-0.917909	-0.691345	-1.07756	-1.29774
'DorsAttnA_RH_265'	2.13142	1.50051	-4.17322	-4.43286	-2.67665	-3.31937	3.58196	4.19804	0.308859	0.197815	0.242887	-0.415524
'DorsAttnA_RH_266'	1.59092	0.716785	-2.79913	-2.47947	-2.40502	-1.91589	2.40909	3.00818	0.660883	0.377172	-0.201413	-0.0202397
'DorsAttnA_RH_267'	1.54843	0.83781	-1.59356	-1.75146	-0.812872	-1.27686	1.64166	2.34409	0.207467	0.277094	-0.00830599	0.215281
'DorsAttnA_RH_268'	0.510271	0.0531219	-2.47141	-2.57682	-0.863746	-0.792934	1.39443	1.70666	1.07594	0.209482	-0.00699476	-0.253739
'DorsAttnA_RH_269'	0.597938	0.303657	-3.13554	-3.37595	-1.9059	-2.54006	2.59298	2.55696	-0.284161	-0.935214	-0.873096	-1.70041
'DorsAttnA_RH_270'	1.10504	0.441516	-3.85347	-4.71385	-1.97763	-1.92399	2.32099	2.46868	0.145846	-0.815601	-0.323113	-0.940756
'DorsAttnA_RH_271'	1.08835	0.702587	-3.78602	-4.0481	-1.53852	-2.5724	2.39795	2.96644	0.162874	-0.470449	-0.337927	-1.49723
'DorsAttnA_RH_272'	1.34971	1.104	-4.37676	-4.67229	-2.81564	-2.76668	2.44284	2.89164	0.0891925	0.0668722	-0.794797	-1.52444
'DorsAttnB_LH_73'	1.65053	1.54385	-5.50526	-6.01082	-1.70344	-2.08081	2.7406	2.80416	-0.313996	-1.60814	0.0970251	-1.66197
'DorsAttnB_LH_74'	0.427249	1.83381	-6.08109	-6.4229	-2.55474	-3.78294	2.4359	2.18973	-1.12203	-2.66994	-0.594394	-2.8479
'DorsAttnB_LH_75'	0.265003	1.1804	-5.61258	-5.2706	-2.30811	-3.76331	2.4997	2.83084	-0.859676	-1.4626	-0.803435	-2.14779
'DorsAttnB_LH_76'	0.962205	1.98954	-6.12349	-5.73236	-2.27665	-2.36372	2.76316	3.21507	-1.23851	-1.10248	-0.629336	-1.85414
'DorsAttnB_LH_77'	0.406771	0.307538	-5.29015	-5.56921	-2.55353	-3.38459	1.77314	1.94515	-2.36085	-1.98063	-3.35123	-3.57697
'DorsAttnB_LH_78'	0.264362	0.839545	-3.73701	-4.47324	-1.72655	-3.47404	1.56067	1.26728	-1.2556	-0.857327	-0.994891	-2.16768
'DorsAttnB_LH_79'	1.00225	1.84555	-3.80456	-4.80052	-1.82508	-2.47751	2.94077	3.18121	-0.922177	-0.976297	-0.88358	-2.42053
'DorsAttnB_LH_80'	1.78373	1.86929	-4.62136	-5.24771	-1.04614	-2.28347	2.52684	2.70396	-1.16919	-0.967862	-0.82486	-1.27947
'DorsAttnB_LH_81'	0.503908	0.938573	-5.13802	-5.69329	-1.8558	-2.66123	2.16042	2.4159	-1.78825	-2.21365	-1.44746	-2.36024
'DorsAttnB_LH_82'	0.500466	-0.254993	-2.00834	-2.67778	-0.686506	-1.71833	1.89697	2.07089	0.0799613	-0.900668	0.00939079	-1.85663
'DorsAttnB_LH_83'	0.616802	0.51148	-4.88236	-4.69422	-1.53759	-2.61114	1.45407	1.72223	-1.3729	-1.80049	-0.401281	-1.8042
'DorsAttnB_LH_84'	0.541828	0.274385	-3.34731	-3.64564	-1.86655	-3.56453	2.51956	2.48442	-1.01147	-1.70133	-1.26367	-2.6794
'DorsAttnB_LH_85'	0.121427	-0.204681	-4.10838	-3.77739	-1.72733	-2.44614	0.878005	1.50337	-0.867847	-1.22211	-0.334141	-1.15373
'DorsAttnB_RH_273'	1.47042	1.42041	-3.68734	-4.43168	-1.23056	-1.79648	4.23142	4.03042	-0.548311	-2.32497	0.657549	-1.80616
'DorsAttnB_RH_274'	-0.0337498	0.890941	-6.4398	-7.39396	-3.02415	-5.31757	1.71864	2.4962	-1.02919	-2.16587	-0.533316	-2.543
'DorsAttnB_RH_275'	-0.014968	0.330962	-4.86317	-6.20029	-2.32607	-3.70271	1.59665	1.77041	-0.949798	-2.14227	-0.656802	-1.94732
'DorsAttnB_RH_276'	0.368076	1.09007	-4.96139	-5.86432	-2.03863	-2.42973	2.11226	2.80491	-0.726439	-2.15383	-1.33749	-2.424
'DorsAttnB_RH_277'	0.774116	1.07057	-6.51594	-7.50943	-2.71352	-3.52981	2.15601	2.22085	-0.570745	-1.72336	-0.509146	-2.21847
'DorsAttnB_RH_278'	1.0788	1.5723	-5.70707	-6.78896	-2.88415	-4.05571	2.56367	2.75577	-1.26667	-2.5026	-0.979318	-3.14953
'DorsAttnB_RH_279'	0.783898	1.12754	-4.07526	-4.72753	-2.75791	-3.11526	2.73804	2.90906	-0.976114	-2.45713	-1.06051	-2.96893
'DorsAttnB_RH_280'	0.0122156	0.543779	-4.2038	-4.44968	-0.90097	-2.15223	2.17466	1.80831	-1.27495	-2.18338	-1.16446	-2.29523
'DorsAttnB_RH_281'	-0.159598	0.89915	-5.43223	-5.98457	-2.03581	-3.54983	1.78279	1.79641	-1.41418	-2.07547	-1.10188	-2.68266
'DorsAttnB_RH_282'	1.16027	0.0129271	-2.72174	-2.9954	-2.04762	-3.30109	2.08866	2.57407	-0.665819	-1.07889	-0.377847	-1.63221
'DorsAttnB_RH_283'	1.23721	0.693294	-4.52304	-4.41935	-2.01145	-2.8449	1.75975	2.47856	-1.18748	-1.34857	-0.619106	-2.05139
'DorsAttnB_RH_284'	0.664279	1.44395	-3.99144	-4.2764	-1.09231	-1.75097	3.68801	2.5292	-1.81408	-1.82279	-0.320294	-2.72692
'LimbicA_LH_114'	1.52219	3.01491	-0.896607	-1.55585	0.0364156	-0.667289	3.55105	1.69678	1.63492	1.84852	1.15429	1.30599
'LimbicA_LH_115'	0.543346	1.03117	0.152001	-0.605296	-0.402221	-1.08812	-0.0188628	0.150751	-0.303832	0.748591	-1.3676	0.380462
'LimbicA_LH_116'	1.88976	2.75903	-1.026	-2.41643	-1.55615	-2.74646	3.92593	2.52318	1.38339	1.09356	-0.0705949	0.0832977
'LimbicA_LH_117'	1.14928	1.82125	-1.60291	-1.5195	-1.27114	-0.955185	1.98707	0.578123	0.687553	0.672399	-0.684449	-0.342617
'LimbicA_LH_118'	-0.385454	0.268986	-0.666431	-1.42051	-1.75909	-1.91828	0.422375	-0.029129	0.810129	-0.0406035	-0.546218	-0.710418
'LimbicA_LH_119'	-0.536517	-0.561332	1.81124	1.08737	1.48999	1.17101	-0.302653	-0.171757	1.30946	0.554943	1.3006	1.13275
'LimbicA_LH_120'	0.532454	0.707099	-1.62584	-2.04416	-0.985195	-1.54466	2.1239	1.34229	-0.272834	-0.552087	-0.130703	-0.672403
'LimbicA_RH_319'	1.95577	1.95626	-1.55613	-2.31723	-0.818866	-0.899013	2.84829	2.89798	1.57483	2.06421	0.538025	1.25909
'LimbicA_RH_320'	1.42533	1.62343	-0.175519	-1.21252	-1.20008	-1.24867	2.61574	2.5042	1.03482	1.39808	0.948836	1.23652
'LimbicA_RH_321'	2.82857	1.20017	-0.365216	-0.492938	-0.792497	-1.05283	2.62215	5.41	1.11703	0.74422	1.76632	0.723142
'LimbicA_RH_322'	1.33257	1.4297	-1.05598	-2.36156	-1.38538	-1.21198	1.22733	1.54563	0.760581	1.19963	0.228931	0.806409
'LimbicA_RH_323'	2.88214	1.52389	0.426057	0.0476722	-1.87149	-1.58856	2.494	2.27199	1.18041	0.811061	1.56972	0.838588
'LimbicA_RH_324'	1.12185	1.57926	-1.97479	-2.94405	-1.31438	-1.40116	1.94059	1.92231	0.0992713	0.273605	-0.412493	-0.858763
'LimbicB_LH_109'	0.638159	0.5333	0.067353	-0.771576	0.558322	0.24427	1.30877	0.94782	-0.772553	-0.743263	-0.614422	-0.0681788
'LimbicB_LH_110'	2.10374	1.93656	-0.724317	-1.8816	0.698993	-0.162342	2.52278	1.57407	0.602336	-0.468329	1.2591	0.41514
'LimbicB_LH_111'	0.545716	3.08618	-0.614221	-1.83663	0.563602	0.685217	1.63163	1.15044	2.52645	1.01495	2.92087	2.12929
'LimbicB_LH_112'	-0.445649	0.580653	-0.142059	-1.73453	2.14722	1.04533	0.911991	0.365409	-0.686204	-0.946724	-0.779155	-1.17365
'LimbicB_LH_113'	0.757153	0.707714	-1.8364	-2.58546	1.07309	0.781871	1.30099	2.94929	0.55825	0.0495628	0.488498	1.13512
'LimbicB_RH_313'	0.466357	0.219643	0.0270411	-0.482185	-0.032163	-0.260283	0.44924	1.08861	-0.40838	0.0304834	-0.396282	-0.416435
'LimbicB_RH_314'	0.592888	0.612794	0.0421304	-1.33314	0.0669064	0.0670225	1.10592	1.85986	0.568447	0.324287	1.33365	0.615881
'LimbicB_RH_315'	-0.677233	1.32759	-0.897711	-2.50389	1.15986	0.771811	0.872954	0.417147	1.3307	-0.0653321	2.04838	0.903744
'LimbicB_RH_316'	1.07522	1.93052	0.941549	-1.14494	1.32023	0.663835	1.48876	1.4475	2.14599	1.16905	1.86863	0.658756
'LimbicB_RH_317'	-0.805126	-0.706005	-2.01949	-2.29525	-0.846575	-0.832577	-0.299345	-0.68645	-1.79897	-1.92252	-0.908789	-2.01368
'LimbicB_RH_318'	1.82552	3.84854	-2.23895	-4.31754	0.72903	0.67663	1.73325	1.82488	3.99752	0.945696	4.52175	2.18431
'SalVentAttnA_LH_100'	0.813449	0.659135	-4.34018	-4.70643	-1.4774	-2.33048	2.15342	2.45647	-1.71059	-1.84164	-1.67512	-2.06799
'SalVentAttnA_LH_86'	0.760562	0.822733	-5.50413	-6.06403	-0.216265	-1.54164	2.32083	1.44153	-0.789347	-2.03321	-0.0587048	-1.3819
'SalVentAttnA_LH_87'	1.92463	2.06106	-5.38754	-5.20043	-0.33132	-1.21881	4.71012	4.50823	-1.76027	-1.98352	-0.605915	-1.95886
'SalVentAttnA_LH_88'	0.144427	0.183071	-5.05523	-4.82945	-2.24233	-2.43741	1.81588	1.23517	-1.51255	-1.96198	-1.17995	-2.61068
'SalVentAttnA_LH_89'	-0.0881526	0.56095	-3.57706	-3.92406	-0.193662	-1.33835	2.85854	2.41577	-0.90178	-1.85737	0.0450019	-1.28279
'SalVentAttnA_LH_90'	1.31393	2.63152	-3.05212	-4.50239	-2.02458	-2.91122	3.79063	3.00785	-0.245329	-1.08155	0.170709	-1.67517
'SalVentAttnA_LH_91'	-0.5651	-0.754311	-1.8105	-2.1357	-1.01032	-2.13479	0.0238006	-0.578849	-1.59847	-2.20185	-1.07021	-1.66152
'SalVentAttnA_LH_92'	-0.264472	-0.3917	-2.0123	-2.00418	-0.426954	-1.98874	-0.0238977	-0.488268	-0.552691	-1.48312	-0.0307675	-0.675082
'SalVentAttnA_LH_93'	0.136279	-0.462349	-3.11283	-3.65286	-0.43273	-1.23754	0.831954	0.285133	-0.586463	-1.84078	-0.30111	-1.73085
'SalVentAttnA_LH_94'	0.611192	0.554258	-4.22053	-4.74711	-0.472167	-1.002	2.14327	2.81104	-0.181306	-1.31648	0.457639	-0.894089
'SalVentAttnA_LH_95'	1.26721	1.7598	-3.4226	-4.15102	-0.696788	-2.44322	2.40795	2.00492	-0.32845	-1.43319	-0.0469796	-1.51592
'SalVentAttnA_LH_96'	-0.0618984	1.00433	-2.36533	-3.20181	-0.913504	-2.61937	2.60819	0.620362	0.0450961	-0.952501	0.305344	-1.14894
'SalVentAttnA_LH_97'	0.722217	1.50177	-5.0072	-5.94223	-1.64966	-3.10654	2.58535	2.4523	-1.09675	-1.61692	-0.93037	-2.26416
'SalVentAttnA_LH_98'	1.11161	0.522356	-2.14713	-2.53006	-0.687917	-1.77603	2.33332	1.24832	-0.421828	-0.239942	0.468386	-0.331902
'SalVentAttnA_LH_99'	0.702646	-0.202198	-1.41051	-1.30769	0.644544	-0.140944	1.74749	1.77038	-0.547166	-1.02596	-0.955576	-1.51066
'SalVentAttnA_RH_285'	1.92768	1.74926	-4.49151	-5.71366	-0.51927	-2.03544	2.66147	2.34095	0.0489323	-1.01763	0.0808081	-1.30565
'SalVentAttnA_RH_286'	1.07558	0.684626	-5.39291	-6.25562	-1.1654	-3.87102	1.78434	1.94158	-1.70065	-2.55994	-0.835498	-2.35027
'SalVentAttnA_RH_287'	1.48504	2.08571	-3.66492	-5.27495	-0.837961	-3.53983	2.5675	2.75325	0.202189	-1.59051	-0.366619	-2.18467
'SalVentAttnA_RH_288'	1.35575	0.172282	-1.65177	-2.65738	-0.986175	-2.07561	1.67581	2.06558	0.397906	-0.426594	-0.0592833	-0.846604
'SalVentAttnA_RH_289'	1.05891	0.174534	-1.50009	-1.97011	-1.27698	-1.63881	0.680185	0.334475	0.944514	0.234857	1.04569	0.519268
'SalVentAttnA_RH_290'	1.69412	1.96009	-4.3253	-4.33607	0.123519	-0.797227	3.77642	3.06749	0.368288	-1.05849	1.10508	0.0499094
'SalVentAttnA_RH_291'	0.69036	1.89404	-2.87536	-3.76464	-1.07847	-2.21535	2.35573	1.80629	0.673411	0.147118	0.746143	-0.382296
'SalVentAttnA_RH_292'	2.12319	1.61815	-4.80446	-5.40426	-0.972276	-2.25865	4.04054	4.22036	-0.325393	-1.90223	-0.356734	-1.36691
'SalVentAttnA_RH_293'	-0.037011	0.177834	-1.9689	-1.46942	1.54363	-0.600685	0.732774	-0.315452	-0.37905	-1.29834	0.201288	-1.18606
'SalVentAttnA_RH_294'	1.76178	1.63452	-4.30755	-4.43873	0.581127	0.0557825	2.08313	2.1304	-0.0562513	-1.6776	0.608279	-1.02289
'SalVentAttnA_RH_295'	1.03196	1.02516	-4.25559	-4.48964	-0.848401	-1.43608	2.38654	3.1704	0.0805958	-1.24344	0.169693	-1.47496
'SalVentAttnA_RH_296'	0.571009	-0.755788	-2.56705	-3.37496	-1.86574	-3.35291	0.820214	0.490935	-1.278	-1.18347	-1.13656	-1.19053
'SalVentAttnA_RH_297'	0.531178	0.553277	-3.4509	-3.87719	-2.00239	-3.13667	0.758292	0.478107	-1.19685	-1.20564	-0.804634	-1.299
'SalVentAttnA_RH_298'	0.873366	1.33835	-2.47012	-3.55561	-1.60118	-3.2706	1.63155	1.72267	-0.224207	-1.17985	-0.175495	-1.52086
'SalVentAttnA_RH_299'	-0.132516	-0.936742	-0.474186	-1.51838	0.598349	0.0685293	1.32055	0.990538	-1.1384	-1.15921	-0.64112	-1.32113
'SalVentAttnA_RH_300'	0.565106	1.09318	-2.92267	-3.83294	-1.10875	-3.1211	2.41705	2.17985	-0.550843	-1.42884	-0.223987	-1.6118
'SalVentAttnA_RH_301'	1.01062	1.5861	-2.80124	-3.83829	-2.01727	-4.99324	1.68962	1.09865	-0.655255	-0.908116	-0.323792	-1.01487
'SalVentAttnA_RH_302'	0.858679	0.110443	-4.37945	-4.75551	0.201368	-0.658615	1.76038	2.04411	-1.09946	-1.27993	-0.493731	-1.05326
'SalVentAttnA_RH_303'	0.855267	0.544645	-2.03756	-2.01584	-0.269317	-1.08516	2.48099	1.61762	-0.15822	-0.6074	-0.708734	-2.22427
'SalVentAttnB_LH_101'	1.58065	1.31279	-2.44995	-2.80557	0.46047	-0.897194	1.66194	1.75001	0.229093	-0.285452	0.261668	-0.157955
'SalVentAttnB_LH_102'	1.33975	1.23207	-2.83981	-3.33528	-1.01075	-2.64453	1.71029	1.43465	-0.0407229	-0.37993	1.08788	0.0651
'SalVentAttnB_LH_103'	1.1976	0.990483	-3.21108	-3.35322	-0.733582	-1.62621	1.22798	1.48223	-0.696837	-0.748554	0.139102	-1.1301
'SalVentAttnB_LH_104'	1.53852	1.20897	-3.68397	-3.87149	-0.942953	-1.67489	1.89649	1.15075	-0.978877	-1.64272	1.02982	-0.441487
'SalVentAttnB_LH_105'	1.27799	1.4186	-3.60303	-3.98913	-0.670545	-1.25881	1.74178	1.53054	0.768311	-1.20009	0.929886	-0.145999
'SalVentAttnB_LH_106'	-0.382493	-0.99016	-2.84491	-1.77027	0.506517	0.431978	-0.597108	-0.896979	0.0552109	-0.949113	-0.431039	-0.344609
'SalVentAttnB_LH_107'	0.4741	0.458911	-1.24366	-1.44552	0.616388	0.00667588	0.279397	1.19775	1.45707	0.378426	0.508158	0.522505
'SalVentAttnB_LH_108'	1.00829	0.384673	-0.828224	-1.36772	0.0666312	-1.01962	1.34856	1.58029	0.188259	-0.183182	0.287158	-0.582161
'SalVentAttnB_RH_304'	0.241762	0.567664	-1.40481	-2.71487	-0.575241	-2.26002	2.31116	2.01085	0.61886	-1.00462	-0.623719	-2.74292
'SalVentAttnB_RH_305'	1.81843	1.9144	-1.79773	-3.38672	0.314642	-0.488407	3.47058	3.58343	3.07044	0.628355	1.87712	0.520646
'SalVentAttnB_RH_306'	1.95064	1.03708	-1.69885	-2.14984	-1.00541	-1.49148	1.63892	2.25461	2.2541	0.947769	1.33083	0.368241
'SalVentAttnB_RH_307'	1.12739	0.210468	-2.01928	-2.66522	-0.540827	-0.927396	1.51882	2.51643	1.30152	-0.836664	1.10362	-0.0897874
'SalVentAttnB_RH_308'	0.963317	-0.401918	-2.23048	-2.87848	-0.616365	-1.31745	1.06098	1.63362	0.223573	-0.24297	0.438015	-0.244408
'SalVentAttnB_RH_309'	1.70702	1.15404	-2.17058	-2.78898	-2.56873	-3.27353	1.08847	1.05664	0.766704	-0.630163	0.727916	-0.729533
'SalVentAttnB_RH_310'	0.539951	0.165363	-1.90076	-2.46938	0.150775	-1.12242	1.22207	0.814629	0.580457	-1.33409	0.649085	-1.01501
'SalVentAttnB_RH_311'	1.0532	-0.149544	1.14549	0.561758	0.0277555	-0.655359	-0.23025	0.708082	0.550209	0.0900627	1.11515	0.745221
'SalVentAttnB_RH_312'	0.902216	-0.336387	0.389813	-0.486629	-0.103546	-0.633531	0.682959	0.723345	0.0692131	0.416496	0.170965	0.213083
'SomMotA_LH_25'	0.365295	1.93289	-3.86045	-4.44959	-1.01466	-2.697	1.45776	0.741464	-0.207784	-1.49803	0.563707	-1.26204
'SomMotA_LH_26'	0.879636	0.693567	-3.39069	-3.92352	-1.11441	-2.41804	2.762	2.88597	-1.28738	-1.76391	-0.980323	-2.48768
'SomMotA_LH_27'	-0.281541	0.812648	-4.99716	-6.05378	-1.64803	-3.62901	1.7406	1.45493	-0.633828	-1.81981	-0.459074	-1.88981
'SomMotA_LH_28'	-0.0892506	1.17534	-4.78197	-5.53088	-2.49688	-4.58964	2.04102	1.38165	-0.845543	-2.16273	-1.02822	-2.58179
'SomMotA_LH_29'	0.428053	1.06157	-4.49068	-5.03595	-1.90254	-3.12164	1.7397	1.40261	-0.645638	-1.86194	-0.0818305	-1.60593
'SomMotA_LH_30'	-1.18781	-0.0361253	-4.01622	-5.05489	-1.37795	-3.38031	1.39752	0.308394	-2.04783	-2.30562	-1.3606	-2.85709
'SomMotA_LH_31'	-0.172046	1.06224	-4.31055	-5.10872	-1.16166	-2.66041	2.19446	1.11031	-1.02047	-1.21765	0.0965768	-1.79533
'SomMotA_LH_32'	0.76863	1.29094	-4.2175	-4.81698	-0.708645	-1.50201	2.9237	2.27216	-0.862316	-2.03921	0.217205	-1.70863
'SomMotA_LH_33'	-0.205886	0.0553088	-4.58342	-5.67555	-1.61527	-3.10197	1.55522	1.21009	-0.91574	-2.50341	-0.647263	-2.90805
'SomMotA_LH_34'	-0.350937	0.471996	-4.86585	-5.51128	-1.69675	-3.17935	1.71193	1.07535	-0.513527	-1.15773	-0.42409	-1.66458
'SomMotA_LH_35'	-0.239356	0.534735	-4.56081	-5.49306	-1.96197	-4.11736	1.85038	1.03681	-1.41814	-1.65627	-1.26785	-2.78939
'SomMotA_LH_36'	0.505917	0.768465	-4.65937	-4.72654	-0.518594	-1.70424	1.98725	1.7605	-0.688099	-2.29032	-0.491891	-2.38975
'SomMotA_LH_37'	-0.00208641	0.524022	-3.85354	-4.2192	0.866608	-0.913245	1.38636	0.870779	-0.506932	-0.936036	-0.263362	-1.72959
'SomMotA_LH_38'	0.699622	0.872605	-5.92039	-6.33899	-2.64628	-3.52626	1.58058	1.62865	-1.29388	-1.46235	-1.24846	-2.13929
'SomMotA_LH_39'	-0.440793	1.03105	-5.73679	-6.81263	-0.928739	-2.4892	2.20863	2.03094	-1.28561	-1.86961	-0.73683	-2.30471
'SomMotA_LH_40'	-0.0724296	0.429853	-6.00988	-6.29133	-1.72008	-2.71779	1.87424	1.36065	-2.27726	-2.73197	-2.21042	-3.6228
'SomMotA_LH_41'	0.117591	0.932183	-6.04739	-6.8243	-0.932852	-2.84394	1.53029	1.21361	-1.22921	-1.34222	-0.627207	-2.2536
'SomMotA_LH_42'	0.364977	0.870143	-6.05272	-7.35226	-2.94657	-4.06389	1.46969	1.08284	-2.04589	-2.17966	-1.36459	-2.59114
'SomMotA_LH_43'	-0.873838	0.530135	-4.77477	-5.02688	-0.473842	-1.08884	1.93713	1.68693	-1.37496	-1.20455	-0.764426	-2.61037
'SomMotA_RH_224'	-0.37175	0.804361	-6.21326	-7.68891	-0.984849	-2.273	1.25128	1.11439	-0.302967	-1.78691	0.0415292	-1.85035
'SomMotA_RH_225'	-0.205679	0.00745599	-5.45591	-6.09877	-1.45624	-3.16435	0.963072	1.22571	-0.407006	-1.47115	-0.643705	-1.57693
'SomMotA_RH_226'	1.19105	0.599526	-3.3639	-3.84898	-1.59302	-3.68143	2.20132	2.1659	-0.00108088	-1.41647	-0.197335	-1.1766
'SomMotA_RH_227'	0.348235	1.10154	-5.39047	-6.67777	-1.5098	-2.9676	2.30848	2.05601	-0.782547	-1.6639	-0.317633	-1.44899
'SomMotA_RH_228'	-0.224601	-0.0853704	-2.5887	-3.79554	-0.0756103	-1.01223	0.607058	0.282253	-1.0165	-1.99329	0.194989	-0.863453
'SomMotA_RH_229'	0.751423	1.03699	-4.85013	-5.24246	-2.01855	-3.47006	1.59844	2.0576	-0.802333	-1.35757	-0.199385	-0.995443
'SomMotA_RH_230'	0.516322	0.0760791	-4.75883	-4.45549	-2.65052	-3.66991	1.72296	2.69852	-2.97939	-2.86171	-2.01105	-2.92148
'SomMotA_RH_231'	0.243925	0.589365	-4.26585	-4.19192	-0.804774	-2.16026	1.91449	1.79547	-0.734481	-0.725848	-0.295136	-1.18105
'SomMotA_RH_232'	0.226659	0.445608	-4.62263	-5.08996	-1.67477	-2.33428	1.7868	1.74802	-1.34585	-2.29613	-0.943423	-2.14616
'SomMotA_RH_233'	0.190769	1.01043	-4.58916	-4.80419	-1.62671	-2.98712	2.09386	2.03715	-0.424128	-0.479194	-0.170993	-0.9272
'SomMotA_RH_234'	0.145542	1.25353	-5.90906	-6.31522	-1.71845	-2.17818	2.16749	1.6637	-1.23309	-1.45851	-0.506048	-1.587
'SomMotA_RH_235'	1.15615	1.08062	-4.28551	-4.74645	-2.4668	-4.11488	2.22582	2.83543	-1.44033	-2.8016	-0.996138	-4.10861
'SomMotA_RH_236'	-0.016812	0.792529	-6.62707	-7.05794	-1.53603	-2.87376	1.23973	1.38037	-1.83656	-2.25764	-1.09838	-2.59212
'SomMotA_RH_237'	0.0986049	0.361812	-4.51369	-3.78601	-1.46139	-2.0969	1.97139	1.72553	-0.713204	-1.29835	-0.506249	-1.49014
'SomMotA_RH_238'	-0.0587046	0.572064	-4.54683	-4.58855	-1.08842	-3.01856	1.99069	1.9542	-0.763949	-0.800488	-0.128791	-1.0455
'SomMotA_RH_239'	0.130739	0.924583	-5.04116	-5.15708	-1.14388	-2.52944	2.16957	1.80892	-0.954235	-1.39949	-0.692867	-1.81071
'SomMotA_RH_240'	0.243729	0.463213	-4.59648	-5.47838	-0.626584	-1.20235	1.52931	1.14862	-1.76669	-2.35476	-1.2216	-3.06498
'SomMotA_RH_241'	-0.0973983	0.96595	-6.21319	-7.07883	-2.39574	-2.84299	1.62098	1.79362	-1.42906	-1.65917	-1.31503	-1.92312
'SomMotA_RH_242'	0.012004	0.982019	-5.88711	-6.18154	-3.16865	-3.20921	1.59747	1.22789	-1.23394	-2.02366	-1.80914	-2.76603
'SomMotA_RH_243'	-0.687788	-0.13656	-6.45387	-7.20024	-2.44091	-3.39638	1.18182	1.4853	-1.79324	-2.11982	-1.50827	-2.95008
'SomMotB_LH_44'	2.30516	3.0887	-2.79974	-3.72394	-0.63828	-1.38978	3.96106	3.94903	0.195118	-0.803733	0.712777	-0.648436
'SomMotB_LH_45'	2.0934	2.74432	-4.97329	-6.32294	-2.19144	-2.59267	3.60686	3.49137	0.759882	-1.11774	0.729017	-0.964392
'SomMotB_LH_46'	0.0122315	1.64904	-3.06032	-4.5462	-0.688579	-1.53738	2.12095	1.50591	-0.116261	-1.54177	0.282452	-0.932166
'SomMotB_LH_47'	0.549813	1.04244	-5.24849	-5.05305	-0.821498	-2.06672	1.25712	0.645438	-1.22971	-1.68053	-0.374755	-1.29359
'SomMotB_LH_48'	0.845556	1.51921	-3.48449	-3.82437	0.367752	-0.750954	1.61992	0.942872	-0.528899	-0.34069	0.130701	-0.25768
'SomMotB_LH_49'	2.51439	2.78699	-4.54896	-5.4119	-0.424746	-1.29233	3.25055	3.84304	0.172196	-1.19313	0.168449	-1.32178
'SomMotB_LH_50'	1.22144	2.31692	-3.75091	-4.65127	-0.633482	-1.60282	3.06191	3.17796	0.471491	-1.00372	0.552908	-1.14981
'SomMotB_LH_51'	1.6501	1.20171	-3.71638	-4.50596	-0.388028	-2.43205	0.388839	-0.00838084	0.113363	-0.00366053	0.961688	-0.131082
'SomMotB_LH_52'	2.65995	1.3189	-4.63594	-4.95619	-0.828653	-2.70186	1.61058	2.32351	0.871313	-0.103611	1.13668	0.166425
'SomMotB_LH_53'	-0.369005	0.986326	-5.21274	-5.53909	-1.02225	-2.43966	1.15406	-0.366564	-0.144971	-1.64065	0.619115	-1.23134
'SomMotB_LH_54'	1.01069	0.969334	-7.3556	-6.82632	-1.94895	-3.02962	2.4922	2.53626	-0.801136	-2.48886	-0.638022	-1.68888
'SomMotB_LH_55'	0.160949	1.39222	-6.37996	-6.59845	-1.01351	-2.16527	1.7675	1.76337	-0.519701	-1.60112	0.363231	-0.517358
'SomMotB_LH_56'	-0.165805	1.70627	-6.647	-7.26596	-1.97449	-4.2681	2.00202	1.55522	-0.576551	-2.25378	-0.13802	-1.94397
'SomMotB_LH_57'	0.0376228	1.54883	-6.0586	-6.5496	-1.29841	-2.75436	1.56376	1.54541	-0.00251091	-1.5613	0.557978	-0.867068
'SomMotB_LH_58'	0.703964	0.319586	-4.05784	-4.55977	-1.68343	-2.94257	1.82862	1.89679	-1.46287	-1.9287	-0.991998	-2.06617
'SomMotB_LH_59'	0.0804403	1.34968	-5.41586	-5.86797	-0.981304	-2.56468	1.94374	1.53284	-0.531244	-1.28751	-0.32419	-1.40805
'SomMotB_RH_244'	0.140132	0.614528	-2.49248	-3.20572	-0.355639	-1.14979	1.06083	0.827377	0.330659	-0.742229	0.493707	-0.655368
'SomMotB_RH_245'	0.319592	1.42666	-3.23254	-4.30914	-1.34814	-2.04013	0.950122	1.37714	1.35852	-0.446534	0.853363	-0.676586
'SomMotB_RH_246'	0.761406	1.52374	-3.23309	-3.91029	-1.76719	-3.39452	1.49556	1.42801	0.00320722	-0.521456	-0.212542	-0.778981
'SomMotB_RH_247'	0.0750863	0.699562	-5.59092	-5.33785	0.518363	-2.1909	1.70652	1.2142	0.390656	-1.47327	0.441497	-0.991258
'SomMotB_RH_248'	0.112225	0.136134	-3.8672	-4.03003	-1.07571	-2.05586	0.543058	0.258488	-0.535416	-0.492851	-0.175717	-0.823171
'SomMotB_RH_249'	0.912663	0.985344	-4.45448	-4.90131	-2.48957	-3.6812	1.38978	2.28325	0.0388846	-1.5707	-0.010642	-1.23129
'SomMotB_RH_250'	-0.23553	0.947849	-2.41865	-2.00746	0.938336	-1.31357	0.342079	-0.630294	0.842069	0.248431	1.80431	0.105575
'SomMotB_RH_251'	0.539619	1.16587	-2.74792	-3.7517	-0.814328	-2.04209	1.732	1.26953	-0.37746	-0.975745	-0.16645	-0.848376
'SomMotB_RH_252'	-0.501104	1.46005	-5.15465	-4.91989	0.321317	-0.718724	1.34339	-0.0642886	-0.00390997	-0.731605	0.486456	-0.875206
'SomMotB_RH_253'	0.806131	0.268389	-6.27998	-5.71747	-1.6073	-2.15226	0.996092	1.11492	-1.45695	-2.13563	-1.10854	-1.67966
'SomMotB_RH_254'	0.8325	2.70471	-4.06017	-4.6402	0.295715	-1.70851	3.16084	1.9968	0.304461	-0.797066	0.919359	-0.437943
'SomMotB_RH_255'	0.859942	1.40831	-5.91687	-6.54706	-1.82931	-3.12404	1.99184	1.82947	0.134444	-0.989245	0.419876	-1.04401
'SomMotB_RH_256'	1.47811	1.03944	-4.44713	-4.78396	-1.72259	-2.2252	0.79988	1.27466	-1.16487	-1.11055	-1.42155	-1.04009
'SomMotB_RH_257'	-0.105869	1.26377	-7.35365	-7.79898	-1.84082	-3.91202	1.41496	1.23712	-0.201815	-1.18644	-0.408303	-1.32715
'SomMotB_RH_258'	1.54647	2.38855	-5.15392	-5.24199	-0.522584	-2.07848	2.33993	2.5463	0.500578	-0.701672	0.379259	-0.491865
'TempPar_LH_195'	1.9428	1.82807	-4.05353	-4.15503	-1.56748	-2.93358	3.61186	3.5342	0.357268	-0.0552127	0.809875	-0.318735
'TempPar_LH_196'	2.17427	1.63487	-3.11435	-4.38353	-2.11918	-1.93105	3.07926	1.83089	-0.833899	-1.62009	-0.328895	-1.9444
'TempPar_LH_197'	2.72311	2.44768	-6.13135	-6.13408	-0.694104	-0.665476	2.5458	2.46021	-0.641025	-1.43801	0.820517	-0.7184
'TempPar_LH_198'	0.649902	0.398716	-6.76254	-6.3064	-2.18159	-1.92267	3.06413	2.69546	-2.19933	-2.51642	-1.26908	-3.03085
'TempPar_LH_199'	0.957042	1.21615	-4.43821	-4.12297	-2.71988	-2.50146	4.13719	4.13874	-1.55432	-2.89179	-1.00821	-3.59899
'TempPar_LH_200'	2.01573	1.28596	-5.89776	-4.40846	0.0297361	0.193761	2.90571	3.87175	-0.455838	-0.139269	0.541024	0.321508
'TempPar_RH_391'	0.861318	0.0605445	-2.38227	-2.3721	-0.829616	-1.47558	3.46319	2.80153	0.655828	0.321152	0.521923	-0.17665
'TempPar_RH_392'	3.70661	2.86354	-3.86959	-4.39441	-2.25411	-2.40129	3.45561	3.52613	1.23347	0.776772	0.797244	-0.197446
'TempPar_RH_393'	0.394726	1.19952	-4.14051	-4.56483	-1.3834	-1.34647	3.04675	2.65455	-0.629789	-2.49269	-0.942383	-3.9053
'TempPar_RH_394'	0.838407	1.96545	-5.99822	-5.78801	-1.59454	-1.9196	2.8181	2.26734	-0.437217	-1.48816	-1.99769	-2.75637
'TempPar_RH_395'	1.40098	1.79571	-6.62276	-6.39736	-2.66244	-2.52814	3.40399	3.58049	-0.931406	-2.7783	-1.05698	-4.4903
'TempPar_RH_396'	0.880263	1.29399	-4.34425	-4.94769	-3.48442	-3.10442	2.3054	3.26829	-0.366097	-1.94315	-0.514738	-3.18772
'TempPar_RH_397'	1.58719	1.82199	-4.68131	-6.46565	-1.36629	-1.55782	3.10595	2.43064	-0.0786732	-1.06787	-0.375839	-2.16357
'TempPar_RH_398'	2.86581	2.2571	-4.82547	-5.73284	-1.08816	-1.95107	2.40176	2.82185	1.07866	-0.774413	0.491765	-0.528558
'TempPar_RH_399'	1.56504	1.4818	-2.99501	-4.11993	-0.721724	-1.05523	1.93832	2.32696	0.808278	-0.227997	0.337043	-1.0898
'TempPar_RH_400'	2.21034	2.50594	-3.42392	-4.58433	0.379337	-0.0737616	2.43067	2.46973	0.644913	-0.0562176	0.62536	-0.370923
'VisCent_LH_1'	2.43325	1.84459	-4.20261	-4.35679	-2.65896	-2.78677	3.74752	3.24495	-0.676413	-0.968479	-0.530263	-0.730059
'VisCent_LH_10'	3.31477	2.16782	-4.90288	-5.18567	-2.05312	-2.41424	4.45598	6.23155	-0.75925	-1.26853	-0.559652	-1.62104
'VisCent_LH_11'	2.54736	2.34238	-1.45239	-2.22766	0.28683	-0.923215	3.45024	3.58645	1.06513	0.0249968	0.651728	0.160532
'VisCent_LH_12'	3.75725	2.76684	-4.32112	-4.47409	-1.41229	-1.83993	5.56763	6.71063	-0.104283	-1.23343	-0.113453	-0.457949
'VisCent_LH_2'	2.77057	2.8125	-2.45671	-2.74677	0.169741	-0.829226	4.22634	3.63731	0.896967	0.415637	2.06981	1.0428
'VisCent_LH_3'	2.89963	1.66691	-2.04352	-2.75731	-0.119091	-0.837457	2.12765	2.93209	0.426633	0.588468	0.892917	1.42905
'VisCent_LH_4'	2.55102	1.76502	-1.02035	-1.39891	0.191709	-0.623077	2.5116	2.19357	0.780284	1.04227	1.19307	1.56175
'VisCent_LH_5'	3.75374	1.6433	-0.587488	-0.872795	-1.16846	-1.8069	1.43848	2.56785	0.000874603	1.57774	-0.437304	0.968669
'VisCent_LH_6'	3.10151	1.69708	-1.5905	-2.74312	-0.757428	-1.3286	2.93354	3.81623	0.854828	0.982421	-0.163339	0.346224
'VisCent_LH_7'	3.01249	1.4204	0.644408	0.207768	-0.540909	-0.964542	2.16924	2.82562	1.46931	2.14872	0.808019	1.94737
'VisCent_LH_8'	1.21543	1.21332	-3.37941	-3.92485	-3.29675	-2.90467	3.47231	3.65477	-0.690802	-1.96474	-1.39109	-2.79004
'VisCent_LH_9'	3.1366	1.19289	-1.17563	-1.73223	-1.51902	-1.78443	2.2637	3.3197	1.02562	0.733321	0.0474595	1.02558
'VisCent_RH_201'	2.90773	2.23852	-5.04496	-5.34173	-3.35963	-5.05948	2.15995	2.80175	-0.403598	-1.24037	0.174429	-1.10261
'VisCent_RH_202'	2.76235	1.92973	-3.04267	-3.42977	-0.680257	-2.51415	2.7772	3.1946	-0.17098	-0.764387	0.417503	-0.317038
'VisCent_RH_203'	2.69152	2.33697	-3.31376	-4.16416	-0.60831	-2.52345	4.05684	3.40338	0.4357	-0.3624	1.93246	0.461796
'VisCent_RH_204'	2.93364	2.42562	-0.861606	-1.22572	-0.0231794	-1.16514	3.11754	2.50323	1.51241	0.561179	1.97525	1.59791
'VisCent_RH_205'	2.99361	1.53757	-2.85252	-2.8957	-1.39145	-1.87866	2.45746	4.10098	-0.219111	-0.359298	-0.459532	-0.943402
'VisCent_RH_206'	3.43849	1.35307	-0.120362	-0.390162	-0.393591	-0.642166	2.08671	2.97662	1.17453	2.55466	0.681888	2.10332
'VisCent_RH_207'	2.60742	1.44464	1.80064	1.01228	0.00103491	-0.577731	2.21323	2.22348	2.06972	2.40022	1.16675	2.03079
'VisCent_RH_208'	4.36528	1.92536	-2.57315	-2.39484	-1.11843	-1.01811	3.87209	5.13468	-0.706077	0.210271	-0.172621	-0.52148
'VisCent_RH_209'	2.23963	0.665558	-1.95742	-2.09675	-2.36366	-2.35654	2.35731	2.92212	-0.133406	0.714592	-0.76206	-0.290376
'VisCent_RH_210'	1.88856	1.7947	-5.64453	-5.71643	-1.39021	-1.71557	3.72378	5.07421	-1.81058	-1.71526	-1.45335	-2.69091
'VisCent_RH_211'	2.14385	1.95387	-1.58764	-2.5613	-0.312933	-1.86461	2.2632	2.13721	2.02384	1.31911	2.26222	1.38534
'VisCent_RH_212'	3.11381	1.57722	-2.90627	-3.6421	-1.68248	-2.37859	4.0074	4.53379	0.375733	0.400908	0.365606	-0.303608
'VisPeri_LH_13'	3.21619	2.95114	-2.58654	-3.77829	-0.316783	-0.813117	5.20158	3.97372	0.193608	-0.810134	1.63515	0.419479
'VisPeri_LH_14'	2.44212	2.25825	-2.98436	-3.99676	-0.257823	-0.946563	3.798	2.69106	0.376578	0.0367739	0.713033	-0.197245
'VisPeri_LH_15'	3.35656	3.44146	-2.31384	-3.16376	0.340849	-0.513712	4.09438	3.4052	1.27426	0.282285	1.7518	0.486528
'VisPeri_LH_16'	2.89837	2.78673	-3.03222	-3.3428	-0.982735	-0.798439	3.17755	3.02568	0.42384	0.208332	0.973874	0.0225324
'VisPeri_LH_17'	2.49587	2.79602	-2.35023	-3.17998	-0.300516	-0.637004	3.79086	2.94175	0.298009	0.641907	0.0875707	-0.143464
'VisPeri_LH_18'	1.06799	1.06446	1.973	1.35474	0.466926	0.251943	1.49726	1.53227	1.01182	1.12948	0.478776	1.18129
'VisPeri_LH_19'	2.48134	2.70697	-2.59127	-3.05285	0.111838	-0.181137	3.71997	3.60296	0.525401	0.430457	0.501008	0.10679
'VisPeri_LH_20'	1.63816	1.91233	-3.84707	-3.78761	1.06093	0.735863	3.36385	2.32909	1.61721	1.3063	1.29808	0.624588
'VisPeri_LH_21'	2.90106	2.85192	-3.03769	-4.54666	-0.499759	-1.69378	2.84889	2.9202	0.316837	-0.616022	0.843494	-0.177346
'VisPeri_LH_22'	2.80295	3.25113	-4.71025	-5.71384	-0.10275	-0.958	3.55217	3.71292	0.404595	-0.287016	1.39969	0.0191807
'VisPeri_LH_23'	3.61561	2.5759	-3.68224	-4.5746	-2.00378	-2.7669	3.93336	4.50694	0.162396	-0.538521	0.0863537	-0.933077
'VisPeri_LH_24'	2.17158	2.45701	-2.85039	-3.32809	-1.3121	-2.56911	3.15777	3.05654	0.633799	-0.258802	0.714722	-0.416193
'VisPeri_RH_213'	3.24047	2.19364	-2.91882	-3.5564	0.252409	-0.74066	3.26939	3.06579	0.0331646	-0.523115	1.41033	-0.0710102
'VisPeri_RH_214'	-0.233704	0.0492399	1.67049	1.63228	0.826579	1.53018	-0.759246	-0.307535	1.02309	0.638601	1.02148	2.00251
'VisPeri_RH_215'	3.30912	2.959	-2.32035	-2.89442	0.234057	-0.907101	4.71258	4.27892	0.616069	0.510204	1.19115	0.72459
'VisPeri_RH_216'	2.3211	2.63904	-4.36561	-4.96569	-0.118832	-0.957164	3.18494	2.37127	0.538819	0.0375003	0.487461	-0.464876
'VisPeri_RH_217'	1.67126	2.02508	-2.66171	-3.51166	-0.0778697	-0.468107	2.37722	2.0065	1.07324	0.582842	0.479512	-0.0853041
'VisPeri_RH_218'	3.03983	3.01228	-1.72355	-2.24345	0.885598	0.32194	3.39397	3.70477	1.05665	0.943105	1.17108	1.3029
'VisPeri_RH_219'	1.65478	2.27271	-3.00954	-3.29608	-0.504291	-1.05284	2.74764	2.54206	0.809112	0.343785	0.349133	-0.109391
'VisPeri_RH_220'	2.28485	2.35368	-4.39281	-5.75541	-0.642543	-1.57835	2.75108	3.01945	0.537322	-0.0660376	0.520689	-0.402571
'VisPeri_RH_221'	2.71147	3.41919	-1.83214	-2.71405	0.181928	-1.60028	2.9911	3.36335	1.03078	0.687675	1.19609	0.557574
'VisPeri_RH_222'	2.41532	2.13372	-4.04845	-4.63156	-1.43342	-3.23205	2.90077	3.51775	0.090759	-0.709622	0.493891	-0.877239
'VisPeri_RH_223'	3.34822	2.47452	-4.09267	-4.78306	-2.29657	-3.84192	3.29	3.5204	0.297885	-1.1542	0.517984	-1.18195

## Sheet: Figure5A_pvalues
Shf_parcel_name	amygdala_lh	amygdala_rh	thalamus_lh	thlamus_rh	caudate_lh	caudate_rh	hippocampus_lh	hippocampus_rh	pallidum_lh	pallidum_rh	putamen_lh	putamen_rh
'ContA_LH_121'	0.0250099	0.0807464	0.000482437	0.000339504	0.0154999	0.0117574	0.00136369	0.00426177	0.50693	0.344973	0.602073	0.47426
'ContA_LH_122'	0.0121789	0.0111166	0.0238118	0.0128244	0.867008	0.417273	0.000457017	0.00175308	0.380962	0.682332	0.0523444	0.310129
'ContA_LH_123'	0.00918621	0.111932	0.0551178	0.0125348	0.906453	0.412746	0.0466803	0.008553	0.674441	0.563149	0.383072	0.169225
'ContA_LH_124'	0.0195169	0.0936292	0.32038	0.177952	0.850004	0.540642	0.0212151	0.0409077	0.444836	0.310369	0.247528	0.13485
'ContA_LH_125'	0.00134445	0.116768	0.563793	0.393672	0.257073	0.0866408	0.166568	0.0188314	0.999311	0.131131	0.666821	0.344881
'ContA_LH_126'	0.00587529	0.106002	0.128223	0.0129262	0.458085	0.199719	0.0085258	0.00116578	0.403297	0.338238	0.871976	0.732979
'ContA_LH_127'	0.0071608	0.171694	0.527015	0.837621	0.594856	0.346891	0.0429575	0.0108029	0.158113	0.0447594	0.429081	0.066423
'ContA_LH_128'	0.239088	0.239877	0.00314765	0.000909687	0.003793	0.00908488	0.00255064	0.00168473	0.498044	0.0642398	0.180276	0.0116741
'ContA_LH_129'	0.00543286	0.247598	0.254266	0.0994356	0.145222	0.0903317	0.0354897	0.0036018	0.317953	0.472314	0.962642	0.317972
'ContA_LH_130'	0.00364212	0.0430805	9.87938e-05	5.26018e-05	0.0540899	0.0260222	0.000270956	5.51131e-06	0.45702	0.219931	0.582255	0.121486
'ContA_LH_131'	0.0196688	0.0302031	0.162709	0.038186	0.777347	0.367472	0.00268147	0.00196819	0.300167	0.980318	0.522383	0.874157
'ContA_LH_132'	0.00133372	0.0122779	0.000368229	0.000260039	0.174036	0.081456	2.27401e-05	2.05245e-06	0.918037	0.232456	0.910861	0.652183
'ContA_LH_133'	0.0045461	0.00820132	0.0180974	0.00127122	0.754863	0.426223	5.07812e-05	0.000813596	0.848538	0.427894	0.118477	0.679571
'ContA_RH_325'	0.0245503	0.0358862	0.00762094	0.000771889	0.799315	0.355745	0.00121531	0.0144654	0.710659	0.971049	0.484491	0.845731
'ContA_RH_326'	0.0033144	0.00273533	0.0320304	0.0051127	0.736957	0.613376	0.00061762	0.00296932	0.217938	0.780777	0.0959345	0.632158
'ContA_RH_327'	0.00921166	0.0117584	0.0068543	0.00341896	0.338087	0.434483	0.00495736	0.00695449	0.676442	0.837187	0.342356	0.982258
'ContA_RH_328'	0.0219306	0.011523	0.0297174	0.00493049	0.767047	0.531723	0.00123526	0.00837278	0.768931	0.528603	0.931134	0.887434
'ContA_RH_329'	0.298909	0.300463	0.0632236	0.191392	0.645863	0.80379	0.150754	0.141937	0.324339	0.272753	0.637562	0.252063
'ContA_RH_330'	0.0226114	0.0139774	0.0179159	0.00654735	0.912125	0.858178	0.00145209	0.00189564	0.605383	0.671707	0.62212	0.916075
'ContA_RH_331'	0.117844	0.0710313	0.00108651	0.00124448	0.302023	0.470802	0.00326029	0.0310414	0.122315	0.207044	0.209798	0.53967
'ContA_RH_332'	0.00915727	0.0101993	0.00677152	0.000220565	0.622983	0.106639	0.0102672	0.00877991	0.754822	0.54519	0.409446	0.861114
'ContA_RH_333'	0.0113506	0.004203	0.000152358	1.6567e-05	0.919238	0.350096	0.00212773	0.00147562	0.690293	0.777206	0.177723	0.984897
'ContA_RH_334'	0.00184184	0.018512	0.00158253	0.000207035	0.0595628	0.0122765	0.000892162	0.000241352	0.872709	0.596471	0.932089	0.362487
'ContA_RH_335'	0.0427562	0.0237968	0.0102336	0.00353436	0.205119	0.018781	0.00518167	0.00649389	0.533768	0.798571	0.483471	0.681932
'ContB_LH_134'	0.718926	0.0682948	0.00105381	0.00027492	0.323015	0.0142814	0.161239	0.467478	0.837608	0.150556	0.579547	0.222207
'ContB_LH_135'	0.390046	0.496346	0.00306843	0.000912455	0.279004	0.0258166	0.0124078	0.00946585	0.213424	0.0938211	0.339245	0.0223119
'ContB_LH_136'	0.781339	0.426486	8.00054e-05	8.01201e-06	0.115785	0.00178651	0.0979247	0.162011	0.53375	0.0845814	0.651389	0.0741395
'ContB_LH_137'	0.929817	0.254378	0.000129621	2.4634e-05	0.0218838	0.000200102	0.0553887	0.183112	0.40833	0.0435215	0.31676	0.0182812
'ContB_LH_138'	0.673426	0.301739	0.000250427	7.33713e-05	0.0723678	0.0056174	0.0980859	0.176861	0.526235	0.0781522	0.935637	0.124782
'ContB_LH_139'	0.249547	0.971559	0.000738321	7.03388e-05	0.184233	0.00314123	0.178365	0.761138	0.0546542	0.0325754	0.189563	0.0100846
'ContB_LH_140'	0.86522	0.301443	0.000377201	6.23972e-05	0.259758	0.0154518	0.0408347	0.280718	0.320324	0.238263	0.924074	0.0885249
'ContB_LH_141'	0.451562	0.212213	0.00046632	0.000119803	0.487149	0.149531	0.00871251	0.0348832	0.399267	0.0555852	0.830364	0.103805
'ContB_LH_142'	0.83907	0.95647	0.000202938	1.79953e-05	0.122736	0.00586928	0.136394	0.241086	0.37128	0.0215845	0.525206	0.00901762
'ContB_LH_143'	0.729497	0.642305	0.000107347	2.57096e-05	0.106066	0.0049374	0.103184	0.295683	0.613503	0.261322	0.676263	0.112401
'ContB_RH_336'	0.813393	0.599036	0.000213603	2.67524e-05	0.0645831	0.000586047	0.079872	0.31284	0.172345	0.11409	0.22017	0.0116907
'ContB_RH_337'	0.618734	0.451657	0.000170905	0.000146862	0.610031	0.104636	0.0615049	0.0944108	0.499706	0.0336126	0.628431	0.0273822
'ContB_RH_338'	0.998357	0.606323	0.00107059	0.000464521	0.396969	0.372557	0.181693	0.394744	0.618035	0.361	0.795107	0.0999159
'ContB_RH_339'	0.492641	0.393773	1.06366e-05	4.40458e-06	0.0159275	0.00225673	0.130479	0.119855	0.211215	0.159991	0.227028	0.0456093
'ContB_RH_340'	0.664337	0.315463	1.57671e-05	1.66979e-06	0.364674	0.0222408	0.0396842	0.0564916	0.21403	0.0770299	0.470227	0.032636
'ContB_RH_341'	0.943017	0.672138	8.79293e-06	4.8641e-06	0.101665	0.0136545	0.0763581	0.189548	0.0345214	0.0132421	0.0395409	0.00181194
'ContB_RH_342'	0.907626	0.362937	8.1211e-06	1.63098e-06	0.362601	0.0103789	0.142424	0.239767	0.233999	0.195344	0.537989	0.0362271
'ContB_RH_343'	0.71916	0.395083	8.02994e-06	5.73706e-07	0.00828437	0.000662161	0.15801	0.292431	0.0548631	0.0420683	0.188327	0.0179208
'ContB_RH_344'	0.393118	0.602159	0.000131738	7.4871e-05	0.641012	0.289842	0.0677417	0.107967	0.185141	0.243167	0.454003	0.0172003
'ContB_RH_345'	0.0326061	0.00604539	0.0114302	0.00143901	0.53091	0.180668	0.000837465	0.000860795	0.847372	0.431493	0.484646	0.524463
'ContB_RH_346'	0.0499626	0.0128928	8.43881e-05	4.55411e-06	0.0410835	0.0178623	0.00187891	0.00244269	0.456651	0.277611	0.474883	0.346965
'ContB_RH_347'	0.990368	0.115576	0.00643958	0.000220794	0.499411	0.140686	0.0473063	0.148536	0.908666	0.13962	0.780651	0.362946
'ContB_RH_348'	0.588853	0.310293	4.5777e-05	7.06282e-05	0.421552	0.0526635	0.223943	0.526362	0.233814	0.109221	0.711993	0.211312
'ContB_RH_349'	0.408323	0.145175	0.00248114	0.0011443	0.717123	0.461881	0.121729	0.357582	0.603	0.737075	0.897386	0.799424
'ContB_RH_350'	0.0210901	0.0117519	0.000219416	3.19494e-05	0.675793	0.211741	0.00420853	0.00109657	0.865104	0.247505	0.86801	0.201938
'ContC_LH_144'	0.236858	0.0318279	0.00135315	0.000174061	0.533971	0.125468	0.0064168	0.00495283	0.642659	0.328124	0.586774	0.264491
'ContC_LH_145'	0.115357	0.244242	0.00146403	0.000241889	0.702309	0.0250727	0.701718	0.993401	0.910932	0.997117	0.348287	0.897088
'ContC_LH_146'	0.015467	0.20288	0.000180201	8.76776e-05	0.417589	0.0141325	0.12376	0.0314	0.39446	0.918564	0.269804	0.869581
'ContC_LH_147'	0.716204	0.336368	4.95421e-05	2.41973e-05	0.319505	0.0246769	0.262784	0.717995	0.88626	0.11732	0.543194	0.233218
'ContC_LH_148'	0.324863	0.344557	5.69998e-07	1.62434e-06	0.0662223	0.00689399	0.0221009	0.0201368	0.432958	0.0222566	0.531074	0.107588
'ContC_RH_351'	0.873832	0.179937	4.04536e-06	2.57952e-06	0.32355	0.0433006	0.0932018	0.0939143	0.609274	0.125847	0.720442	0.610877
'ContC_RH_352'	0.870062	0.104251	2.33609e-06	6.788e-07	0.0630423	0.000415508	0.0597675	0.136393	0.571011	0.0362138	0.891677	0.066858
'ContC_RH_353'	0.970381	0.13792	7.93074e-06	2.85095e-06	0.209686	0.0126151	0.134378	0.138742	0.998023	0.134955	0.583375	0.396723
'ContC_RH_354'	0.489994	0.752769	0.000671369	0.000214107	0.108652	0.00835775	0.0832001	0.0731631	0.159848	0.0688441	0.333665	0.0527201
'ContC_RH_355'	0.936728	0.19298	3.16733e-05	1.18969e-05	0.338774	0.0189589	0.0668876	0.141798	0.601406	0.213379	0.749336	0.175267
'ContC_RH_356'	0.751545	0.757497	0.00418087	0.00338095	0.0389113	0.00980228	0.143807	0.267206	0.365648	0.0462931	0.187475	0.0558808
'ContC_RH_357'	0.109494	0.226906	0.000781996	0.00010229	0.017628	0.00364574	0.04386	0.0328898	0.680154	0.0492018	0.930133	0.262745
'DefaultA_LH_149'	0.300731	0.3217	0.000480646	0.000804561	0.0169738	0.0236561	0.22688	0.139004	0.327994	0.0436866	0.338544	0.142278
'DefaultA_LH_150'	0.243501	0.704887	0.00313342	0.000313193	0.00452993	0.00746037	0.00470969	0.00472062	0.489019	0.217912	0.209321	0.13625
'DefaultA_LH_151'	0.301646	0.0958255	0.000176957	2.84207e-05	0.0883499	0.0249972	0.00926794	0.0105081	0.0822252	0.0113877	0.544283	0.0108852
'DefaultA_LH_152'	0.00347109	0.034267	0.000425008	0.000140279	0.0200308	0.0162469	0.000560295	1.43159e-05	0.836421	0.411802	0.627327	0.195193
'DefaultA_LH_153'	0.0444192	0.0359198	0.000242864	0.000430923	0.34634	0.251729	0.00013385	0.000571503	0.683945	0.761623	0.65923	0.907174
'DefaultA_LH_154'	0.0388551	0.0170023	0.00411796	0.00541474	0.101521	0.00774923	0.000491454	0.00102867	0.226988	0.489728	0.307243	0.763139
'DefaultA_LH_155'	0.778722	0.846368	0.00208428	0.00339097	0.428185	0.604808	0.0470244	0.0608175	0.423446	0.346992	0.0671438	0.0993297
'DefaultA_LH_156'	0.502718	0.561165	0.000878563	0.00037934	0.0316745	0.0177261	0.260354	0.358794	0.151277	0.157294	0.144088	0.0848207
'DefaultA_LH_157'	0.928307	0.716593	0.000723304	0.000207687	0.0786008	0.0280027	0.081644	0.164485	0.271643	0.309985	0.11118	0.0129664
'DefaultA_LH_158'	0.401294	0.701485	0.00239452	0.00238621	0.149711	0.0695244	0.000288688	1.14317e-05	0.368587	0.301301	0.19352	0.0281243
'DefaultA_LH_159'	0.20146	0.582074	8.44652e-05	3.03243e-05	0.0555505	0.0118296	0.00632445	0.00537624	0.0901869	0.0100694	0.141209	0.00652129
'DefaultA_LH_160'	0.115268	0.139118	2.60493e-05	8.77551e-06	0.104787	0.0512216	0.0129972	0.0113205	0.756946	0.124296	0.923723	0.11293
'DefaultA_LH_161'	0.674001	0.0823953	7.56243e-06	3.70113e-06	0.0193634	0.00125781	0.0248716	0.0412252	0.27583	0.0151383	0.559261	0.0102895
'DefaultA_LH_162'	0.793861	0.252408	2.06249e-05	4.35955e-05	0.032409	0.00131542	0.021754	0.0106804	0.400685	0.159921	0.43166	0.0448426
'DefaultA_LH_163'	0.348034	0.061232	6.91539e-06	1.59182e-05	0.0345649	0.0289005	0.0123764	0.00455753	0.230613	0.284021	0.536624	0.0793098
'DefaultA_LH_164'	0.688722	0.76178	4.17556e-05	2.26621e-05	0.019413	0.00311097	0.0922375	0.0667069	0.0290725	0.0622975	0.00335448	0.0020111
'DefaultA_LH_165'	0.794347	0.411603	0.00139674	0.000260539	0.100472	0.00254062	0.135103	0.220367	0.224482	0.401949	0.332292	0.0430927
'DefaultA_LH_166'	0.328815	0.0806012	0.00119725	0.00012432	0.0837516	0.0227944	0.008391	0.00491691	0.367999	0.341185	0.387967	0.0256828
'DefaultA_RH_358'	0.0904485	0.0770767	0.000186243	4.58559e-05	0.308626	0.0340863	0.0205424	0.0140686	0.256788	0.345273	0.419687	0.216136
'DefaultA_RH_359'	0.620119	0.359729	5.84662e-05	1.73183e-05	0.0790615	0.0154245	0.0437233	0.0259321	0.0896945	0.0392841	0.164068	0.0291093
'DefaultA_RH_360'	0.622494	0.801469	0.0590367	0.0148853	0.500687	0.10199	0.0731381	0.0522329	0.937104	0.37904	0.992605	0.0789383
'DefaultA_RH_361'	0.544686	0.614908	0.000103444	0.000157971	0.140635	0.017172	0.162248	0.101268	0.185771	0.0876812	0.692691	0.0870772
'DefaultA_RH_362'	0.594235	0.78675	0.00338434	0.00172011	0.0774752	0.0020688	0.0208612	0.0224655	0.3245	0.105189	0.221634	0.0148333
'DefaultA_RH_363'	0.904628	0.839998	0.000598191	0.00127385	0.100329	0.0243448	0.390909	0.149185	0.396308	0.236613	0.741933	0.262918
'DefaultA_RH_364'	0.456254	0.420866	2.61137e-05	7.84015e-06	0.831086	0.139652	0.0315735	0.165714	0.439649	0.0562419	0.9538	0.183036
'DefaultA_RH_365'	0.0693825	0.0532525	3.3703e-05	5.09108e-05	0.744029	0.237832	0.000152401	0.000240646	0.0944507	0.0619508	0.551742	0.0649713
'DefaultA_RH_366'	0.886685	0.856682	7.02851e-05	0.000116492	0.0370661	0.0247933	0.0852033	0.231822	0.146851	0.0645817	0.252581	0.0171887
'DefaultA_RH_367'	0.930678	0.581388	0.00201069	0.000911327	0.848496	0.196578	0.0100526	0.0259392	0.378464	0.0788277	0.964575	0.214993
'DefaultA_RH_368'	0.204513	0.0164392	0.00655794	0.000243859	0.0571978	0.008955	0.00123591	0.00723488	0.808832	0.292989	0.866258	0.11028
'DefaultA_RH_369'	0.578618	0.45991	0.0860628	0.0459374	0.325036	0.0460203	0.98126	0.56949	0.126437	0.0402305	0.297934	0.113021
'DefaultA_RH_370'	0.794264	0.699638	0.0585841	0.0595165	0.674212	0.0613277	0.981183	0.630947	0.586919	0.154441	0.975776	0.507757
'DefaultA_RH_371'	0.893034	0.649082	0.00572888	0.00169206	0.670083	0.230964	0.415769	0.778627	0.564468	0.0813252	0.766601	0.0996875
'DefaultA_RH_372'	0.548316	0.585868	0.000463111	0.000140206	0.642185	0.328933	0.0452485	0.011152	0.858047	0.203674	0.652402	0.38246
'DefaultA_RH_373'	0.220394	0.0945325	0.0028547	0.000542708	0.494373	0.0244941	0.026365	0.059431	0.746163	0.168054	0.96302	0.145999
'DefaultB_LH_167'	0.95129	0.32784	0.0288044	0.00469511	0.372425	0.0168723	0.0172803	0.54239	0.964501	0.352804	0.763424	0.264841
'DefaultB_LH_168'	0.478956	0.149595	7.82314e-05	1.01529e-05	0.115447	0.00580974	0.0181433	0.0240328	0.286458	0.122379	0.363851	0.0354563
'DefaultB_LH_169'	0.280173	0.60746	0.0449013	0.020403	0.499818	0.0917455	0.0307725	0.227077	0.677885	0.812945	0.644837	0.743597
'DefaultB_LH_170'	0.490797	0.841911	0.174551	0.20658	0.526929	0.889398	0.0966954	0.0927075	0.590635	0.317797	0.351288	0.147329
'DefaultB_LH_171'	0.426038	0.517719	0.000352593	0.000153675	0.155952	0.030953	0.0443406	0.0238235	0.103435	0.0811943	0.110292	0.0525325
'DefaultB_LH_172'	0.130462	0.204889	0.0241513	0.0112859	0.650405	0.380844	0.112936	0.0962501	0.821245	0.778386	0.796393	0.876159
'DefaultB_LH_173'	0.196131	0.232955	0.0104731	0.0034775	0.324836	0.0159875	0.103493	0.167644	0.967942	0.708211	0.290254	0.948774
'DefaultB_LH_174'	0.245802	0.334385	0.00459851	0.00333946	0.472159	0.120377	0.23445	0.154675	0.494343	0.463292	0.890833	0.2725
'DefaultB_LH_175'	0.14041	0.241506	0.00157631	0.00102759	0.357542	0.110337	0.0732046	0.264111	0.339941	0.116889	0.316025	0.663844
'DefaultB_LH_176'	0.216647	0.17221	0.00189532	0.000785452	0.51058	0.223347	0.0977138	0.142363	0.451747	0.244857	0.364095	0.88546
'DefaultB_LH_177'	0.706341	0.334539	0.0103569	0.0927268	0.618321	0.67062	0.557484	0.380955	0.956547	0.35448	0.67129	0.734174
'DefaultB_LH_178'	0.640831	0.651504	0.228751	0.164604	0.544954	0.994743	0.782959	0.245745	0.161426	0.709309	0.617192	0.607358
'DefaultB_LH_179'	0.325984	0.704752	0.417826	0.18736	0.947571	0.320715	0.193336	0.130546	0.85267	0.856596	0.7771	0.567303
'DefaultB_LH_180'	0.530987	0.600009	0.947004	0.449856	0.583145	0.80964	0.206223	0.355121	0.449291	0.466414	0.546224	0.946356
'DefaultB_LH_181'	0.0489502	0.0678156	0.477696	0.0753023	0.493025	0.872751	0.0207196	0.131975	0.554072	0.644877	0.223243	0.682689
'DefaultB_LH_182'	0.591611	0.00607951	0.546355	0.0819611	0.579617	0.501482	0.119223	0.264237	0.0205596	0.322879	0.00876694	0.0465276
'DefaultB_LH_183'	0.660887	0.568298	0.888529	0.0990188	0.044893	0.308988	0.3732	0.718843	0.500873	0.355666	0.445485	0.255038
'DefaultB_LH_184'	0.458246	0.487714	0.0819959	0.018139	0.296672	0.443925	0.208819	0.00823477	0.583193	0.960988	0.630787	0.270442
'DefaultB_LH_185'	0.14443	0.00712251	0.381149	0.136243	0.971331	0.512611	0.00213315	0.10606	0.118524	0.0801524	0.262695	0.207147
'DefaultB_LH_186'	0.59321	0.315409	0.880789	0.552145	0.69201	0.290151	0.985147	0.881761	0.764558	0.463271	0.187397	0.707823
'DefaultB_LH_187'	0.0741472	0.012488	0.317776	0.0259036	0.136172	0.0128332	0.000907437	0.0207022	0.182586	0.287821	0.944458	0.934486
'DefaultB_RH_374'	0.264704	0.0843544	0.125449	0.145103	0.219021	0.35148	0.0615261	0.569971	0.500042	0.509425	0.501956	0.735648
'DefaultB_RH_375'	0.704182	0.790839	0.513147	0.171664	0.0946566	0.0702288	0.677493	0.977066	0.427897	0.968036	0.591273	0.486074
'DefaultB_RH_376'	0.597828	0.581133	0.0859438	0.290474	0.152641	0.256072	0.765442	0.865445	0.205992	0.585408	0.20895	0.271413
'DefaultB_RH_377'	0.600584	0.488087	0.120455	0.0550495	0.336909	0.138921	0.04703	0.195322	0.787924	0.587325	0.897384	0.509423
'DefaultB_RH_378'	0.232683	0.637352	2.42084e-05	4.72838e-05	0.12181	0.0741562	0.00413393	0.0238441	0.424694	0.0393952	0.594029	0.200741
'DefaultB_RH_379'	0.553927	0.204246	0.000222348	0.000240524	0.0127847	0.0515146	0.0018121	0.00335062	0.857912	0.576604	0.540246	0.0997099
'DefaultB_RH_380'	0.765058	0.478186	0.0010365	0.00105783	0.566528	0.358247	0.190758	0.389127	0.0957209	0.0383115	0.132609	0.00487803
'DefaultB_RH_381'	0.390445	0.594975	0.00769179	0.0111281	0.339879	0.482053	0.363202	0.160898	0.248192	0.3119	0.12443	0.0331558
'DefaultB_RH_382'	0.744532	0.294822	0.00115955	0.00115612	0.032565	0.0180617	0.00789831	0.0112957	0.983771	0.351665	0.540648	0.0396059
'DefaultB_RH_383'	0.383412	0.901734	0.00195207	0.000940953	0.115374	0.0744852	0.361332	0.500864	0.411268	0.0764253	0.176207	0.0225125
'DefaultB_RH_384'	0.814682	0.532777	0.000471309	0.000116456	0.745142	0.297859	0.0362139	0.0177384	0.0915786	0.0784508	0.416765	0.0599286
'DefaultC_LH_188'	0.0696836	0.113584	0.000111888	0.000110692	0.567654	0.204299	0.0400709	0.00434297	0.863317	0.623851	0.754377	0.903167
'DefaultC_LH_189'	0.470573	0.507046	0.00363675	0.00375794	0.404521	0.0348642	0.0832129	0.247638	0.123453	0.301863	0.625091	0.306968
'DefaultC_LH_190'	0.305939	0.178086	5.61723e-05	2.30653e-05	0.124704	0.053769	0.0270412	0.00696486	0.342564	0.0746842	0.996875	0.282786
'DefaultC_LH_191'	0.219492	0.131147	2.66717e-05	2.96439e-05	0.26444	0.154916	0.0390941	0.0530463	0.204994	0.17241	0.939465	0.23554
'DefaultC_LH_192'	0.134534	0.951529	0.000954339	0.00182902	0.416781	0.402403	0.205771	0.193284	0.0212375	0.322379	0.77028	0.835489
'DefaultC_LH_193'	0.207912	0.0477341	0.0043683	0.00228265	0.334704	0.032846	0.043388	0.0528634	0.556212	0.645127	0.424584	0.608123
'DefaultC_LH_194'	0.147489	0.561699	0.000631202	0.00949424	0.0146644	0.060325	0.438378	0.562687	0.172179	0.0316271	0.0737436	0.0383539
'DefaultC_RH_385'	0.88331	0.914414	0.000119615	0.000254881	0.0107682	0.00140176	0.038112	0.0383713	0.576421	0.0147017	0.354346	0.00268679
'DefaultC_RH_386'	0.449604	0.434297	0.00304918	0.00448222	0.482749	0.480076	0.660579	0.217431	0.155512	0.0902351	0.632159	0.183195
'DefaultC_RH_387'	0.670274	0.880167	0.000947422	0.000649557	0.559024	0.465321	0.141882	0.0684497	0.467248	0.0907346	0.37868	0.0390434
'DefaultC_RH_388'	0.403735	0.950532	0.0239236	0.00553482	0.271866	0.205072	0.121938	0.0469575	0.786241	0.109476	0.44088	0.0346979
'DefaultC_RH_389'	0.102563	0.356623	0.00224764	0.00297055	0.857932	0.0621978	0.311335	0.0659102	0.936974	0.948835	0.401403	0.959668
'DefaultC_RH_390'	0.418668	0.426064	0.00197153	0.0027145	0.817087	0.324315	0.229951	0.0660347	0.244562	0.887979	0.464682	0.577258
'DorsAttnA_LH_60'	0.49275	0.186319	0.10083	0.0966476	0.751966	0.255577	0.210311	0.109395	0.488245	0.695472	0.805671	0.666545
'DorsAttnA_LH_61'	0.0438505	0.0243179	0.276934	0.144702	0.343748	0.824667	0.0470813	0.00483538	0.0900374	0.6852	0.160216	0.200316
'DorsAttnA_LH_62'	0.666617	0.832918	0.000189529	0.00112197	0.725852	0.453292	0.907709	0.289121	0.208067	0.141146	0.70887	0.102443
'DorsAttnA_LH_63'	0.12137	0.0880374	0.28815	0.249189	0.65129	0.457011	0.15285	0.484011	0.158944	0.157464	0.262311	0.156617
'DorsAttnA_LH_64'	0.147129	0.295402	0.146059	0.296313	0.751895	0.742358	0.0127765	0.053067	0.863537	0.640679	0.937318	0.937476
'DorsAttnA_LH_65'	0.371339	0.443553	9.64166e-05	0.000137212	0.0304867	0.00799585	0.00131399	0.000586688	0.114359	0.116411	0.313974	0.0367318
'DorsAttnA_LH_66'	0.558702	0.422741	0.00888137	0.0435142	0.70626	0.602453	0.682363	0.960628	0.332296	0.311136	0.401895	0.387332
'DorsAttnA_LH_67'	0.304503	0.218588	0.0759165	0.21515	0.302477	0.972614	0.9306	0.572275	0.370699	0.655752	0.260625	0.375273
'DorsAttnA_LH_68'	0.0841651	0.0200479	1.0627e-05	2.86235e-05	0.51513	0.223079	0.117231	0.131467	0.255846	0.403064	0.822862	0.77111
'DorsAttnA_LH_69'	0.528667	0.414305	1.53472e-07	9.71209e-06	0.053564	0.0596248	0.243526	0.145363	0.234343	0.530284	0.68548	0.700378
'DorsAttnA_LH_70'	0.107167	0.258421	0.0191417	0.0137947	0.724626	0.0921115	0.627834	0.110639	0.213447	0.304002	0.0900305	0.323793
'DorsAttnA_LH_71'	0.059598	0.511768	0.00209866	0.0017375	0.328127	0.0718706	0.657851	0.102732	0.723051	0.770487	0.465971	0.766333
'DorsAttnA_LH_72'	0.177565	0.422818	0.000398135	0.000383662	0.757767	0.10747	0.471968	0.133253	0.825538	0.991399	0.321531	0.88031
'DorsAttnA_RH_259'	0.0233995	0.00173207	0.0347848	0.0103066	0.572807	0.630182	0.147323	0.168767	0.0310373	0.144297	0.00468834	0.0220044
'DorsAttnA_RH_260'	0.0192255	0.00975565	0.00144614	0.00193177	0.767548	0.237847	0.324229	0.178692	0.177091	0.334716	0.0532978	0.082839
'DorsAttnA_RH_261'	0.152198	0.217305	0.00894002	0.00749756	0.481985	0.0838463	0.742114	0.423536	0.324272	0.241021	0.274078	0.308478
'DorsAttnA_RH_262'	0.0999323	0.10007	0.0115426	0.00263218	0.388966	0.0497469	0.279848	0.218495	0.779941	0.797306	0.5217	0.802368
'DorsAttnA_RH_263'	0.0255132	0.00542668	0.00795197	0.00465393	0.928151	0.17673	0.0911961	0.164471	0.590634	0.851134	0.309944	0.731314
'DorsAttnA_RH_264'	0.0595488	0.14786	2.70377e-06	2.45701e-05	0.132874	0.0868374	0.279005	0.122335	0.398864	0.884467	0.92068	0.913104
'DorsAttnA_RH_265'	0.295282	0.275846	0.000196005	0.000130819	0.752734	0.0921083	0.00920709	0.0877475	0.398948	0.449572	0.982331	0.636062
'DorsAttnA_RH_266'	0.278497	0.00765485	0.0554648	0.00243245	0.480033	0.920609	0.275883	0.242177	0.00831689	0.595278	0.00265861	0.0183568
'DorsAttnA_RH_267'	0.651617	0.0531121	0.829945	0.329449	0.150517	0.24539	0.56654	0.417559	0.044541	0.34493	0.0372099	0.226351
'DorsAttnA_RH_268'	0.0392993	0.0361948	0.0541297	0.00960473	0.560015	0.510117	0.100785	0.0368244	0.285862	0.931004	0.0590358	0.209143
'DorsAttnA_RH_269'	0.122576	0.0277821	0.374448	0.110184	0.144756	0.789721	0.962869	0.227865	0.0320026	0.992848	0.00886863	0.0492108
'DorsAttnA_RH_270'	0.0075508	0.0171079	0.000622544	0.000125663	0.504657	0.745152	0.0543007	0.00237017	0.540901	0.636735	0.273455	0.191115
'DorsAttnA_RH_271'	0.0223375	0.0634018	0.102304	0.0349598	0.99226	0.418708	0.360514	0.0160004	0.247344	0.88084	0.267718	0.766218
'DorsAttnA_RH_272'	0.185897	0.125106	0.000327033	0.00153053	0.567122	0.518225	0.00140724	0.00275849	0.124784	0.359421	0.312461	0.747783
'DorsAttnB_LH_73'	0.694632	0.348017	0.00220577	0.000688259	0.575759	0.537413	0.0114572	0.149383	0.387194	0.817209	0.325778	0.751265
'DorsAttnB_LH_74'	0.953785	0.167976	0.0121282	0.0100187	0.0344741	0.0581743	0.0389388	0.0896395	0.611542	0.393065	0.191996	0.0332598
'DorsAttnB_LH_75'	0.283015	0.144744	0.000721434	0.000348204	0.0290705	0.0330857	0.0063023	0.0107831	0.982852	0.921485	0.7393	0.150289
'DorsAttnB_LH_76'	0.527289	0.792432	3.38557e-05	3.05627e-05	0.0623149	0.0667884	0.013758	0.0393637	0.198117	0.0253355	0.355391	0.00459355
'DorsAttnB_LH_77'	0.0784914	0.236551	1.73637e-05	4.36643e-07	0.0223496	0.0565141	0.00043016	0.00433858	0.0962792	0.0810468	0.11089	0.0110869
'DorsAttnB_LH_78'	0.162769	0.130789	0.000257151	0.000102619	0.522508	0.241447	0.0120334	0.00863925	0.367431	0.374763	0.978341	0.263737
'DorsAttnB_LH_79'	0.243096	0.278787	1.20632e-05	2.82638e-05	0.810595	0.54989	0.0401363	0.0340837	0.684186	0.176582	0.995521	0.289801
'DorsAttnB_LH_80'	0.378184	0.827367	0.00242167	0.00127098	0.649479	0.137949	0.728228	0.532057	0.888483	0.736627	0.254788	0.862649
'DorsAttnB_LH_81'	0.0890525	0.488523	0.000110691	0.000184866	0.258883	0.0601432	0.551652	0.102085	0.850754	0.815731	0.169419	0.777274
'DorsAttnB_LH_82'	0.147506	0.645509	0.00264734	0.00441699	0.0958856	0.00859641	0.767046	0.365688	0.600313	0.765246	0.765461	0.998215
'DorsAttnB_LH_83'	0.319947	0.541124	0.00386261	0.011375	0.550485	0.295774	0.606877	0.531089	0.815346	0.503303	0.284406	0.336361
'DorsAttnB_LH_84'	0.709193	0.329674	3.8354e-06	8.3188e-05	0.697738	0.967975	0.709058	0.20981	0.830518	0.785621	0.838492	0.254849
'DorsAttnB_LH_85'	0.548887	0.0773485	7.18717e-05	0.000130852	0.0412936	0.456424	0.0131788	0.0225102	0.988172	0.46247	0.36568	0.536708
'DorsAttnB_RH_273'	0.533418	0.275214	0.000169451	0.000142956	0.554254	0.0950392	0.808348	0.282834	0.12785	0.402146	0.634484	0.410818
'DorsAttnB_RH_274'	0.72254	0.369631	6.44373e-05	0.000378754	0.0704409	0.0528052	0.357147	0.0763697	0.0996774	0.0408902	0.303068	0.0624003
'DorsAttnB_RH_275'	0.00155854	0.0283441	0.0323134	0.00756389	0.450957	0.289297	0.0251269	0.0188885	0.21972	0.416921	0.0741385	0.304353
'DorsAttnB_RH_276'	0.0903815	0.0578915	0.0376372	0.0197258	0.950546	0.507465	0.892316	0.528533	0.197325	0.523899	0.240883	0.96394
'DorsAttnB_RH_277'	0.057183	0.0635579	0.00148973	0.000501108	0.966968	0.472585	0.0231204	0.0360496	0.23989	0.98597	0.582128	0.965039
'DorsAttnB_RH_278'	0.4799	0.992	5.43473e-06	0.000218768	0.721338	0.518483	0.615984	0.491614	0.954179	0.570802	0.755651	0.588247
'DorsAttnB_RH_279'	0.0623644	0.291035	5.4633e-05	0.000193946	0.943218	0.643709	0.334415	0.176334	0.864668	0.725212	0.614407	0.605711
'DorsAttnB_RH_280'	0.01586	0.0311972	2.81184e-07	1.79629e-07	0.0647904	0.0565993	0.00275856	0.000404724	0.194672	0.654186	0.77077	0.612299
'DorsAttnB_RH_281'	0.0547876	0.131346	0.294232	0.110838	0.901801	0.340008	0.828191	0.984405	0.27241	0.480934	0.263247	0.400177
'DorsAttnB_RH_282'	0.237973	0.0783081	0.30568	0.0484923	0.675655	0.680337	0.500032	0.504572	0.220428	0.362018	0.0463619	0.0547978
'DorsAttnB_RH_283'	0.0079831	0.000209808	0.00621175	0.00102403	0.901434	0.28035	0.0809727	0.0697834	0.0892357	0.170993	0.01172	0.0175174
'DorsAttnB_RH_284'	0.256909	0.141273	0.0438417	0.00751151	0.0787925	0.0144068	0.138479	0.158395	0.824318	0.597263	0.612204	0.587546
'LimbicA_LH_114'	0.175026	0.359199	0.00226684	0.000385407	0.00185392	0.00172127	0.0929605	0.0950942	0.890041	0.248303	0.636575	0.43093
'LimbicA_LH_115'	0.649803	0.976385	0.249193	0.700123	0.886705	0.961205	0.685205	0.797188	0.788347	0.260387	0.306656	0.304421
'LimbicA_LH_116'	0.0670091	0.0832852	0.000678006	0.000537767	0.133507	0.00852503	0.00185764	0.00221638	0.724829	0.956545	0.428039	0.753405
'LimbicA_LH_117'	0.0425266	0.118536	0.00570949	0.000319466	0.0474728	0.0685353	0.00617382	0.0828466	0.414699	0.121693	0.745833	0.0668034
'LimbicA_LH_118'	0.0134986	0.0242663	6.80172e-06	6.76272e-06	0.496017	0.513745	0.019734	0.0236377	0.529164	0.166699	0.422097	0.481252
'LimbicA_LH_119'	0.523536	0.694548	1.84754e-06	4.7137e-06	0.0419058	0.0696433	0.00638524	0.0143288	0.040436	0.021	0.21974	0.00687518
'LimbicA_LH_120'	0.350566	0.238822	0.000282118	0.000578587	0.013593	0.0216737	0.000560116	0.000558134	0.136607	0.00934564	0.326021	0.00191284
'LimbicA_RH_319'	0.0581941	0.213908	1.1163e-05	0.000301855	0.976588	0.84842	0.0090643	0.00102698	0.653674	0.890703	0.594778	0.751336
'LimbicA_RH_320'	0.00902413	0.0373545	7.19134e-05	3.72721e-05	0.00329151	6.96228e-05	0.0437649	0.0113803	0.691014	0.22994	0.863374	0.283966
'LimbicA_RH_321'	0.0123984	0.068709	0.00669704	0.00280871	0.504547	0.0211011	0.0120048	0.00477154	0.866047	0.454026	0.680991	0.754672
'LimbicA_RH_322'	0.0144511	0.030542	0.00365039	0.00052667	0.550186	0.0206902	0.000672911	0.00298159	0.667964	0.721053	0.0683503	0.649471
'LimbicA_RH_323'	0.00852387	0.0254118	0.399648	0.235282	0.981749	0.258384	0.00566901	0.0215928	0.146885	0.581234	0.0629497	0.126562
'LimbicA_RH_324'	0.00746665	0.140641	0.010186	0.00926587	0.180166	0.0757226	0.0237743	0.000608383	0.8289	0.723334	0.651066	0.357318
'LimbicB_LH_109'	0.00275381	0.191914	0.90546	0.700756	0.698265	0.528439	0.0506277	0.00775248	0.254692	0.0193665	0.503538	0.0489912
'LimbicB_LH_110'	0.017309	0.164849	0.0876568	0.324123	0.999185	0.57023	0.0393172	0.0385105	0.0523532	0.0267929	0.257749	0.0565083
'LimbicB_LH_111'	0.000333007	0.0692854	0.0186204	0.0270944	0.277325	0.321415	0.00102618	5.89004e-05	0.488709	0.835695	0.864775	0.608058
'LimbicB_LH_112'	0.03727	0.513693	0.0651514	0.0496331	0.0289038	0.0293324	0.0292858	0.00874284	0.895275	0.483549	0.455381	0.774674
'LimbicB_LH_113'	0.0743157	0.0886283	1.9245e-05	1.64747e-05	0.180537	0.102504	0.00143955	6.7376e-05	0.0860495	0.102561	0.162444	0.01447
'LimbicB_RH_313'	0.0451964	0.0655982	0.128871	0.0190954	0.757741	0.0777601	0.0355257	0.0457994	0.0572811	0.202808	0.0355971	0.181997
'LimbicB_RH_314'	0.00571638	0.13125	0.00905299	0.00173403	0.108838	0.0280239	0.000753355	0.000227095	0.711278	0.69296	0.718698	0.764726
'LimbicB_RH_315'	0.00430488	0.0409017	0.00880651	0.00210737	0.803436	0.467955	0.00403394	0.00636168	0.973889	0.606942	0.174604	0.944132
'LimbicB_RH_316'	0.817715	0.961242	0.111213	0.119084	0.418736	0.142452	0.457022	0.761782	0.319117	0.530706	0.319858	0.0597098
'LimbicB_RH_317'	0.00368876	0.00806023	0.0316047	0.00929197	0.817444	0.375715	0.00015156	0.000405391	0.54516	0.615785	0.248264	0.477532
'LimbicB_RH_318'	0.0315561	0.0161766	0.000332757	8.58333e-05	0.906656	0.350506	0.00487596	0.0284521	0.596269	0.970477	0.631509	0.647304
'SalVentAttnA_LH_100'	0.111059	0.0571416	0.0154084	0.00233278	0.938746	0.645033	0.0281037	0.0592484	0.296604	0.566853	0.637048	0.932912
'SalVentAttnA_LH_86'	0.00673951	0.00716412	0.101024	0.0369826	0.386905	0.751013	0.00304573	0.00150331	0.30392	0.357466	0.256047	0.20818
'SalVentAttnA_LH_87'	0.114395	0.0348441	0.00720788	0.00379877	0.619855	0.305622	0.0128003	0.0198911	0.428467	0.734784	0.730829	0.91404
'SalVentAttnA_LH_88'	0.0339904	0.0295066	0.000312791	1.51473e-05	0.528199	0.130989	0.0127052	0.00705127	0.597283	0.948038	0.608599	0.691757
'SalVentAttnA_LH_89'	0.0138424	0.00287679	0.0826532	0.0137654	0.857566	0.126032	0.00750814	0.00326392	0.315589	0.499967	0.246377	0.583645
'SalVentAttnA_LH_90'	0.0259634	0.046119	0.000685925	0.000181992	0.167988	0.00438712	0.00916322	0.00230078	0.928634	0.486557	0.627044	0.391315
'SalVentAttnA_LH_91'	0.00337741	0.0229381	0.000620031	0.000129302	0.0331852	0.00109937	0.00385107	0.00228695	0.769024	0.262728	0.610449	0.251806
'SalVentAttnA_LH_92'	0.714193	0.431139	5.7265e-06	3.00531e-07	0.337074	0.0348235	0.226021	0.279009	0.765207	0.0899179	0.967307	0.0798764
'SalVentAttnA_LH_93'	0.839229	0.994129	2.90144e-05	7.28529e-06	0.161654	0.00510601	0.347609	0.235284	0.688553	0.15762	0.527461	0.131316
'SalVentAttnA_LH_94'	0.248303	0.555905	0.00325989	0.00108178	0.127655	0.00158546	0.0402739	0.0432462	0.999149	0.172825	0.845661	0.253885
'SalVentAttnA_LH_95'	0.731492	0.284422	3.34875e-05	2.19419e-06	0.147545	0.00790856	0.0323844	0.0537844	0.443537	0.112539	0.754227	0.163645
'SalVentAttnA_LH_96'	0.824688	0.93286	0.0180142	0.00122216	0.94052	0.324147	0.550999	0.780801	0.322161	0.0607889	0.847471	0.398657
'SalVentAttnA_LH_97'	0.461605	0.31276	0.000111203	4.63913e-05	0.0578751	0.00256365	0.126441	0.0536159	0.432282	0.190506	0.84408	0.33203
'SalVentAttnA_LH_98'	0.611586	0.940152	0.000136552	0.000271258	0.0157832	0.00162761	0.101133	0.0142346	0.00770515	0.00998296	0.0587269	0.00875516
'SalVentAttnA_LH_99'	0.809903	0.56256	0.000417649	0.000494347	0.430906	0.043738	0.0707396	0.0885022	0.471624	0.476779	0.771091	0.252157
'SalVentAttnA_RH_285'	0.82311	0.660917	0.000185708	6.50562e-05	0.11036	0.0307113	0.0899362	0.0966025	0.19419	0.0332146	0.357308	0.0449882
'SalVentAttnA_RH_286'	0.850731	0.324986	0.000200321	0.000123299	0.12027	0.00757456	0.0499172	0.0558094	0.676236	0.63727	0.866037	0.365452
'SalVentAttnA_RH_287'	0.885816	0.225219	1.08969e-05	4.62795e-06	0.101967	0.0421934	0.0431087	0.112579	0.23258	0.161035	0.618644	0.129015
'SalVentAttnA_RH_288'	0.261951	0.293391	0.00039935	0.000140415	0.0233128	0.000589384	0.0383287	0.0105739	0.166049	0.0113838	0.331701	0.000597876
'SalVentAttnA_RH_289'	0.986762	0.437837	2.433e-06	1.0224e-06	0.141016	0.00972276	0.230171	0.183499	0.0819712	0.0359306	0.285762	0.0178833
'SalVentAttnA_RH_290'	0.922485	0.721485	0.000237684	0.00124902	0.160251	0.049618	0.0634205	0.10066	0.484388	0.209705	0.618506	0.152601
'SalVentAttnA_RH_291'	0.9538	0.573985	0.00022048	0.000200596	0.290022	0.00706513	0.0610964	0.0655571	0.454281	0.433324	0.898876	0.308911
'SalVentAttnA_RH_292'	0.897356	0.366777	7.25236e-05	5.60436e-05	0.266879	0.0204297	0.0429296	0.0863157	0.351949	0.177782	0.496776	0.086029
'SalVentAttnA_RH_293'	0.810053	0.648474	0.000197027	2.76239e-05	0.538388	0.243999	0.142667	0.264968	0.093342	0.0294408	0.236801	0.00637311
'SalVentAttnA_RH_294'	0.92343	0.346204	5.72727e-06	9.80941e-07	0.0270435	0.0104004	0.121499	0.0888062	0.169224	0.113499	0.204151	0.0695824
'SalVentAttnA_RH_295'	0.990548	0.338431	1.14197e-05	6.1204e-06	0.00505716	0.00461785	0.126658	0.234482	0.23227	0.0573009	0.0862809	0.0122997
'SalVentAttnA_RH_296'	0.499898	0.892815	3.47171e-06	7.72076e-07	0.0246128	0.00302918	0.251858	0.153869	0.0888683	0.0474129	0.147935	0.00822052
'SalVentAttnA_RH_297'	0.89003	0.546156	0.0220875	0.00465415	0.726029	0.264499	0.302065	0.418294	0.744521	0.467026	0.627172	0.520088
'SalVentAttnA_RH_298'	0.752765	0.169904	0.0043823	0.000378413	0.193468	0.0554853	0.353981	0.184479	0.190212	0.66026	0.404089	0.506823
'SalVentAttnA_RH_299'	0.455762	0.144045	0.00437685	0.000940451	0.0932552	0.00304193	0.151193	0.169522	0.997474	0.608074	0.833948	0.445585
'SalVentAttnA_RH_300'	0.940931	0.492678	2.16178e-05	3.75912e-05	0.61019	0.041128	0.104204	0.239549	0.700397	0.157053	0.663836	0.334017
'SalVentAttnA_RH_301'	0.911822	0.893147	0.0010377	0.000715389	0.295528	0.0538004	0.593404	0.79881	0.598574	0.627765	0.862376	0.420623
'SalVentAttnA_RH_302'	0.372856	0.336837	0.000271877	9.91405e-05	0.0222235	0.00158629	0.180666	0.0341019	0.969388	0.132756	0.99162	0.233237
'SalVentAttnA_RH_303'	0.816318	0.355107	0.025784	0.0591387	0.359848	0.204632	0.736046	0.53601	0.410224	0.806466	0.0870606	0.917026
'SalVentAttnB_LH_101'	0.595728	0.258093	0.0127926	0.00135073	0.425546	0.0552729	0.0994768	0.219583	0.710015	0.341451	0.869562	0.40679
'SalVentAttnB_LH_102'	0.622054	0.160616	5.63477e-05	9.50985e-05	0.751478	0.481057	0.194972	0.949412	0.996921	0.473338	0.632208	0.392392
'SalVentAttnB_LH_103'	0.430142	0.791292	4.98066e-06	1.64375e-05	0.124479	0.0444435	0.331723	0.278789	0.161459	0.0459437	0.281466	0.109392
'SalVentAttnB_LH_104'	0.415469	0.0140459	0.000667808	0.000178473	0.770655	0.103828	0.00514624	0.0603755	0.764087	0.435261	0.369433	0.666366
'SalVentAttnB_LH_105'	0.400542	0.175193	1.07168e-05	2.86586e-06	0.0830923	0.00558728	0.0609604	0.0830675	0.894465	0.334975	0.679286	0.309582
'SalVentAttnB_LH_106'	0.155765	0.311648	0.000276458	0.000129041	0.101201	0.0383762	0.433668	0.217798	0.258488	0.28062	0.171365	0.311355
'SalVentAttnB_LH_107'	0.916796	0.2216	5.72159e-07	2.44069e-07	0.0813193	0.000936733	0.17326	0.231116	0.842206	0.250073	0.687616	0.200187
'SalVentAttnB_LH_108'	0.138485	0.0274507	5.64379e-05	4.64386e-05	0.607304	0.0514575	0.0303561	0.0197131	0.622417	0.49139	0.708701	0.628449
'SalVentAttnB_RH_304'	0.00568688	0.032528	0.000149556	3.18873e-05	0.00443588	0.00339487	0.0958302	0.00954141	0.902324	0.860357	0.825389	0.540372
'SalVentAttnB_RH_305'	0.123217	0.205288	0.000166515	1.79308e-05	0.0106074	0.00587239	0.0153583	0.0121686	0.484672	0.181611	0.58202	0.123572
'SalVentAttnB_RH_306'	0.145861	0.155608	0.000266907	4.30025e-05	0.0645344	0.0303352	0.0921855	0.030576	0.681759	0.0162982	0.960159	0.0485501
'SalVentAttnB_RH_307'	0.251419	0.280792	0.000177129	0.000162589	0.026623	0.0319169	0.0236566	0.048853	0.134198	0.0406508	0.271964	0.0230457
'SalVentAttnB_RH_308'	0.106967	0.0563519	0.000733589	0.000109962	0.116132	0.0769223	0.00398731	0.00065239	0.937492	0.0319154	0.989637	0.0235193
'SalVentAttnB_RH_309'	0.00989909	0.19665	0.000289028	0.000122872	0.0329953	0.0288937	0.00103353	0.000237446	0.370172	0.49771	0.294722	0.209912
'SalVentAttnB_RH_310'	0.0463313	0.149917	0.000515891	0.000285572	0.0149213	0.00360448	0.00198839	0.000487495	0.76079	0.845291	0.810695	0.682413
'SalVentAttnB_RH_311'	0.128128	0.482226	0.0114454	0.0227006	0.0265265	0.0705499	0.0263028	0.00722952	0.516621	0.710226	0.842516	0.984063
'SalVentAttnB_RH_312'	0.138015	0.412553	0.127535	0.0959943	0.426361	0.217037	0.11711	0.0300965	0.837853	0.7847	0.993459	0.831843
'SomMotA_LH_25'	0.615739	0.958189	0.0230885	0.0184756	0.3985	0.437607	0.179281	0.104177	0.295426	0.836302	0.994492	0.802422
'SomMotA_LH_26'	0.556942	0.76469	0.00544567	0.00317239	0.0719067	0.0199755	0.0178506	0.0192722	0.779361	0.361413	0.393512	0.105365
'SomMotA_LH_27'	0.282939	0.663823	0.00107075	0.000151126	0.0626601	0.0694678	0.0315631	0.0232213	0.885579	0.424836	0.750139	0.358638
'SomMotA_LH_28'	0.290053	0.490833	0.00124899	0.000686473	0.140409	0.0186504	0.0269194	0.00792895	0.872338	0.64339	0.739123	0.150763
'SomMotA_LH_29'	0.192971	0.283377	0.000324421	0.00016599	0.0110407	0.0122824	0.0245134	0.00934884	0.929862	0.947382	0.436548	0.143872
'SomMotA_LH_30'	0.157815	0.171691	0.00156425	0.000286335	0.233504	0.0883369	0.000451758	0.000714757	0.589863	0.0313056	0.518715	0.0867604
'SomMotA_LH_31'	0.973429	0.384105	3.57406e-06	5.29109e-07	0.00697816	3.9307e-05	0.101932	0.021915	0.316316	0.0432485	0.599999	0.0198517
'SomMotA_LH_32'	0.988214	0.744295	0.000107995	5.88437e-06	0.031235	0.00151037	0.126842	0.0927024	0.354141	0.0453391	0.519185	0.0664296
'SomMotA_LH_33'	0.716885	0.289315	8.66625e-05	1.199e-05	0.0556481	0.0251943	0.04813	0.011302	0.476425	0.044304	0.196853	0.0254978
'SomMotA_LH_34'	0.448388	0.297777	3.05505e-06	4.23417e-07	0.0137811	0.00223858	0.044111	0.0387159	0.574861	0.101059	0.616512	0.0389028
'SomMotA_LH_35'	0.294183	0.132386	1.68109e-05	1.75147e-06	0.00950372	0.000674647	0.0189995	0.0125767	0.220582	0.0216218	0.339729	0.00527807
'SomMotA_LH_36'	0.442763	0.273554	0.000645181	0.000146535	0.0125183	0.00569794	0.0130692	0.00899767	0.341273	0.0237909	0.302208	0.00788533
'SomMotA_LH_37'	0.990381	0.592918	0.000481129	0.000274864	0.378883	0.0444464	0.0424928	0.0864141	0.217699	0.0417554	0.258651	0.0332762
'SomMotA_LH_38'	0.874882	0.379827	3.05581e-05	9.27829e-06	0.0559561	0.00213906	0.0906066	0.0883482	0.173488	0.051763	0.284277	0.0147295
'SomMotA_LH_39'	0.26031	0.989821	0.0135385	0.00743699	0.0546772	0.00375612	0.0504332	0.0185841	0.51353	0.294142	0.709732	0.119098
'SomMotA_LH_40'	0.231083	0.496514	0.000232697	0.000294473	0.0586806	0.0103571	0.0945412	0.0227439	0.249673	0.193332	0.543199	0.0542736
'SomMotA_LH_41'	0.514493	0.165041	0.000781317	0.000407727	0.288353	0.0960795	0.00156183	0.0204403	0.0854909	0.0841109	0.752241	0.0133875
'SomMotA_LH_42'	0.0689792	0.096383	0.000249955	1.65735e-05	0.609569	0.0559973	0.0154165	0.0302923	0.961484	0.321636	0.93644	0.207262
'SomMotA_LH_43'	0.295584	0.501846	3.33081e-05	5.24071e-06	0.258278	0.0010287	0.0903472	0.0671654	0.105319	0.0191507	0.413821	0.0297151
'SomMotA_RH_224'	0.153935	0.0507285	0.00164623	4.31793e-05	0.41247	0.00218821	0.0188455	0.0126456	0.841918	0.128222	0.717954	0.0416474
'SomMotA_RH_225'	0.191076	0.865038	0.115012	0.0155525	0.33644	0.0517492	0.110154	0.0527813	0.695135	0.67447	0.953346	0.407753
'SomMotA_RH_226'	0.302918	0.863292	0.150024	0.0635775	0.216994	0.117707	0.504592	0.741685	0.356764	0.816832	0.308826	0.60957
'SomMotA_RH_227'	0.106572	0.064818	0.000364741	0.000355908	0.902994	0.435169	0.00127666	0.00633771	0.71673	0.303103	0.282925	0.960716
'SomMotA_RH_228'	0.498315	0.0735462	0.00968887	0.00131143	0.294327	0.0391491	0.0293818	0.0867401	0.508795	0.884589	0.464714	0.706485
'SomMotA_RH_229'	0.0470957	0.12211	0.000123223	3.24891e-05	0.343129	0.0358566	0.000698434	0.000463297	0.74844	0.0724105	0.725222	0.187611
'SomMotA_RH_230'	0.970862	0.860736	0.0637255	0.158084	0.139171	0.555148	0.47264	0.755857	0.708854	0.209709	0.842612	0.250219
'SomMotA_RH_231'	0.09419	0.118609	0.000379786	0.000281782	0.567986	0.956098	0.0509874	0.0464252	0.955729	0.109799	0.550206	0.319208
'SomMotA_RH_232'	0.315047	0.318164	0.000427526	0.000251017	0.406777	0.167241	0.0275654	0.00503738	0.936606	0.22883	0.867045	0.156601
'SomMotA_RH_233'	0.574686	0.459045	0.0188636	0.00317944	0.0775942	0.00334183	0.422266	0.629095	0.216644	0.251221	0.269855	0.248501
'SomMotA_RH_234'	0.60145	0.586526	0.00267749	0.00101428	0.0597246	0.00543191	0.45758	0.638029	0.246084	0.242759	0.430985	0.209487
'SomMotA_RH_235'	0.393368	0.196579	0.0231512	0.00211116	0.125833	0.00402298	0.119238	0.101185	0.82499	0.252624	0.862547	0.144763
'SomMotA_RH_236'	0.895969	0.360647	0.640771	0.145384	0.556673	0.94608	0.202339	0.334359	0.269106	0.260733	0.529103	0.202148
'SomMotA_RH_237'	0.578614	0.28798	0.00873232	0.00112213	0.281378	0.00562411	0.0258703	0.0420521	0.588161	0.169286	0.825158	0.123492
'SomMotA_RH_238'	0.324895	0.129219	0.0113928	0.00110852	0.0580198	8.07085e-05	0.107442	0.285648	0.520159	0.375192	0.749632	0.322917
'SomMotA_RH_239'	0.401221	0.913216	0.000322447	0.000137578	0.842551	0.518045	0.0944323	0.0550541	0.285304	0.215976	0.627155	0.305433
'SomMotA_RH_240'	0.40306	0.592333	0.0557647	0.058181	0.790589	0.291428	0.0226281	0.122226	0.875953	0.550777	0.487096	0.0384487
'SomMotA_RH_241'	0.811555	0.57691	0.176217	0.0137409	0.571878	0.0357572	0.032207	0.0587494	0.543358	0.327702	0.540229	0.0129318
'SomMotA_RH_242'	0.0847986	0.0707507	0.0881311	0.00309604	0.756462	0.630851	0.00256064	0.00198176	0.00629622	0.537252	0.0759443	0.608628
'SomMotA_RH_243'	0.0660071	0.312719	0.105663	0.0446589	0.327332	0.152252	0.117683	0.0361525	0.0361903	0.355147	0.198997	0.716764
'SomMotB_LH_44'	0.273612	0.835543	0.0577921	0.0152928	0.594911	0.365353	0.145273	0.0209993	0.208643	0.413181	0.283541	0.929396
'SomMotB_LH_45'	0.34749	0.69223	0.0379685	0.00962275	0.544968	0.203354	0.301999	0.118801	0.825476	0.810632	0.666314	0.809535
'SomMotB_LH_46'	0.104109	0.262793	0.042842	0.011701	0.0187963	0.00399654	0.290001	0.303925	0.45268	0.536094	0.475541	0.474574
'SomMotB_LH_47'	0.595503	0.870405	0.0726133	0.0231871	0.881742	0.275668	0.236628	0.425378	0.568428	0.197947	0.524053	0.322855
'SomMotB_LH_48'	0.305461	0.882701	0.266231	0.580848	0.978147	0.520093	0.820358	0.487491	0.588587	0.92918	0.278693	0.465258
'SomMotB_LH_49'	0.378238	0.740266	0.70101	0.632087	0.918615	0.53394	0.502876	0.478279	0.945543	0.681715	0.866059	0.833532
'SomMotB_LH_50'	0.646262	0.828491	0.978709	0.635182	0.974678	0.797445	0.658341	0.289941	0.687561	0.975999	0.696312	0.681759
'SomMotB_LH_51'	0.560248	0.547278	0.966834	0.19825	0.947355	0.947264	0.282569	0.0784602	0.576389	0.749264	0.198086	0.545281
'SomMotB_LH_52'	0.506421	0.200046	0.380575	0.0215627	0.260474	0.44972	0.393587	0.681246	0.199038	0.948592	0.0545955	0.377448
'SomMotB_LH_53'	0.29574	0.0686053	0.358242	0.266454	0.202444	0.514771	0.152962	0.164057	0.0450041	0.25684	0.0771721	0.517957
'SomMotB_LH_54'	0.430708	0.488752	0.0577684	0.0332746	0.407769	0.415426	0.767927	0.500722	0.087929	0.0696627	0.374846	0.0584266
'SomMotB_LH_55'	0.0836838	0.00108287	0.0373218	0.000371241	0.474875	0.506795	0.0992506	0.083784	0.000770542	0.356176	0.000233379	0.0416771
'SomMotB_LH_56'	0.0653596	0.0652978	0.136176	0.0318081	0.423015	0.379898	0.0102805	0.00921961	0.1318	0.0529239	0.596807	0.223249
'SomMotB_LH_57'	0.170283	0.120971	0.862529	0.240175	0.24486	0.226952	0.0170039	0.0215487	0.313744	0.178198	0.354617	0.231333
'SomMotB_LH_58'	0.0107336	0.244824	0.718984	0.627705	0.437855	0.305624	0.0167726	3.20834e-05	0.277909	0.465849	0.0934057	0.478401
'SomMotB_LH_59'	0.198435	0.16904	0.304222	0.02903	0.181987	0.240377	0.234689	0.138688	0.456243	0.245028	0.821368	0.429986
'SomMotB_RH_244'	0.00954589	0.144009	0.674854	0.962475	0.0767566	0.128661	0.0220171	0.0348953	0.252405	0.427374	0.132984	0.412127
'SomMotB_RH_245'	0.275906	0.130781	0.0630057	0.00833052	0.204366	0.177288	0.0672941	0.0696909	0.921963	0.78734	0.684595	0.401176
'SomMotB_RH_246'	0.812101	0.741452	0.000550603	0.00156704	0.166272	0.197955	0.548829	0.160791	0.97764	0.687916	0.534835	0.535289
'SomMotB_RH_247'	0.888894	0.437818	0.000327498	0.000101781	0.0970417	0.0384664	0.0170496	0.00910104	0.734529	0.021233	0.428524	0.0142657
'SomMotB_RH_248'	0.973197	0.875488	0.0997557	0.0289312	0.407203	0.436638	0.222184	0.118296	0.278525	0.814704	0.64425	0.417183
'SomMotB_RH_249'	0.824125	0.750595	0.00969386	0.00185427	0.0641021	0.0852528	0.314758	0.248108	0.837305	0.324146	0.464837	0.146317
'SomMotB_RH_250'	0.487479	0.553586	0.000193518	0.000280443	0.287803	0.0575315	0.0053681	0.00915452	0.230619	0.0754482	0.62507	0.0112503
'SomMotB_RH_251'	0.281826	0.110896	0.0126332	0.0011943	0.726511	0.341254	0.0553051	0.0376519	0.0153054	0.741544	0.0388613	0.924974
'SomMotB_RH_252'	0.0847225	0.116567	0.0013486	0.000597896	0.514297	0.224912	0.0055157	0.00115932	0.1356	0.79979	0.0588518	0.965284
'SomMotB_RH_253'	0.947841	0.728628	0.0341373	0.017653	0.315023	0.143056	0.858509	0.370214	0.817509	0.702755	0.56176	0.0854028
'SomMotB_RH_254'	0.11815	0.162833	0.000611078	8.13811e-05	0.391816	0.206892	0.0250121	0.0108866	0.697921	0.122127	0.724605	0.247282
'SomMotB_RH_255'	0.980492	0.968231	0.0166927	0.00258231	0.69051	0.0554889	0.167562	0.188872	0.574695	0.623366	0.230683	0.464367
'SomMotB_RH_256'	0.665642	0.388703	0.0854947	0.0165144	0.314635	0.0134379	0.606546	0.61751	0.423834	0.639156	0.733009	0.846152
'SomMotB_RH_257'	0.986627	0.990524	0.00416837	0.0025355	0.00667402	0.171698	0.27033	0.0219297	0.473861	0.807288	0.40239	0.330504
'SomMotB_RH_258'	0.175316	0.466873	0.0020531	0.00113816	0.018587	0.0567129	0.136216	0.0214008	0.226834	0.374865	0.62112	0.160064
'TempPar_LH_195'	0.100752	0.320124	0.0288857	0.00332502	0.783826	0.354878	0.052799	0.00862973	0.580354	0.832582	0.930217	0.214304
'TempPar_LH_196'	0.943013	0.479807	0.0194631	0.00268814	0.896671	0.720133	0.556285	0.186213	0.50544	0.773529	0.886706	0.648718
'TempPar_LH_197'	0.849094	0.63694	0.18803	0.0372455	0.295226	0.0804342	0.164788	0.140301	0.704607	0.263236	0.123777	0.0206258
'TempPar_LH_198'	0.730905	0.657286	0.0466453	0.00527292	0.528159	0.552633	0.494403	0.552906	0.285075	0.877832	0.86801	0.616673
'TempPar_LH_199'	0.71587	0.645923	0.0164761	0.00612434	0.346841	0.151647	0.418404	0.108516	0.502279	0.813333	0.869876	0.424738
'TempPar_LH_200'	0.698038	0.414538	0.0314821	0.0304562	0.189717	0.0599923	0.788284	0.381329	0.257537	0.668988	0.142018	0.104758
'TempPar_RH_391'	0.858683	0.512836	0.210554	0.0689491	0.823332	0.481345	0.622704	0.433929	0.802246	0.674161	0.631067	0.189772
'TempPar_RH_392'	0.772822	0.710548	0.00780539	0.00618948	0.784746	0.491511	0.660634	0.173636	0.701257	0.965947	0.962375	0.868332
'TempPar_RH_393'	0.465627	0.493321	0.253071	0.0809636	0.597451	0.598243	0.412888	0.621365	0.196951	0.652515	0.431218	0.520023
'TempPar_RH_394'	0.136585	0.0311601	0.712197	0.103266	0.259293	0.218163	0.11968	0.117598	0.0146836	0.337149	0.0609271	0.21983
'TempPar_RH_395'	0.480731	0.418145	0.0826454	0.00944233	0.627633	0.858604	0.346245	0.175863	0.0250891	0.903713	0.480153	0.708953
'TempPar_RH_396'	0.0933659	0.15917	0.42113	0.0308255	0.856407	0.696705	0.120726	0.0194905	0.0346372	0.998856	0.138282	0.567061
'TempPar_RH_397'	0.752961	0.230125	0.0840375	0.0165152	0.297827	0.183155	0.548206	0.958715	0.427934	0.31361	0.389274	0.0849618
'TempPar_RH_398'	0.130621	0.0515324	0.0460149	0.0245157	0.915028	0.927006	0.0937923	0.193611	0.48543	0.329759	0.364163	0.415871
'TempPar_RH_399'	0.167382	0.16247	0.619352	0.54009	0.801564	0.989804	0.151791	0.204828	0.439113	0.511887	0.539263	0.718546
'TempPar_RH_400'	0.0515488	0.0300129	4.68603e-05	1.00028e-05	0.0592093	0.105926	0.0269151	0.00178557	0.579676	0.543548	0.432219	0.250418
'VisCent_LH_1'	0.156539	0.380015	0.0479026	0.0068216	0.540935	0.501142	0.0352069	0.0418614	0.721189	0.433548	0.643519	0.388927
'VisCent_LH_10'	0.868524	0.680149	0.00259571	0.00342719	0.014121	0.0503069	0.0352881	0.0504151	0.67808	0.525487	0.212959	0.0806905
'VisCent_LH_11'	0.351355	0.380928	0.111417	0.260725	0.985567	0.722185	0.666697	0.719962	0.217963	0.394857	0.573257	0.569394
'VisCent_LH_12'	0.302273	0.64389	0.00406208	0.0101153	0.813909	0.596484	0.162001	0.2156	0.578201	0.596969	0.769696	0.550805
'VisCent_LH_2'	0.849357	0.840829	0.0311048	0.0144677	0.0071454	0.225017	0.249875	0.0915771	0.599667	0.783487	0.294071	0.420348
'VisCent_LH_3'	0.0246063	0.0420174	9.62804e-05	2.77933e-05	0.495697	0.22309	0.0162137	0.000879701	0.812251	0.43676	0.715167	0.411528
'VisCent_LH_4'	0.676898	0.638096	0.000200667	6.08132e-05	0.266589	0.188746	0.389633	0.0352601	0.769451	0.364261	0.738344	0.543617
'VisCent_LH_5'	0.029145	0.101276	0.00281487	5.87823e-05	0.606181	0.0855605	0.0600032	0.0134984	0.793626	0.685356	0.199325	0.806339
'VisCent_LH_6'	0.336268	0.956118	0.000858361	2.49855e-05	0.515537	0.0460298	0.498763	0.0778186	0.747391	0.18913	0.348149	0.50456
'VisCent_LH_7'	0.0304912	0.00794579	0.013925	0.00156776	0.680736	0.215704	0.214994	0.15302	0.0838591	0.383418	0.04596	0.15979
'VisCent_LH_8'	0.0183669	0.00174668	0.000285849	5.51777e-05	0.602134	0.339851	0.115706	0.116838	0.42031	0.576859	0.102919	0.307116
'VisCent_LH_9'	0.0961634	0.137499	0.048257	0.00875377	0.381302	0.120549	0.575509	0.382444	0.243271	0.521479	0.405642	0.810667
'VisCent_RH_201'	0.164238	0.287836	0.206636	0.0455075	0.520936	0.0557802	0.922305	0.91727	0.657939	0.7883	0.807915	0.73981
'VisCent_RH_202'	0.00700667	0.00320381	0.0162009	0.00335034	0.528548	0.532872	0.0482537	0.0320275	0.665709	0.771986	0.412575	0.709717
'VisCent_RH_203'	0.271418	0.0270474	0.530313	0.0313326	0.542459	0.936773	0.337556	0.223747	0.00691047	0.433731	0.0224526	0.0259985
'VisCent_RH_204'	0.132581	0.380604	0.0243103	0.00249779	0.817915	0.472433	0.955022	0.0448959	0.611297	0.623223	0.279784	0.275044
'VisCent_RH_205'	0.179399	0.0541463	0.249867	0.055309	0.278218	0.363329	0.15723	0.0374213	0.17425	0.612364	0.135021	0.196486
'VisCent_RH_206'	0.0670964	0.640355	0.00567705	0.000782035	0.915157	0.298153	0.778683	0.59975	0.644067	0.681479	0.36819	0.602122
'VisCent_RH_207'	0.14128	0.325775	0.0146038	0.000736603	0.865455	0.497267	0.169227	0.0344451	0.406477	0.932688	0.100733	0.906725
'VisCent_RH_208'	0.108511	0.05812	0.0450434	0.0358368	0.529094	0.299872	0.100948	0.00558198	0.176942	0.463571	0.245942	0.268093
'VisCent_RH_209'	0.922328	0.883758	0.0220545	0.00677436	0.00098726	0.0468529	0.419841	0.0398271	0.678644	0.608772	0.330674	0.132515
'VisCent_RH_210'	0.573871	0.852695	0.00210867	0.000430623	0.00837791	0.0335108	0.113658	0.0210204	0.932541	0.744404	0.984997	0.155022
'VisCent_RH_211'	0.171828	0.207538	0.0249968	0.00415998	0.430601	0.214986	0.0625257	0.0545941	0.259181	0.6787	0.211438	0.933082
'VisCent_RH_212'	0.0677599	0.584509	0.0955724	0.00576153	0.948698	0.224134	0.963867	0.258801	0.189204	0.587705	0.0708517	0.252317
'VisPeri_LH_13'	0.392339	0.970069	0.0256811	0.00459704	0.301569	0.0716112	0.217761	0.0711866	0.645834	0.578402	0.142859	0.929284
'VisPeri_LH_14'	0.375311	0.415057	0.0872635	0.0369103	0.561311	0.368803	0.554448	0.610725	0.275893	0.362769	0.589534	0.630264
'VisPeri_LH_15'	0.462894	0.82026	0.00422153	0.000799056	0.653594	0.2119	0.97181	0.555138	0.698601	0.527592	0.491996	0.492436
'VisPeri_LH_16'	0.398405	0.358721	0.0046876	0.00286982	0.828334	0.274717	0.0389317	0.0673566	0.444881	0.937232	0.248368	0.237579
'VisPeri_LH_17'	0.400771	0.439127	0.116261	0.0176826	0.694019	0.576635	0.178844	0.243914	0.84102	0.541928	0.0678505	0.921854
'VisPeri_LH_18'	0.336291	0.206773	0.00992846	0.000456761	0.402818	0.91521	0.0337274	0.0687017	0.0778469	0.970265	0.318979	0.287747
'VisPeri_LH_19'	0.19042	0.437749	0.00607104	0.00424701	0.501927	0.966284	0.154282	0.020012	0.461021	0.748372	0.514947	0.518122
'VisPeri_LH_20'	0.0699767	0.00851381	1.96028e-05	2.32662e-06	0.0638272	0.00723559	0.0105538	0.0119628	0.833621	0.27156	0.798577	0.091447
'VisPeri_LH_21'	0.0198232	0.0862375	0.000107815	1.27404e-05	0.0170505	0.0108639	0.000425874	0.000692308	0.80709	0.235896	0.817595	0.142622
'VisPeri_LH_22'	0.0450062	0.00318915	0.161713	0.0169246	0.378996	0.955961	0.0616723	0.100576	0.507411	0.590609	0.392609	0.41673
'VisPeri_LH_23'	0.0383433	0.0127931	0.00230347	0.000943934	0.685613	0.197184	0.211581	0.155535	0.193474	0.208204	0.10383	0.0657476
'VisPeri_LH_24'	0.832802	0.773454	0.0633346	0.0108998	0.110587	0.146265	0.498721	0.293922	0.379936	0.455094	0.843093	0.794352
'VisPeri_RH_213'	0.0364527	0.353756	0.00110799	0.000268893	0.00252023	0.00429606	0.573284	0.116008	0.345313	0.476322	0.560491	0.893367
'VisPeri_RH_214'	0.399803	0.952354	0.0278105	0.0284035	0.417058	0.156437	0.00260392	0.0113858	0.519798	0.751601	0.607756	0.861653
'VisPeri_RH_215'	0.001497	0.00994311	0.00103205	0.000311658	0.0361895	0.026733	0.00264905	0.00225738	0.232444	0.446857	0.43516	0.845575
'VisPeri_RH_216'	0.697441	0.245072	0.000555885	0.000211668	0.182584	0.193995	0.00663673	0.0156472	0.536334	0.0220777	0.357826	0.000951217
'VisPeri_RH_217'	0.412226	0.0641522	9.01322e-06	1.41215e-05	0.127316	0.0700528	0.0109815	0.0352272	0.666883	0.15312	0.0602716	0.0125601
'VisPeri_RH_218'	0.177341	0.0884629	2.45453e-06	3.90205e-06	0.0153843	0.0204861	0.00297749	0.00199507	0.363329	0.0119762	0.303774	0.000250644
'VisPeri_RH_219'	0.389716	0.211176	0.000349341	8.93595e-05	0.00248151	0.00583729	0.0325896	0.00404394	0.718337	0.0669641	0.612672	0.00484568
'VisPeri_RH_220'	0.128972	0.0842379	0.000162643	3.38834e-06	0.187801	0.135776	0.00581744	0.0251468	0.938115	0.298959	0.7112	0.043449
'VisPeri_RH_221'	0.00989377	0.0359704	0.000117539	1.59018e-05	0.290135	0.0659529	0.0267073	0.0108921	0.294242	0.448217	0.628519	0.603232
'VisPeri_RH_222'	0.134076	0.15479	0.00744345	0.000582629	0.479253	0.304555	0.0675879	0.0311779	0.428936	0.822084	0.739779	0.289432
'VisPeri_RH_223'	0.0395471	0.02147	0.00284617	0.000202523	0.708644	0.941971	0.0251454	0.0231702	0.526695	0.955755	0.539174	0.714798

## Sheet: Figure5B_ttest
	t-test_value	p-value
Parcel1	-4.2797	0.00041097
Parcel2	-2.60174	0.0183181
Parcel3	-2.40041	0.0338263
Parcel4	-1.20963	0.249166
Parcel5	-0.730142	0.478732
Parcel6	-2.16681	0.0705745
Parcel7	0.426088	0.682318
Parcel8	-3.65213	0.00202867
Parcel9	-1.45393	0.176851
Parcel10	-5.04428	7.56978e-05
Parcel11	-1.84002	0.100448
Parcel12	-4.3976	0.000314134
Parcel13	-3.18241	0.0096843
Parcel14	-3.49056	0.00419641
Parcel15	-2.7388	0.0185715
Parcel16	-3.18751	0.00513663
Parcel17	-2.76511	0.0173239
Parcel18	1.66387	0.127308
Parcel19	-2.82206	0.0122316
Parcel20	-3.81734	0.00116549
Parcel21	-3.79218	0.00349604
Parcel22	-5.21204	8.44622e-05
Parcel23	-4.12842	0.000894781
Parcel24	-3.08924	0.00688396
Parcel25	-4.15502	0.000664367
Parcel26	-3.6571	0.00199044
Parcel27	-5.52547	4.40087e-05
Parcel28	-5.15642	7.71276e-05
Parcel29	-4.76332	0.000161899
Parcel30	-4.53556	0.00040433
Parcel31	-4.70964	0.000219799
Parcel32	-4.51724	0.000293062
Parcel33	-5.12949	0.000110467
Parcel34	-5.18857	6.65283e-05
Parcel35	-5.02693	0.000120178
Parcel36	-4.69295	0.000158883
Parcel37	-4.03637	0.000767556
Parcel38	-6.12969	7.52057e-06
Parcel39	-6.27471	8.71842e-06
Parcel40	-6.15061	6.82852e-06
Parcel41	-6.43584	4.87604e-06
Parcel42	-6.70249	4.30182e-06
Parcel43	-4.90082	0.000103304
Parcel44	-3.26184	0.00643462
Parcel45	-5.64812	4.44711e-05
Parcel46	-3.80326	0.00333019
Parcel47	-5.15077	5.82026e-05
Parcel48	-3.65443	0.00181272
Parcel49	-4.98043	0.000125683
Parcel50	-4.20109	0.000763607
Parcel51	-4.11117	0.00085296
Parcel52	-4.79606	0.000133939
Parcel53	-5.37592	3.68697e-05
Parcel54	-7.09096	1.09717e-06
Parcel55	-6.48921	3.31244e-06
Parcel56	-6.95648	1.50745e-06
Parcel57	-6.3041	5.39084e-06
Parcel58	-4.30881	0.000442738
Parcel59	-5.64191	2.17851e-05
Parcel60	-3.30062	0.00378091
Parcel61	-4.43921	0.000442143
Parcel62	-4.09142	0.000642604
Parcel63	-3.88683	0.00172331
Parcel64	-5.05467	0.000102689
Parcel65	-4.50253	0.000282643
Parcel66	-4.37816	0.000336893
Parcel67	-3.19916	0.00476635
Parcel68	-3.45384	0.00273763
Parcel69	-4.12408	0.000628952
Parcel70	-4.29921	0.000465496
Parcel71	-3.50092	0.00239036
Parcel72	-5.20431	5.73948e-05
Parcel73	-5.75804	1.74124e-05
Parcel74	-6.252	5.63178e-06
Parcel75	-5.44159	3.21102e-05
Parcel76	-5.92792	1.14168e-05
Parcel77	-5.42968	3.22089e-05
Parcel78	-4.10513	0.00082864
Parcel79	-4.30254	0.000660786
Parcel80	-4.93453	0.000116049
Parcel81	-5.41565	3.78923e-05
Parcel82	-2.34306	0.036961
Parcel83	-4.78829	0.000130707
Parcel84	-3.49648	0.00255222
Parcel85	-3.94288	0.00093602
Parcel86	-5.78408	1.69769e-05
Parcel87	-5.29399	4.23069e-05
Parcel88	-4.94234	9.33887e-05
Parcel89	-3.75056	0.00146101
Parcel90	-3.77726	0.0034009
Parcel91	-1.9731	0.0660001
Parcel92	-2.00824	0.0590503
Parcel93	-3.38285	0.00371047
Parcel94	-4.48382	0.000301659
Parcel95	-3.78681	0.00169871
Parcel96	-2.78357	0.0167498
Parcel97	-5.47472	4.41921e-05
Parcel98	-2.3386	0.0326522
Parcel99	-1.3591	0.190566
Parcel100	-4.5233	0.000253134
Parcel101	-2.62776	0.0177186
Parcel102	-3.08754	0.0069753
Parcel103	-3.28215	0.00396898
Parcel104	-3.77773	0.00130195
Parcel105	-3.79608	0.00134039
Parcel106	-2.30759	0.0515419
Parcel107	-1.34459	0.196678
Parcel108	-1.09797	0.302593
Parcel109	-0.352111	0.69843
Parcel110	-1.30296	0.276499
Parcel111	-1.22542	0.314158
Parcel112	-0.938294	0.493774
Parcel113	-2.21093	0.0500674
Parcel114	-1.22623	0.258696
Parcel115	-0.226647	0.716467
Parcel116	-1.72122	0.17184
Parcel117	-1.56121	0.135276
Parcel118	-1.04347	0.342405
Parcel119	1.44931	0.188209
Parcel120	-1.835	0.0877521
Parcel121	-5.38636	3.57461e-05
Parcel122	-4.52578	0.000231436
Parcel123	-3.86325	0.00104716
Parcel124	-2.8961	0.00940992
Parcel125	-3.81922	0.00115783
Parcel126	-3.75006	0.00144651
Parcel127	-4.52121	0.000293883
Parcel128	-4.84979	0.00011129
Parcel129	-3.30815	0.00369735
Parcel130	-5.35858	3.96188e-05
Parcel131	-5.47027	2.81578e-05
Parcel132	-3.76127	0.00139168
Parcel133	-3.3776	0.00332548
Parcel134	-3.48473	0.00506272
Parcel135	-4.65029	0.000187248
Parcel136	-3.30798	0.0037657
Parcel137	-3.98968	0.000798489
Parcel138	-2.79137	0.0147292
Parcel139	-3.46653	0.0026091
Parcel140	-3.51527	0.00234302
Parcel141	-1.73618	0.098739
Parcel142	-1.32024	0.210818
Parcel143	-4.22332	0.000655749
Parcel144	-1.14076	0.268669
Parcel145	-1.2948	0.221186
Parcel146	-4.83522	0.000116814
Parcel147	2.5389	0.0261978
Parcel148	1.57982	0.145533
Parcel149	-5.69146	1.96253e-05
Parcel150	-7.00529	4.93278e-06
Parcel151	-2.63661	0.0164682
Parcel152	-3.59972	0.00191808
Parcel153	-4.29497	0.000390899
Parcel154	-2.56034	0.0225457
Parcel155	-3.65822	0.00168895
Parcel156	-2.95186	0.00821879
Parcel157	-3.12683	0.0070874
Parcel158	-3.08543	0.00630295
Parcel159	-6.05377	1.36369e-05
Parcel160	-4.68833	0.000163412
Parcel161	-2.76677	0.0289486
Parcel162	-0.391579	0.579697
Parcel163	-2.46604	0.0318672
Parcel164	-1.29261	0.242316
Parcel165	-4.44332	0.000374103
Parcel166	-1.99386	0.0686318
Parcel167	-4.03507	0.000928783
Parcel168	-3.79164	0.00144701
Parcel169	-2.81629	0.0110735
Parcel170	-4.18602	0.000534819
Parcel171	-5.40882	3.22092e-05
Parcel172	-6.59276	8.90016e-06
Parcel173	-4.68247	0.000179885
Parcel174	-5.66469	2.01635e-05
Parcel175	-3.63678	0.00184633
Parcel176	-4.73841	0.000147778
Parcel177	-3.34246	0.00353216
Parcel178	-3.04532	0.00761878
Parcel179	-5.69269	4.35117e-05
Parcel180	-4.91149	0.000101362
Parcel181	-4.70082	0.000156204
Parcel182	-4.7015	0.000221596
Parcel183	-2.64866	0.0199386
Parcel184	-2.3904	0.0286815
Parcel185	-3.94736	0.000995417
Parcel186	-5.39425	0.000112101
Parcel187	-4.88601	0.00012429
Parcel188	-7.84336	2.30406e-07
Parcel189	-1.37553	0.202535
Parcel190	-1.58059	0.177086
Parcel191	-3.47476	0.00361789
Parcel192	-2.57499	0.0256766
Parcel193	-3.9127	0.00132612
Parcel194	0.78988	0.474658
Parcel195	-4.10428	0.000607886
Parcel196	-3.74894	0.00301448
Parcel197	-6.13272	6.78222e-06
Parcel198	-6.53447	3.28062e-06
Parcel199	-4.28059	0.000430352
Parcel200	-5.15311	0.000156509
Parcel201	-5.19334	5.45927e-05
Parcel202	-3.23622	0.00475287
Parcel203	-3.73896	0.00208853
Parcel204	-1.04366	0.317465
Parcel205	-2.87411	0.00972592
Parcel206	-0.255262	0.803108
Parcel207	1.40646	0.20589
Parcel208	-2.484	0.0228574
Parcel209	-2.02708	0.0573923
Parcel210	-5.68048	1.78598e-05
Parcel211	-2.07447	0.0739833
Parcel212	-3.27419	0.00539351
Parcel213	-3.23761	0.00545694
Parcel214	1.65139	0.115149
Parcel215	-2.60738	0.0204483
Parcel216	-4.66565	0.000209295
Parcel217	-3.08669	0.00887061
Parcel218	-1.9835	0.0690034
Parcel219	-3.15281	0.00550332
Parcel220	-5.07411	0.000163969
Parcel221	-2.27309	0.0482093
Parcel222	-4.34001	0.000433959
Parcel223	-4.43787	0.000374667
Parcel224	-6.95108	3.01352e-06
Parcel225	-5.77734	1.81499e-05
Parcel226	-3.60644	0.00217084
Parcel227	-6.03412	1.78409e-05
Parcel228	-3.19212	0.00961818
Parcel229	-5.04629	7.87974e-05
Parcel230	-4.60716	0.000203905
Parcel231	-4.22888	0.000455998
Parcel232	-4.85629	0.000125382
Parcel233	-4.69667	0.00016181
Parcel234	-6.11214	7.76244e-06
Parcel235	-4.51598	0.000269882
Parcel236	-6.84251	1.7277e-06
Parcel237	-4.14985	0.000743353
Parcel238	-4.56769	0.000210538
Parcel239	-5.09912	6.42836e-05
Parcel240	-5.03743	0.000112326
Parcel241	-6.64601	3.3541e-06
Parcel242	-6.03433	8.77005e-06
Parcel243	-6.82706	2.12189e-06
Parcel244	-2.8491	0.0133708
Parcel245	-3.77084	0.00238035
Parcel246	-3.57169	0.00265865
Parcel247	-5.46439	2.96045e-05
Parcel248	-3.94862	0.000876547
Parcel249	-4.6779	0.000185509
Parcel250	-2.21305	0.0424614
Parcel251	-3.24981	0.00707168
Parcel252	-5.03727	7.57231e-05
Parcel253	-5.99873	1.07091e-05
Parcel254	-4.35018	0.00042314
Parcel255	-6.23196	6.79134e-06
Parcel256	-4.61554	0.000202749
Parcel257	-7.57631	4.08114e-07
Parcel258	-5.19796	5.14383e-05
Parcel259	-5.06563	9.07218e-05
Parcel260	-5.17405	9.22229e-05
Parcel261	-4.86971	0.000154955
Parcel262	-4.6625	0.000169859
Parcel263	-4.43709	0.000421775
Parcel264	-4.61665	0.00020595
Parcel265	-4.30304	0.000400732
Parcel266	-2.6393	0.017073
Parcel267	-1.67251	0.111765
Parcel268	-2.52411	0.0207821
Parcel269	-3.25574	0.00430903
Parcel270	-4.28366	0.000610935
Parcel271	-3.91706	0.000967731
Parcel272	-4.52453	0.000245206
Parcel273	-4.05951	0.000925292
Parcel274	-6.91688	2.05159e-06
Parcel275	-5.53173	5.69399e-05
Parcel276	-5.41286	4.93263e-05
Parcel277	-7.01268	1.73923e-06
Parcel278	-6.24801	9.2812e-06
Parcel279	-4.40139	0.000395858
Parcel280	-4.32674	0.000377997
Parcel281	-5.7084	1.99182e-05
Parcel282	-2.85857	0.0104877
Parcel283	-4.4712	0.000263585
Parcel284	-4.13392	0.000594522
Parcel285	-5.10258	0.000133264
Parcel286	-5.82426	1.92744e-05
Parcel287	-4.46993	0.000844707
Parcel288	-2.15458	0.0652823
Parcel289	-1.7351	0.106801
Parcel290	-4.33068	0.000360324
Parcel291	-3.32	0.00550015
Parcel292	-5.10436	7.78559e-05
Parcel293	-1.71916	0.110905
Parcel294	-4.37314	0.000330784
Parcel295	-4.37262	0.000339272
Parcel296	-2.97101	0.0110215
Parcel297	-3.66405	0.00184589
Parcel298	-3.01286	0.0126312
Parcel299	-0.996282	0.393077
Parcel300	-3.37781	0.00492722
Parcel301	-3.31976	0.00625068
Parcel302	-4.56748	0.000230013
Parcel303	-2.0267	0.0569729
Parcel304	-2.05984	0.094979
Parcel305	-2.59223	0.0456136
Parcel306	-1.92434	0.0751611
Parcel307	-2.34225	0.0365425
Parcel308	-2.55448	0.0237956
Parcel309	-2.47978	0.0272715
Parcel310	-2.18507	0.0479002
Parcel311	0.853623	0.423539
Parcel312	-0.0484077	0.666549
Parcel313	-0.227572	0.806946
Parcel314	-0.645507	0.582542
Parcel315	-1.7008	0.201069
Parcel316	-0.101693	0.312348
Parcel317	-2.15737	0.0455215
Parcel318	-3.27825	0.0188465
Parcel319	-1.93668	0.0839922
Parcel320	-0.69402	0.551352
Parcel321	-0.429077	0.673345
Parcel322	-1.70877	0.166626
Parcel323	0.236864	0.818665
Parcel324	-2.45942	0.0356681
Parcel325	-3.91562	0.00105882
Parcel326	-4.6311	0.000214639
Parcel327	-2.04684	0.0643434
Parcel328	-3.24389	0.00577406
Parcel329	-4.52262	0.000236981
Parcel330	-3.27967	0.00691374
Parcel331	-3.93049	0.000973246
Parcel332	-2.44047	0.0258951
Parcel333	-4.54429	0.00034623
Parcel334	-3.04562	0.00963748
Parcel335	-2.22172	0.0510046
Parcel336	-3.36487	0.00335194
Parcel337	-3.6973	0.00159563
Parcel338	-2.85955	0.0161054
Parcel339	-3.00073	0.0110756
Parcel340	-1.80275	0.112638
Parcel341	-2.639	0.0259591
Parcel342	-2.85668	0.0113002
Parcel343	-2.33028	0.0309692
Parcel344	-1.61187	0.139751
Parcel345	-3.02583	0.00699743
Parcel346	-1.51093	0.167017
Parcel347	-1.04299	0.407732
Parcel348	-2.35965	0.0460439
Parcel349	-1.57737	0.225978
Parcel350	-2.22632	0.0502763
Parcel351	-2.28882	0.0352653
Parcel352	-0.564478	0.579721
Parcel353	-5.59356	2.84316e-05
Parcel354	-2.57451	0.0273621
Parcel355	-3.40316	0.00301145
Parcel356	1.41435	0.186071
Parcel357	3.061	0.0070887
Parcel358	-2.50954	0.0227863
Parcel359	-5.19498	6.20369e-05
Parcel360	-4.85434	0.00013074
Parcel361	-4.2822	0.00143683
Parcel362	-4.73733	0.000441673
Parcel363	-3.19753	0.00774638
Parcel364	-4.79827	0.000170513
Parcel365	-2.51624	0.0285054
Parcel366	-1.72397	0.126072
Parcel367	-2.99506	0.00977563
Parcel368	-1.48189	0.280823
Parcel369	-2.96418	0.013404
Parcel370	-1.61436	0.152588
Parcel371	-3.55397	0.00322954
Parcel372	-3.35194	0.00767019
Parcel373	-2.20224	0.0404401
Parcel374	-2.76535	0.0144144
Parcel375	-3.90428	0.00126965
Parcel376	-2.84461	0.0145784
Parcel377	-2.43207	0.050667
Parcel378	-2.81589	0.0151391
Parcel379	-2.02373	0.0620869
Parcel380	-3.6154	0.00251029
Parcel381	-3.31139	0.00377871
Parcel382	-2.12157	0.0669716
Parcel383	-3.5454	0.00519261
Parcel384	-3.16665	0.00515903
Parcel385	-6.14251	1.09647e-05
Parcel386	-5.34994	6.02775e-05
Parcel387	-2.03697	0.0893187
Parcel388	-3.71295	0.0016237
Parcel389	-2.39681	0.0371172
Parcel390	-4.14892	0.000688441
Parcel391	-2.37718	0.028107
Parcel392	-4.132	0.000671855
Parcel393	-4.35267	0.000383776
Parcel394	-5.89312	1.15673e-05
Parcel395	-6.51006	3.17829e-06
Parcel396	-4.64597	0.000219351
Parcel397	-5.57348	8.30158e-05
Parcel398	-5.27915	6.67202e-05
Parcel399	-3.55747	0.00401304
Parcel400	-4.00412	0.00152434

## Sheet: Figure5C_correlations
	correlaiton_cefficient	p-value
Parcel1	-0.0297612	0.900878
Parcel2	-0.249241	0.289278
Parcel3	-0.275019	0.240583
Parcel4	-0.301286	0.196745
Parcel5	-0.157311	0.507741
Parcel6	0.0624169	0.79377
Parcel7	-0.311225	0.181655
Parcel8	-0.0434392	0.855709
Parcel9	-0.140242	0.555375
Parcel10	0.184274	0.436727
Parcel11	-0.0248993	0.917013
Parcel12	-0.238124	0.312021
Parcel13	0.0408936	0.864085
Parcel14	-0.131001	0.581968
Parcel15	-0.175242	0.459913
Parcel16	-0.339639	0.142901
Parcel17	-0.180899	0.445319
Parcel18	-0.250593	0.286584
Parcel19	-0.157977	0.505922
Parcel20	0.0314938	0.895135
Parcel21	0.209324	0.375768
Parcel22	0.0878237	0.712737
Parcel23	0.279552	0.232605
Parcel24	0.182438	0.441391
Parcel25	0.422828	0.0632533
Parcel26	0.503706	0.0235552
Parcel27	0.331864	0.152871
Parcel28	0.306355	0.188948
Parcel29	0.25406	0.279746
Parcel30	0.383084	0.0954756
Parcel31	0.250955	0.285864
Parcel32	0.324983	0.162089
Parcel33	0.393292	0.0862484
Parcel34	0.38512	0.0935794
Parcel35	0.336461	0.146919
Parcel36	0.243061	0.301791
Parcel37	0.535846	0.0148838
Parcel38	0.563336	0.00969701
Parcel39	0.475934	0.0339071
Parcel40	0.472598	0.0353575
Parcel41	0.540063	0.0139684
Parcel42	0.550229	0.011947
Parcel43	0.437547	0.0536903
Parcel44	0.21725	0.357536
Parcel45	0.354967	0.124597
Parcel46	0.449727	0.0466457
Parcel47	0.14155	0.551655
Parcel48	0.318436	0.17121
Parcel49	0.294775	0.207073
Parcel50	0.434024	0.0558715
Parcel51	0.496837	0.0258446
Parcel52	0.277648	0.235935
Parcel53	0.25071	0.286352
Parcel54	0.0038397	0.987191
Parcel55	0.293126	0.209746
Parcel56	0.239339	0.309483
Parcel57	0.196365	0.406681
Parcel58	0.329878	0.155493
Parcel59	0.272757	0.244631
Parcel60	-0.0826367	0.729072
Parcel61	0.0159416	0.946813
Parcel62	-0.133763	0.573962
Parcel63	-0.00916499	0.969402
Parcel64	0.148711	0.531492
Parcel65	0.118543	0.618649
Parcel66	-0.0655934	0.783508
Parcel67	-0.0312603	0.895909
Parcel68	-0.106388	0.655297
Parcel69	-0.120324	0.61335
Parcel70	-0.101285	0.670917
Parcel71	-0.0524503	0.826173
Parcel72	0.16215	0.494603
Parcel73	-0.0294956	0.901761
Parcel74	0.228147	0.333321
Parcel75	0.0503766	0.83295
Parcel76	0.00970709	0.96761
Parcel77	0.0502491	0.833368
Parcel78	0.193369	0.414018
Parcel79	0.0893978	0.707804
Parcel80	0.179431	0.449083
Parcel81	0.101828	0.669248
Parcel82	0.149651	0.528873
Parcel83	-0.0712322	0.765376
Parcel84	0.0538925	0.821468
Parcel85	0.187239	0.429253
Parcel86	0.276188	0.238509
Parcel87	0.148988	0.53072
Parcel88	-0.139712	0.556885
Parcel89	0.0776176	0.744987
Parcel90	0.155871	0.511682
Parcel91	0.00509456	0.982982
Parcel92	0.221261	0.348507
Parcel93	0.170582	0.472115
Parcel94	0.242027	0.303916
Parcel95	0.363069	0.115629
Parcel96	0.368127	0.110271
Parcel97	0.347606	0.133167
Parcel98	0.299489	0.199561
Parcel99	0.211958	0.369653
Parcel100	0.16891	0.476534
Parcel101	0.317059	0.173171
Parcel102	0.111128	0.64091
Parcel103	0.318193	0.171555
Parcel104	0.128867	0.588185
Parcel105	0.258102	0.271901
Parcel106	-0.0508819	0.831298
Parcel107	0.198752	0.400884
Parcel108	0.410044	0.072556
Parcel109	0.401152	0.0796049
Parcel110	0.229717	0.329912
Parcel111	0.0852595	0.720797
Parcel112	0.0278656	0.907162
Parcel113	0.0191193	0.936232
Parcel114	0.0143656	0.952069
Parcel115	0.170298	0.472864
Parcel116	0.373805	0.104471
Parcel117	0.071864	0.763352
Parcel118	-0.0303909	0.898792
Parcel119	0.244089	0.299688
Parcel120	0.138648	0.559925
Parcel121	-0.190055	0.422219
Parcel122	-0.0280015	0.906716
Parcel123	0.215285	0.36201
Parcel124	0.0659983	0.782202
Parcel125	0.171946	0.468526
Parcel126	0.144365	0.54369
Parcel127	-0.0491445	0.836982
Parcel128	-0.033848	0.887345
Parcel129	0.0719187	0.763177
Parcel130	0.138059	0.561608
Parcel131	-0.0915842	0.700967
Parcel132	-0.0138058	0.953931
Parcel133	-0.127702	0.591591
Parcel134	-0.0576213	0.809324
Parcel135	-0.0454324	0.849154
Parcel136	0.421138	0.0644283
Parcel137	0.313003	0.17904
Parcel138	0.224786	0.340683
Parcel139	0.136653	0.565638
Parcel140	-0.0672564	0.77815
Parcel141	-0.120339	0.613303
Parcel142	-0.149832	0.528369
Parcel143	0.227652	0.334399
Parcel144	0.130416	0.58367
Parcel145	-0.0775243	0.745283
Parcel146	0.244775	0.298288
Parcel147	0.299486	0.199566
Parcel148	0.314027	0.177546
Parcel149	-0.0526113	0.825649
Parcel150	0.0263247	0.91228
Parcel151	0.112713	0.636124
Parcel152	0.00353709	0.988189
Parcel153	-0.183947	0.437556
Parcel154	-0.0210917	0.929672
Parcel155	-0.0126003	0.95795
Parcel156	0.196962	0.405225
Parcel157	0.163924	0.489829
Parcel158	0.110701	0.6422
Parcel159	-0.257311	0.273425
Parcel160	0.115622	0.627381
Parcel161	-0.12621	0.595964
Parcel162	-0.00877591	0.970709
Parcel163	-0.0105306	0.964849
Parcel164	-0.222816	0.345044
Parcel165	-0.355534	0.123954
Parcel166	-0.336723	0.146584
Parcel167	-0.0360906	0.879932
Parcel168	-0.0615518	0.79657
Parcel169	-0.32546	0.161438
Parcel170	-0.121155	0.610881
Parcel171	-0.050883	0.831296
Parcel172	-0.219206	0.353117
Parcel173	-0.0767063	0.747887
Parcel174	-0.326229	0.160392
Parcel175	0.223223	0.34414
Parcel176	0.14212	0.550039
Parcel177	0.22093	0.349247
Parcel178	0.101771	0.669424
Parcel179	-0.100645	0.672885
Parcel180	-0.0409302	0.863965
Parcel181	0.0209127	0.930267
Parcel182	0.036907	0.877235
Parcel183	-0.2918	0.211911
Parcel184	-0.172444	0.467219
Parcel185	-0.129304	0.586908
Parcel186	-0.0456213	0.848535
Parcel187	-0.129306	0.586902
Parcel188	0.0585281	0.806376
Parcel189	-0.18569	0.433151
Parcel190	-0.165088	0.48671
Parcel191	-0.310801	0.182282
Parcel192	-0.359485	0.119537
Parcel193	-0.284861	0.22348
Parcel194	-0.470946	0.0360934
Parcel195	-0.292642	0.210534
Parcel196	0.0623584	0.79396
Parcel197	-0.296509	0.204289
Parcel198	-0.294024	0.208288
Parcel199	-0.24857	0.290621
Parcel200	-0.414051	0.0695365
Parcel201	0.0136083	0.954591
Parcel202	-0.264051	0.260611
Parcel203	-0.265905	0.257154
Parcel204	-0.287134	0.219646
Parcel205	-0.157885	0.506173
Parcel206	-0.296364	0.20452
Parcel207	-0.322711	0.165215
Parcel208	-0.0663513	0.781064
Parcel209	-0.112897	0.63557
Parcel210	-0.141062	0.553041
Parcel211	-0.129462	0.586448
Parcel212	0.0607458	0.799182
Parcel213	0.0527006	0.825357
Parcel214	0.0736724	0.757567
Parcel215	0.0506408	0.832087
Parcel216	-0.0213885	0.928682
Parcel217	-0.0948856	0.690691
Parcel218	-0.11196	0.638394
Parcel219	-0.133092	0.575904
Parcel220	0.019136	0.936175
Parcel221	-0.0513458	0.829781
Parcel222	0.0945985	0.691582
Parcel223	0.179314	0.449381
Parcel224	0.195878	0.407869
Parcel225	0.296523	0.204266
Parcel226	0.515364	0.0200396
Parcel227	0.220613	0.349958
Parcel228	0.225376	0.339384
Parcel229	0.410227	0.072416
Parcel230	0.151842	0.522787
Parcel231	0.360141	0.118814
Parcel232	0.248422	0.290918
Parcel233	0.334683	0.149202
Parcel234	0.234194	0.32031
Parcel235	0.0321488	0.892967
Parcel236	0.391212	0.0880728
Parcel237	0.238861	0.310481
Parcel238	0.370855	0.107456
Parcel239	0.397006	0.0830603
Parcel240	0.271878	0.246216
Parcel241	0.398898	0.0814695
Parcel242	0.105966	0.656583
Parcel243	0.380767	0.0976669
Parcel244	0.459732	0.0414094
Parcel245	0.169486	0.475008
Parcel246	0.417513	0.0670042
Parcel247	0.142473	0.549039
Parcel248	0.316129	0.174505
Parcel249	0.154002	0.516818
Parcel250	0.272316	0.245424
Parcel251	0.299322	0.199824
Parcel252	0.422657	0.0633713
Parcel253	0.295832	0.205373
Parcel254	0.153078	0.519368
Parcel255	0.339497	0.143078
Parcel256	0.0630397	0.791755
Parcel257	0.257787	0.272509
Parcel258	0.248934	0.289892
Parcel259	0.0108815	0.96368
Parcel260	0.175275	0.459827
Parcel261	0.0599009	0.801921
Parcel262	0.129678	0.585818
Parcel263	0.205295	0.385234
Parcel264	-0.0162029	0.945949
Parcel265	0.197184	0.404687
Parcel266	0.0245787	0.918074
Parcel267	0.0448549	0.851051
Parcel268	-0.235928	0.316636
Parcel269	-0.107518	0.651853
Parcel270	-0.114592	0.630471
Parcel271	-0.0155042	0.948272
Parcel272	0.0275146	0.908329
Parcel273	0.298527	0.20108
Parcel274	0.143225	0.546909
Parcel275	0.0125023	0.958282
Parcel276	-0.0494891	0.835856
Parcel277	0.0553323	0.816774
Parcel278	0.323411	0.164248
Parcel279	0.144404	0.54358
Parcel280	-0.00178754	0.994066
Parcel281	0.105661	0.657514
Parcel282	0.0619792	0.795187
Parcel283	0.0690099	0.77251
Parcel284	-0.171735	0.469079
Parcel285	0.234175	0.320351
Parcel286	0.158563	0.504325
Parcel287	0.0661377	0.781754
Parcel288	0.00657807	0.978056
Parcel289	-0.00533408	0.982182
Parcel290	-0.00906048	0.969751
Parcel291	0.368198	0.110196
Parcel292	0.331813	0.152938
Parcel293	0.388166	0.0907951
Parcel294	0.201785	0.393588
Parcel295	0.0167794	0.944022
Parcel296	0.163077	0.492104
Parcel297	0.271387	0.247102
Parcel298	0.0731353	0.759283
Parcel299	0.0807601	0.735011
Parcel300	0.272823	0.244512
Parcel301	0.223035	0.344558
Parcel302	0.00317913	0.989405
Parcel303	-0.0991117	0.67761
Parcel304	0.179702	0.448385
Parcel305	0.18614	0.432015
Parcel306	0.202268	0.392432
Parcel307	0.0385827	0.871705
Parcel308	0.187451	0.428723
Parcel309	0.212046	0.369448
Parcel310	0.216463	0.359325
Parcel311	0.514733	0.0202185
Parcel312	0.289344	0.215959
Parcel313	0.201727	0.393726
Parcel314	0.0732576	0.758891
Parcel315	0.245632	0.296546
Parcel316	0.114019	0.632194
Parcel317	-0.202799	0.391164
Parcel318	-0.0803232	0.736396
Parcel319	-0.0901921	0.705319
Parcel320	-0.0884551	0.710756
Parcel321	-0.228413	0.332741
Parcel322	-0.133901	0.573565
Parcel323	0.0512273	0.830168
Parcel324	-0.153137	0.519205
Parcel325	0.212996	0.367258
Parcel326	0.118948	0.617442
Parcel327	0.235641	0.317242
Parcel328	0.08785	0.712655
Parcel329	0.00274986	0.990851
Parcel330	-0.107253	0.652661
Parcel331	-0.243882	0.300109
Parcel332	0.0399093	0.867328
Parcel333	-0.0238799	0.920395
Parcel334	0.152266	0.521612
Parcel335	-0.31777	0.172157
Parcel336	-0.0409206	0.863997
Parcel337	0.0435336	0.855395
Parcel338	0.255274	0.277375
Parcel339	0.430641	0.0580291
Parcel340	0.157724	0.506611
Parcel341	0.0452989	0.849594
Parcel342	0.275631	0.239496
Parcel343	0.0919626	0.699788
Parcel344	0.168322	0.47809
Parcel345	0.032939	0.890354
Parcel346	-0.387083	0.091778
Parcel347	-0.411452	0.0714835
Parcel348	-0.157084	0.508362
Parcel349	-0.0445082	0.852193
Parcel350	-0.138141	0.561372
Parcel351	0.326083	0.160591
Parcel352	0.0622466	0.794321
Parcel353	0.22555	0.339002
Parcel354	0.0845086	0.723165
Parcel355	-0.0296896	0.901114
Parcel356	0.428762	0.0592546
Parcel357	-0.0431737	0.856582
Parcel358	-0.399637	0.0808551
Parcel359	-0.174628	0.46151
Parcel360	0.017854	0.940446
Parcel361	0.119707	0.615181
Parcel362	0.00747783	0.975028
Parcel363	0.0937837	0.694115
Parcel364	0.23618	0.316104
Parcel365	-0.0276735	0.907799
Parcel366	-0.0414767	0.862165
Parcel367	0.199117	0.400003
Parcel368	0.0703053	0.76835
Parcel369	-0.0682197	0.775051
Parcel370	-0.245209	0.297404
Parcel371	-0.262618	0.263304
Parcel372	-0.192686	0.415701
Parcel373	-0.257177	0.273684
Parcel374	-0.0951515	0.689865
Parcel375	-0.111932	0.63848
Parcel376	-0.12399	0.602497
Parcel377	-0.0616966	0.7961
Parcel378	-0.134775	0.571041
Parcel379	0.0316924	0.894479
Parcel380	-0.0308131	0.897388
Parcel381	-0.33478	0.149077
Parcel382	-0.328976	0.156695
Parcel383	-0.197868	0.403026
Parcel384	-0.129254	0.587055
Parcel385	-0.365681	0.112839
Parcel386	-0.403279	0.0778739
Parcel387	-0.168847	0.4767
Parcel388	-0.306241	0.189121
Parcel389	-0.351024	0.129137
Parcel390	-0.276191	0.238505
Parcel391	-0.0614299	0.796967
Parcel392	-0.0421202	0.860047
Parcel393	-0.286261	0.221113
Parcel394	-0.312109	0.180351
Parcel395	-0.494484	0.0266683
Parcel396	-0.000357573	0.998847
Parcel397	-0.287605	0.218856
Parcel398	-0.160241	0.499766
Parcel399	-0.344977	0.136325
Parcel400	-0.177919	0.452975

## Sheet: Figure5D_raw
mean_connectivity_WR_task	mean_connectivity_WR_rest	mean_connectivity_SD_task	mean_connectivity_SD_rest	mean_connectivity_NREM	mean_connectivity_PRN_task	mean_connectivity_PRN_rest
-0.203608	-0.156351	-0.27397	-0.324967	-0.0149051	-0.213287	-0.324967
0.00325149	-0.176558	-0.0864345	-0.341858	-0.0503448	-0.0671219	-0.159283
0.0881313	0.108526	-0.0092244	-0.223716	-0.00889064	0.188901	0.152354
0.138362	0.262217	-0.0686656	-0.298686	-0.0548061	-0.0348617	0.0622653
0.035941	-0.136968	-0.223094	-0.346645	-0.204222	-0.0678739	-0.109626
0.0546546	0.0829919	-0.143475	-0.199403	-0.0583201	0.0361711	0.0529488
0.0241898	0.138489	-0.0410596	-0.132532	-0.151013	0.0920231	0.00344556
-0.00422079	-0.316356	-0.227413	-0.604897	NaN	-0.00537892	-0.0978433
0.205579	0.0628071	-0.175055	-0.254743	NaN	0.127195	-0.103044
0.237921	0.379405	0.278344	0.181042	0.11703	0.252292	0.0733688
0.0702708	-0.174839	-0.0498771	-0.0886114	NaN	0.120319	-0.239157
0.00562788	-0.274884	-0.0750606	0.0148262	0.149996	-0.176753	-0.252836
-0.0788794	-0.226731	-0.132707	-0.344807	-0.0894139	0.112027	-0.0822713
0.147477	-0.153346	-0.215341	-0.163839	-0.115404	-0.134065	-0.119623
0.118975	0.206438	-0.167363	0.0912414	NaN	0.0826789	0.0912414
0.0681294	0.0507628	-0.00144888	0.0941232	-0.0082855	0.0754069	-0.041652
0.039587	0.0662768	0.00377152	-0.246446	-0.0201356	0.0571588	0.122302
0.134938	0.141769	0.0265982	-0.150528	-0.00709024	0.148519	-0.00273497
0.149432	0.189157	0.0391747	0.0301683	0.103882	0.157998	0.264564
0.163584	0.187951	-0.0206929	-0.00205449	NaN	0.117573	0.311565
